# Supplementary material for: Monitoring SARS-CoV-2 variant transitions using differences in diagnostic cycle threshold values of target genes
Source: Sci Rep. 2022 Dec 17;12:21818. doi: 10.1038/s41598-022-25719-9 (PMC9758454; doi:10.1038/s41598-022-25719-9)
Supplement: Supplementary file 2 — Supplementary Table 4. [file 41598_2022_25719_MOESM2_ESM.xlsx]

## Sheet: Sheet1
Study_id	Collection date	Age	Sex	Ct (N)	Ct (R)	Ct (S)	Sequenced	Lineage	Percent Coverage	Depth of Coverage	substitutions	deletions	aaSubstitutions	aaDeletions	GISAID accession number
1	2021-04-07 17:19:13	55	1	25.46	17.15	17.55	Yes	B.1.1.7	99.0875	818.633	C241T,C913T,C3037T,C3267T,A4964G,C5388A,C5986T,T6954C,A12162G,C14408T,C14676T,C15279T,T16176C,A17615G,A23063T,C23271A,A23403G,C23604A,C23709T,T24506G,G24914C,C27972T,G28048T,A28111G,G28280C,A28281T,T28282A,G28881A,G28882A,G28883C,C28977T,C29095T,C29627T	11288-11297,21766-21772,21994-21997,28274	N:M1X,N:D3L,N:R203K,N:G204R,N:S235F,ORF1a:T1001I,ORF1a:T1567A,ORF1a:A1708D,ORF1a:I2230T,ORF1a:Q3966R,ORF1b:P314L,ORF1b:K1383R,ORF8:Q27*,ORF8:R52I,ORF8:Y73C,S:N501Y,S:A570D,S:D614G,S:P681H,S:T716I,S:S982A,S:D1118H	ORF1a:S3675-,ORF1a:G3676-,ORF1a:F3677-,S:H69-,S:V70-,S:Y144-	1636447
2	2021-04-07 17:19:29	55	0	21.57	13.26	13.05	Yes	B.1.1.7	99.8693	853.274	C241T,C913T,C1376T,C3037T,C3267T,C4780A,C5388A,C5986T,T6954C,C14408T,C14676T,C15279T,T16176C,A23063T,C23271A,A23403G,C23604A,T23650C,C23709T,G23856A,T24506G,G24914C,C27972T,G28048T,A28111G,T28245G,G28280C,A28281T,T28282A,G28881A,G28882A,G28883C,C28977T	11288-11297,21766-21772,21994-21997,28254,28274	N:M1X,N:D3L,N:R203K,N:G204R,N:S235F,ORF1a:P371S,ORF1a:T1001I,ORF1a:A1708D,ORF1a:I2230T,ORF1b:P314L,ORF8:Q27*,ORF8:R52I,ORF8:Y73C,ORF8:L118V,ORF8:I121X,S:N501Y,S:A570D,S:D614G,S:P681H,S:T716I,S:R765H,S:S982A,S:D1118H	ORF1a:S3675-,ORF1a:G3676-,ORF1a:F3677-,S:H69-,S:V70-,S:Y144-	1636469
3	2021-04-06 14:35:33	38	0	24.12	13.71	14.48	Yes	B.1.1.7	99.9966	966.635	C241T,C913T,C1263T,C3037T,T3100C,C3267T,C5388A,C5986T,T6954C,C14408T,C14676T,T15096C,C15279T,T16176C,C17977T,A23063T,C23271A,A23403G,C23604A,C23709T,T24506G,G24914C,C27972T,G28048T,A28095T,A28111G,G28280C,A28281T,T28282A,G28881A,G28882A,G28883C,C28977T,C28987T	11288-11297,21766-21772,21994-21997,28068,28274	N:M1X,N:D3L,N:R203K,N:G204R,N:S235F,ORF1a:T333M,ORF1a:T1001I,ORF1a:A1708D,ORF1a:I2230T,ORF1b:P314L,ORF1b:L1504F,ORF8:Q27*,ORF8:R52I,ORF8:E59X,ORF8:K68*,ORF8:Y73C,S:N501Y,S:A570D,S:D614G,S:P681H,S:T716I,S:S982A,S:D1118H	ORF1a:S3675-,ORF1a:G3676-,ORF1a:F3677-,S:H69-,S:V70-,S:Y144-	1636415
4	2021-04-06 17:44:45	77	0	23.72	16.03	15.76	Yes	B.1.1.7	99.9195	761.377	C241T,C913T,C3037T,C3267T,C5388A,C5986T,C6636T,T6954C,C14408T,C14676T,C15279T,T16176C,A18081G,G22468T,A23063T,C23271A,A23403G,C23520T,C23604A,C23709T,T24506G,G24914C,G25455T,T27125C,C27972T,G28048T,A28111G,G28280C,A28281T,T28282A,G28881A,G28882A,G28883C,C28977T,T29727C	11288-11297,21766-21772,21994-21997,27571-27588,28274	N:M1X,N:D3L,N:R203K,N:G204R,N:S235F,ORF1a:T1001I,ORF1a:A1708D,ORF1a:T2124I,ORF1a:I2230T,ORF1b:P314L,ORF3a:K21N,ORF7a:F65X,ORF8:Q27*,ORF8:R52I,ORF8:Y73C,S:N501Y,S:A570D,S:D614G,S:A653V,S:P681H,S:T716I,S:S982A,S:D1118H	ORF1a:S3675-,ORF1a:G3676-,ORF1a:F3677-,ORF7a:S60-,ORF7a:T61-,ORF7a:Q62-,ORF7a:F63-,ORF7a:A64-,S:H69-,S:V70-,S:Y144-	1636439
5	2021-04-06 12:08:41	9	0	28.39	18.36	19.39	Yes	B.1.1.7	99.9429	766.165	C241T,C506T,C913T,C2110T,C2544T,C3037T,C3267T,C4206T,C5388A,A5689G,C5986T,T6954C,C11750T,C12809T,C14120T,C14408T,C14676T,C15279T,C15324T,T16176C,C16375G,C22326T,C22624T,A23063T,C23271A,A23403G,C23604A,C23709T,T24506G,G24914C,T26604C,C27972T,G28048T,G28090A,A28095T,A28111G,G28280C,A28281T,T28282A,G28881A,G28882A,G28883C,C28977T,G29468A	11288-11297,21766-21772,21994-21997,28274	M:F28L,N:M1X,N:D3L,N:R203K,N:G204R,N:S235F,N:D399N,ORF1a:H81Y,ORF1a:T760I,ORF1a:T1001I,ORF1a:A1314V,ORF1a:A1708D,ORF1a:I2230T,ORF1a:L3829F,ORF1a:L4182F,ORF1b:P218L,ORF1b:P314L,ORF1b:P970A,ORF8:Q27*,ORF8:R52I,ORF8:G66D,ORF8:K68*,ORF8:Y73C,S:S255F,S:N501Y,S:A570D,S:D614G,S:P681H,S:T716I,S:S982A,S:D1118H	ORF1a:S3675-,ORF1a:G3676-,ORF1a:F3677-,S:H69-,S:V70-,S:Y144-	1636451
6	2021-04-06 08:38:10	36	1	34.14	29.24	28.84	Yes	B.1.1.7	94.8781	765.058	C241T,C913T,C3037T,C3267T,C5388A,C5986T,T6954C,C13994T,C14408T,G14547A,C14676T,C15279T,T16176C,G22030A,A23063T,C23271A,A23403G,C23604A,C23709T,T24506G,G24914C,G25996T,C27972T,G28048T,A28111G,G28280C,A28281T,T28282A,G28881A,G28882A,G28883C,C28977T	11288-11297,28274	N:M1X,N:D3L,N:R203K,N:G204R,N:S235F,ORF1a:T1001I,ORF1a:A1708D,ORF1a:I2230T,ORF1b:A176V,ORF1b:P314L,ORF3a:V202L,ORF8:Q27*,ORF8:R52I,ORF8:Y73C,S:N501Y,S:A570D,S:D614G,S:P681H,S:T716I,S:S982A,S:D1118H	ORF1a:S3675-,ORF1a:G3676-,ORF1a:F3677-	1636473
7	2021-04-06 20:27:53	64	1	28.02	20.29	21.13	Yes	B.1.1.7	99.9966	697.851	C241T,C913T,C2110T,C2544T,C3037T,C3267T,C4206T,C5388A,A5689G,C5986T,T6954C,C11750T,C12809T,C14120T,C14408T,C14676T,C15279T,C15324T,T16176C,C22624T,A23063T,C23271A,A23403G,C23604A,A23614T,C23709T,T24506G,C24748T,G24914C,T26604C,C27972T,G28048T,A28111G,G28280C,A28281T,T28282A,G28881A,G28882A,G28883C,C28977T	11288-11297,21766-21772,21994-21997,28274	M:F28L,N:M1X,N:D3L,N:R203K,N:G204R,N:S235F,ORF1a:T760I,ORF1a:T1001I,ORF1a:A1314V,ORF1a:A1708D,ORF1a:I2230T,ORF1a:L3829F,ORF1a:L4182F,ORF1b:P218L,ORF1b:P314L,ORF8:Q27*,ORF8:R52I,ORF8:Y73C,S:N501Y,S:A570D,S:D614G,S:P681H,S:T716I,S:S982A,S:D1118H	ORF1a:S3675-,ORF1a:G3676-,ORF1a:F3677-,S:H69-,S:V70-,S:Y144-	1636484
8	2021-04-06 12:05:57	22	1	29.6	24.5	23.91	Yes	B.1.1.7	97.6109	679.651	C241T,C913T,C2119T,C3037T,C3267T,C4543T,C5388A,C5986T,T6954C,C14408T,G14547A,C14676T,C15279T,T16176C,C18508T,G22030A,A23063T,C23271A,A23403G,C23604A,C23709T,T24506G,G24914C,G25996T,C27972T,G28048T,A28111G,G28280C,A28281T,T28282A,G28881A,G28882A,G28883C,C28977T,G29506T	11288-11297,21994-21997,28274	N:M1X,N:D3L,N:R203K,N:G204R,N:S235F,N:M411I,ORF1a:T1001I,ORF1a:A1708D,ORF1a:I2230T,ORF1b:P314L,ORF1b:L1681F,ORF3a:V202L,ORF8:Q27*,ORF8:R52I,ORF8:Y73C,S:N501Y,S:A570D,S:D614G,S:P681H,S:T716I,S:S982A,S:D1118H	ORF1a:S3675-,ORF1a:G3676-,ORF1a:F3677-,S:Y144-	1636416
9	2021-04-06 12:10:58	46	0	36.48	28.88	27.62	Yes	B.1.1.7	99.9966	698.52	C241T,C913T,G1048T,C3037T,C3267T,C5388A,C5986T,T6954C,C8950T,C14408T,C14676T,C15279T,T16176C,C21234T,A23063T,C23271A,A23403G,C23604A,C23709T,T24506G,G24914C,C25355T,C25844T,A26402G,C27577T,C27972T,G28048T,A28111G,G28280C,A28281T,T28282A,G28881A,G28882A,G28883C,C28977T	11288-11297,21766-21772,21994-21997,28274	E:K53R,N:M1X,N:D3L,N:R203K,N:G204R,N:S235F,ORF1a:K261N,ORF1a:T1001I,ORF1a:A1708D,ORF1a:I2230T,ORF1b:P314L,ORF3a:T151I,ORF7a:Q62*,ORF8:Q27*,ORF8:R52I,ORF8:Y73C,S:N501Y,S:A570D,S:D614G,S:P681H,S:T716I,S:S982A,S:D1118H,S:L1265F	ORF1a:S3675-,ORF1a:G3676-,ORF1a:F3677-,S:H69-,S:V70-,S:Y144-	1636428
10	2021-04-07 12:50:02	57	0	29.56	21.9	20.71	Yes	B.1.1.7	99.9899	920.383	C241T,C913T,C3037T,C3267T,C4331T,C5388A,C5986T,C6231A,T6954C,C8240T,C14408T,C14676T,C15279T,T16176C,A17615G,C18747T,A19496G,C20480T,A23063T,C23271A,A23403G,C23604A,C23709T,T24506G,G24914C,T25715A,C27972T,G28048T,A28111G,G28280C,A28281T,T28282A,G28881A,G28882A,G28883C,C28977T,G29513T	11288-11297,21766-21772,21994-21997,28274	N:M1X,N:D3L,N:R203K,N:G204R,N:S235F,N:A414S,ORF1a:T1001I,ORF1a:A1708D,ORF1a:P1989H,ORF1a:I2230T,ORF1a:H2659Y,ORF1b:P314L,ORF1b:K1383R,ORF1b:H2010R,ORF1b:S2338L,ORF3a:L108H,ORF8:Q27*,ORF8:R52I,ORF8:Y73C,S:N501Y,S:A570D,S:D614G,S:P681H,S:T716I,S:S982A,S:D1118H	ORF1a:S3675-,ORF1a:G3676-,ORF1a:F3677-,S:H69-,S:V70-,S:Y144-	1636452
11	2021-04-07 13:08:07	4	1	35.98	29.09	27.39	Yes	B.1.1.7	98.319	634.057	C241T,C913T,A2510G,C3037T,C3267T,C5388A,C5986T,T6409C,T6954C,C8293T,C14408T,C14676T,C15279T,T16176C,C16329T,A17615G,C21812T,C22208T,A23063T,C23271A,A23403G,C23520T,C23604A,C23709T,T24506G,G24914C,C25207T,C27972T,G28048T,A28111G,G28280C,A28281T,T28282A,C28706T,G28881A,G28882A,G28883C,C28977T,G29779T	11288-11297,21766-21772,21993-21995,28274	N:M1X,N:D3L,N:H145Y,N:R203K,N:G204R,N:S235F,ORF1a:T749A,ORF1a:T1001I,ORF1a:A1708D,ORF1a:I2230T,ORF1b:P314L,ORF1b:K1383R,ORF8:Q27*,ORF8:R52I,ORF8:Y73C,S:Y144X,S:L216F,S:N501Y,S:A570D,S:D614G,S:A653V,S:P681H,S:T716I,S:S982A,S:D1118H	ORF1a:S3675-,ORF1a:G3676-,ORF1a:F3677-,S:H69-,S:V70-	1636463
12	2021-04-07 12:29:38	61	0	29.55	20.68	21.49	Yes	B.1.1.7	99.953	966.21	C241T,C913T,C2110T,C2544T,C3037T,C3267T,C5388A,A5689G,C5986T,T6954C,A10317G,C12809T,C14120T,C14408T,C14676T,C15279T,C15324T,T16176C,C22326T,A23063T,C23271A,A23403G,C23604A,C23709T,T24506G,G24914C,T26604C,C27972T,G28048T,A28095T,A28111G,G28280C,A28281T,T28282A,G28371T,G28881A,G28882A,G28883C,C28977T,C29784T	11288-11297,21766-21772,21994-21997,28274	M:F28L,N:M1X,N:D3L,N:S33I,N:R203K,N:G204R,N:S235F,ORF1a:T760I,ORF1a:T1001I,ORF1a:A1708D,ORF1a:I2230T,ORF1a:K3351R,ORF1a:L4182F,ORF1b:P218L,ORF1b:P314L,ORF8:Q27*,ORF8:R52I,ORF8:K68*,ORF8:Y73C,ORF9b:V30L,S:S255F,S:N501Y,S:A570D,S:D614G,S:P681H,S:T716I,S:S982A,S:D1118H	ORF1a:S3675-,ORF1a:G3676-,ORF1a:F3677-,S:H69-,S:V70-,S:Y144-	1636496
13	2021-04-07 12:50:08	11	1	32.33	23.99	23.09	Yes	B.1.1.7	99.943	772.562	C241T,C913T,C3037T,C3267T,C4331T,C5388A,C5986T,C6231A,T6954C,C8240T,C14408T,C14676T,C15279T,G15543T,T16176C,A17615G,C18747T,A19496G,C20480T,A23063T,C23271A,A23403G,C23604A,C23709T,T24506G,G24914C,T25715A,C27972T,G28048T,A28111G,G28280C,A28281T,T28282A,G28881A,G28882A,G28883C,C28977T,G29513T	11288-11297,21766-21772,21994-21997,28274	N:M1X,N:D3L,N:R203K,N:G204R,N:S235F,N:A414S,ORF1a:T1001I,ORF1a:A1708D,ORF1a:P1989H,ORF1a:I2230T,ORF1a:H2659Y,ORF1b:P314L,ORF1b:K1383R,ORF1b:H2010R,ORF1b:S2338L,ORF3a:L108H,ORF8:Q27*,ORF8:R52I,ORF8:Y73C,S:N501Y,S:A570D,S:D614G,S:P681H,S:T716I,S:S982A,S:D1118H	ORF1a:S3675-,ORF1a:G3676-,ORF1a:F3677-,S:H69-,S:V70-,S:Y144-	1636417
14	2021-04-07 12:47:56	53	1	33.52	29.59	28.68	Yes	B.1.1.7	99.9966	563.441	C241T,C913T,C3037T,C3267T,C5388A,C5986T,T6954C,C14408T,G14547A,C14676T,C15279T,T16176C,G22030A,C23271A,A23403G,C23604A,C23709T,T24506G,G24914C,G25996T,C27972T,G28048T,A28111G,G28280C,A28281T,T28282A,G28881A,G28882A,G28883C,C28977T,C29743T	11288-11297,21766-21772,21994-21997,28274	N:M1X,N:D3L,N:R203K,N:G204R,N:S235F,ORF1a:T1001I,ORF1a:A1708D,ORF1a:I2230T,ORF1b:P314L,ORF3a:V202L,ORF8:Q27*,ORF8:R52I,ORF8:Y73C,S:A570D,S:D614G,S:P681H,S:T716I,S:S982A,S:D1118H	ORF1a:S3675-,ORF1a:G3676-,ORF1a:F3677-,S:H69-,S:V70-,S:Y144-	1636429
15	2021-04-07 12:36:39	67	1	26.44	18.34	17.46	Yes	B.1.1.7	99.9799	697.009	C241T,C913T,G1820A,C3037T,C3267T,C5388A,C5986T,T6954C,C8950T,C14408T,C14676T,C15279T,T16176C,C21234T,A23063T,C23271A,A23403G,C23604A,C23709T,T24506G,G24914C,C25844T,T26307A,C27143T,C27577T,C27972T,G28048T,A28111G,G28280C,A28281T,T28282A,G28881A,G28882A,G28883C,C28977T	11288-11297,21766-21772,21994-21997,28274	N:M1X,N:D3L,N:R203K,N:G204R,N:S235F,ORF1a:G519S,ORF1a:T1001I,ORF1a:A1708D,ORF1a:I2230T,ORF1b:P314L,ORF3a:T151I,ORF7a:Q62*,ORF8:Q27*,ORF8:R52I,ORF8:Y73C,S:N501Y,S:A570D,S:D614G,S:P681H,S:T716I,S:S982A,S:D1118H	ORF1a:S3675-,ORF1a:G3676-,ORF1a:F3677-,S:H69-,S:V70-,S:Y144-	1636441
16	2021-04-07 12:41:43	49	0	17.44	19	19.12	Yes	P.1	99.9966	738.883	C241T,T733C,C1420T,G2648A,C2749T,C3037T,C3828T,G5063A,A5648C,A6319G,A6613G,C8169T,T8392A,C12778T,C13860T,C14408T,G17259T,C17339T,C21614T,C21621A,C21638T,G21974T,G22132T,A22812C,G23012A,A23063T,A23403G,C23525T,C24642T,G25088T,T26149C,T26446G,G28167A,C28512G,A28877T,G28878C,G28881A,G28882A,G28883C,T29834A	11288-11297	E:S68A,N:P80R,N:R203K,N:G204R,ORF1a:D795N,ORF1a:S1188L,ORF1a:D1600N,ORF1a:K1795Q,ORF1a:S2635L,ORF1b:P314L,ORF1b:E1264D,ORF1b:A1291V,ORF3a:S253P,ORF8:E92K,ORF9b:Q77E,S:L18F,S:T20N,S:P26S,S:D138Y,S:R190S,S:K417T,S:E484K,S:N501Y,S:D614G,S:H655Y,S:T1027I,S:V1176F	ORF1a:S3675-,ORF1a:G3676-,ORF1a:F3677-	1636453
17	2021-04-07 14:38:13	70	0	26.98	16.84	17.48	Yes	B.1.1.7	99.9296	1017.32	C241T,C913T,C1471T,C3037T,C3267T,C5388A,C5986T,A6072G,C6363T,T6954C,C7945T,C14408T,C14676T,G14973A,C15279T,T16176C,C21110T,A23063T,C23271A,A23403G,C23604A,C23709T,T24506G,G24914C,C25961T,C27513T,C27972T,G28048T,A28111G,G28280C,A28281T,T28282A,G28881A,G28882A,G28883C,C28977T	11288-11297,21766-21772,21994-21997,28274	N:M1X,N:D3L,N:R203K,N:G204R,N:S235F,ORF1a:T1001I,ORF1a:A1708D,ORF1a:K1936R,ORF1a:A2033V,ORF1a:I2230T,ORF1b:P314L,ORF1b:T2548I,ORF3a:T190I,ORF8:Q27*,ORF8:R52I,ORF8:Y73C,S:N501Y,S:A570D,S:D614G,S:P681H,S:T716I,S:S982A,S:D1118H	ORF1a:S3675-,ORF1a:G3676-,ORF1a:F3677-,S:H69-,S:V70-,S:Y144-	1636464
18	2021-04-07 12:48:20	27	1	31.61	24.1	23.34	Yes	B.1.1.7	99.9631	822.093	G185T,C241T,C913T,A1620C,G1882A,T2335C,C3037T,C3267T,C5388A,C5986T,T6954C,C6997T,C8152T,T8603C,C14408T,C14676T,C15279T,T16176C,A17615G,C22986T,A23063T,C23271A,A23403G,C23604A,C23709T,T24506G,G24914C,G25437T,C25613T,A25905T,C27972T,G28048T,A28111G,G28280C,A28281T,T28282A,G28881A,G28882A,G28883C,C28977T	11288-11297,21766-21772,21994-21997,28274	N:M1X,N:D3L,N:R203K,N:G204R,N:S235F,ORF1a:E452A,ORF1a:T1001I,ORF1a:A1708D,ORF1a:I2230T,ORF1a:F2780L,ORF1b:P314L,ORF1b:K1383R,ORF3a:L15F,ORF3a:S74F,ORF8:Q27*,ORF8:R52I,ORF8:Y73C,S:A475V,S:N501Y,S:A570D,S:D614G,S:P681H,S:T716I,S:S982A,S:D1118H	ORF1a:S3675-,ORF1a:G3676-,ORF1a:F3677-,S:H69-,S:V70-,S:Y144-	1636475
19	2021-04-07 12:21:53	59	0	26.46	18.77	18.43	Yes	B.1.1.7	99.1411	591.025	G160T,C241T,C913T,G2086T,C3037T,C3267T,C5301T,C5388A,C5986T,T6954C,C14408T,C14676T,C15279T,T16176C,A23063T,C23271A,A23403G,C23604A,C23709T,C24023T,T24506G,G24914C,C25667T,C25792T,G26526T,G27517A,C27972T,G28048T,A28111G,G28280C,A28281T,T28282A,G28881A,G28882A,G28883C,C28977T,C29114A	11288-11297,21766-21772,21994-21997,28274	M:A2S,N:M1X,N:D3L,N:R203K,N:G204R,N:S235F,N:Q281K,ORF1a:Q607H,ORF1a:T1001I,ORF1a:A1679V,ORF1a:A1708D,ORF1a:I2230T,ORF1b:P314L,ORF3a:S92L,ORF3a:R134C,ORF7a:G42S,ORF8:Q27*,ORF8:R52I,ORF8:Y73C,S:N501Y,S:A570D,S:D614G,S:P681H,S:T716I,S:S982A,S:D1118H	ORF1a:S3675-,ORF1a:G3676-,ORF1a:F3677-,S:H69-,S:V70-,S:Y144-	1636486
20	2021-04-07 12:25:48	14	0	25.96	17.86	18.12	Yes	B.1.1.7	99.9899	781.988	C241T,C913T,C3037T,C3267T,C5388A,C5986T,T6954C,G11335T,C14408T,C14676T,C15279T,T16176C,A23063T,C23271A,A23403G,C23604A,C23709T,T24506G,G24914C,C27972T,G28048T,A28111G,G28280C,A28281T,T28282A,G28881A,G28882A,G28883C,C28977T,C29541T,G29825A	11288-11297,21766-21772,21994-21997,28274	N:M1X,N:D3L,N:R203K,N:G204R,N:S235F,ORF1a:T1001I,ORF1a:A1708D,ORF1a:I2230T,ORF1b:P314L,ORF8:Q27*,ORF8:R52I,ORF8:Y73C,S:N501Y,S:A570D,S:D614G,S:P681H,S:T716I,S:S982A,S:D1118H	ORF1a:S3675-,ORF1a:G3676-,ORF1a:F3677-,S:H69-,S:V70-,S:Y144-	1636418
21	2021-04-07 17:48:22	42	1	31.87	26.71	26.22	Yes	B.1.525	99.9966	800.938	C241T,G1006T,C1498T,A1807G,G2659A,C3037T,C4815T,C6285T,T8593C,C9565T,C14407T,C14408T,T15684C,C18171T,A20724G,A21717G,C21762T,A22012T,G23012A,A23403G,G23593C,T24224C,C24748T,C25587T,C26305T,T26767C,C28308G,A28699G,C28887T,G29543T	11288-11297,21766-21772,21994-21997,27205-27208,28278-28281	E:L21F,M:I82T,N:S2Y,N:A12G,N:T205I,ORF1a:K247N,ORF1a:S1517F,ORF1a:T2007I,ORF1b:P314F,ORF9b:H9D,S:Q52R,S:A67V,S:K150N,S:E484K,S:D614G,S:Q677H,S:F888L	N:D3-,ORF1a:S3675-,ORF1a:G3676-,ORF1a:F3677-,ORF6:F2-,S:H69-,S:V70-,S:Y144-	1636430
22	2021-04-07 12:29:35	34	0	20.17	11.33	12.13	Yes	B.1.1.7	99.9966	828.144	C241T,G293A,C913T,C1221A,C1528T,C3037T,C3267T,C5284T,C5388A,C5944T,C5986T,T6954C,G7846A,C14408T,C14676T,T15096C,C15279T,T16176C,A17337G,T18018C,A23063T,C23271A,A23403G,C23604A,C23709T,T24506G,G24914C,C27972T,G28048T,A28111G,G28280C,A28281T,T28282A,G28881A,G28882A,G28883C,G28884C,C28977T,C29754T,G29764A	11288-11297,21766-21772,21994-21997,26158-26162,28274	N:M1X,N:D3L,N:R203K,N:G204P,N:S235F,ORF1a:E10K,ORF1a:T319N,ORF1a:T1001I,ORF1a:A1708D,ORF1a:I2230T,ORF1b:P314L,ORF3a:N257X,ORF8:Q27*,ORF8:R52I,ORF8:Y73C,S:N501Y,S:A570D,S:D614G,S:P681H,S:T716I,S:S982A,S:D1118H	ORF1a:S3675-,ORF1a:G3676-,ORF1a:F3677-,ORF3a:V256-,S:H69-,S:V70-,S:Y144-	1636442
23	2021-04-07 12:28:14	53	1	24.58	15.77	16.05	Yes	B.1.1.7	99.9966	665.784	C241T,C913T,C3037T,C3267T,T4765C,C5388A,C5986T,T6954C,A7025C,A8181G,C12970T,C14408T,C14676T,C15279T,T16176C,C17550T,A23063T,C23271A,A23403G,C23604A,C23709T,A24014G,T24506G,G24914C,G27750T,C27972T,G28048T,A28111G,G28280C,A28281T,T28282A,G28881A,G28882A,G28883C,C28977T	11288-11297,21766-21772,21994-21997,28274	N:M1X,N:D3L,N:R203K,N:G204R,N:S235F,ORF1a:T1001I,ORF1a:A1708D,ORF1a:I2230T,ORF1a:M2254L,ORF1a:Q2639R,ORF1b:P314L,ORF7a:K119N,ORF8:Q27*,ORF8:R52I,ORF8:Y73C,S:N501Y,S:A570D,S:D614G,S:P681H,S:T716I,S:I818V,S:S982A,S:D1118H	ORF1a:S3675-,ORF1a:G3676-,ORF1a:F3677-,S:H69-,S:V70-,S:Y144-	1636454
24	2021-04-07 12:43:57	29	1	34.44	29.08	28.29	Yes	B.1.1.7	99.9966	734.269	C241T,C913T,C3037T,C3267T,C4331T,C5388A,C5986T,C6231A,T6954C,C8240T,C9448T,C14408T,C14676T,C15279T,T16176C,A17615G,C18747T,A19496G,C20480T,C23271A,A23403G,C23604A,C23709T,T24506G,G24914C,T25715A,C27972T,G28048T,A28111G,G28280C,A28281T,T28282A,G28881A,G28882A,G28883C,C28977T,G29513T	11288-11297,21766-21772,21994-21997,28274	N:M1X,N:D3L,N:R203K,N:G204R,N:S235F,N:A414S,ORF1a:T1001I,ORF1a:A1708D,ORF1a:P1989H,ORF1a:I2230T,ORF1a:H2659Y,ORF1b:P314L,ORF1b:K1383R,ORF1b:H2010R,ORF1b:S2338L,ORF3a:L108H,ORF8:Q27*,ORF8:R52I,ORF8:Y73C,S:A570D,S:D614G,S:P681H,S:T716I,S:S982A,S:D1118H	ORF1a:S3675-,ORF1a:G3676-,ORF1a:F3677-,S:H69-,S:V70-,S:Y144-	1636476
25	2021-04-07 12:24:37	60	0	33.3	24.92	24.91	Yes	B.1.1.7	97.3231	745.807	C241T,C913T,C3037T,C3267T,C5388A,C5986T,T6954C,C14408T,C14676T,C15279T,T16176C,C23271A,A23403G,C23604A,C23709T,T24506G,G24914C,C27972T,G28048T,A28111G,G28280C,A28281T,T28282A,G28881A,G28882A,G28883C,C28977T	11288-11297,21766-21772,21994-21997,28274	N:M1X,N:D3L,N:R203K,N:G204R,N:S235F,ORF1a:T1001I,ORF1a:A1708D,ORF1a:I2230T,ORF1b:P314L,ORF8:Q27*,ORF8:R52I,ORF8:Y73C,S:A570D,S:D614G,S:P681H,S:T716I,S:S982A,S:D1118H	ORF1a:S3675-,ORF1a:G3676-,ORF1a:F3677-,S:H69-,S:V70-,S:Y144-	1636487
26	2021-04-07 12:28:07	43	1	29.42	20.26	20.16	Yes	B.1.1.7	99.9094	729.518	C241T,C913T,C3037T,C3267T,C5388A,C5986T,C6026T,T6954C,C8950T,C14408T,A14673G,C14676T,C15279T,G15652T,T15804C,T16176C,C21234T,A23063T,C23271A,A23403G,C23604A,C23709T,T24506G,G24914C,C25844T,C27577T,C27972T,G28048T,A28111G,G28280C,A28281T,T28282A,G28851C,G28881A,G28882A,G28883C,C28977T	11288-11297,21766-21772,21994-21997,28274	N:M1X,N:D3L,N:S193T,N:R203K,N:G204R,N:S235F,ORF1a:T1001I,ORF1a:A1708D,ORF1a:P1921S,ORF1a:I2230T,ORF1b:P314L,ORF1b:D729Y,ORF3a:T151I,ORF7a:Q62*,ORF8:Q27*,ORF8:R52I,ORF8:Y73C,S:N501Y,S:A570D,S:D614G,S:P681H,S:T716I,S:S982A,S:D1118H	ORF1a:S3675-,ORF1a:G3676-,ORF1a:F3677-,S:H69-,S:V70-,S:Y144-	1636498
27	2021-04-07 12:50:03	43	1	28.2	20.16	19.06	Yes	B.1.1.7	99.9832	931.236	C241T,C913T,C1471T,C3037T,C3267T,C5388A,C5986T,A6072G,C6363T,T6954C,T7822C,C7945T,C14408T,C14676T,G14973A,C15279T,T16176C,C21110T,A23063T,C23271A,A23403G,C23604A,C23709T,T24506G,G24914C,C25961T,C27513T,C27972T,G28048T,A28111G,G28280C,A28281T,T28282A,G28881A,G28882A,G28883C,C28977T	11288-11297,21766-21772,21994-21997,28274	N:M1X,N:D3L,N:R203K,N:G204R,N:S235F,ORF1a:T1001I,ORF1a:A1708D,ORF1a:K1936R,ORF1a:A2033V,ORF1a:I2230T,ORF1b:P314L,ORF1b:T2548I,ORF3a:T190I,ORF8:Q27*,ORF8:R52I,ORF8:Y73C,S:N501Y,S:A570D,S:D614G,S:P681H,S:T716I,S:S982A,S:D1118H	ORF1a:S3675-,ORF1a:G3676-,ORF1a:F3677-,S:H69-,S:V70-,S:Y144-	1636420
28	2021-04-07 12:59:10	49	0	31.27	23.77	22.67	Yes	B.1.1.7	99.9966	611.459	C241T,T809C,C913T,C3037T,C3177T,C3267T,C5388A,C5907T,C5986T,T6954C,C14408T,C14676T,C15279T,T16176C,G18880A,A23063T,C23271A,A23403G,C23604A,C23709T,T24506G,G24914C,C25904T,G27008C,C27972T,G28048T,A28111G,T28245G,G28280C,A28281T,T28282A,G28881A,G28882A,G28883C,C28977T,G29759A	11288-11297,21766-21772,21994-21997,28254,28274	M:K162N,N:M1X,N:D3L,N:R203K,N:G204R,N:S235F,ORF1a:Y182H,ORF1a:P971L,ORF1a:T1001I,ORF1a:A1708D,ORF1a:T1881I,ORF1a:I2230T,ORF1b:P314L,ORF1b:A1805T,ORF3a:S171L,ORF8:Q27*,ORF8:R52I,ORF8:Y73C,ORF8:L118V,ORF8:I121X,S:N501Y,S:A570D,S:D614G,S:P681H,S:T716I,S:S982A,S:D1118H	ORF1a:S3675-,ORF1a:G3676-,ORF1a:F3677-,S:H69-,S:V70-,S:Y144-	1636432
29	2021-04-06 12:26:42	6	1	27.6	19.13	19.48	Yes	B.1.1.7	99.9664	737.678	C241T,C841T,C913T,C3037T,C3267T,C5388A,C5986T,C6070T,T6954C,C8841T,C12400T,C14408T,C14676T,C15279T,T16176C,A23063T,C23271A,A23403G,C23604A,C23709T,T24506G,G24914C,C27972T,G28048T,A28111G,C28253T,G28280C,A28281T,T28282A,A28468G,G28881A,G28882A,G28883C,C28977T,C29281T	11288-11297,21766-21772,21994-21997,28274	N:M1X,N:D3L,N:R203K,N:G204R,N:S235F,ORF1a:T1001I,ORF1a:A1708D,ORF1a:I2230T,ORF1a:T2859I,ORF1b:P314L,ORF8:Q27*,ORF8:R52I,ORF8:Y73C,ORF9b:N62S,S:N501Y,S:A570D,S:D614G,S:P681H,S:T716I,S:S982A,S:D1118H	ORF1a:S3675-,ORF1a:G3676-,ORF1a:F3677-,S:H69-,S:V70-,S:Y144-	1636409
30	2021-04-06 17:44:55	43	1	28.39	22.02	20.93	Yes	B.1.1.7	99.9732	1033.41	C241T,C913T,C3037T,C3267T,C4331T,C5388A,C5986T,C6231A,T6954C,C8240T,C14408T,C14676T,C15279T,T16176C,A17615G,C18747T,A19496G,C20480T,A23063T,C23271A,A23403G,C23604A,C23709T,T24506G,G24914C,T25715A,C27972T,G28048T,A28111G,G28280C,A28281T,T28282A,G28881A,G28882A,G28883C,C28977T,G29513T	11288-11297,21766-21772,21994-21997,28274	N:M1X,N:D3L,N:R203K,N:G204R,N:S235F,N:A414S,ORF1a:T1001I,ORF1a:A1708D,ORF1a:P1989H,ORF1a:I2230T,ORF1a:H2659Y,ORF1b:P314L,ORF1b:K1383R,ORF1b:H2010R,ORF1b:S2338L,ORF3a:L108H,ORF8:Q27*,ORF8:R52I,ORF8:Y73C,S:N501Y,S:A570D,S:D614G,S:P681H,S:T716I,S:S982A,S:D1118H	ORF1a:S3675-,ORF1a:G3676-,ORF1a:F3677-,S:H69-,S:V70-,S:Y144-	1636421
31	2021-04-06 17:44:48	22	1	31.68	24.03	23.82	Yes	B.1.1.7	99.953	1227.93	C241T,C913T,C3037T,C3267T,C5388A,C5986T,C6636T,T6954C,C14408T,C14676T,C15279T,T16176C,A18081G,C19586T,G22468T,A23063T,C23271A,A23403G,C23520T,C23604A,C23709T,T24506G,G24914C,G25455T,T27125C,C27972T,G28048T,A28111G,G28280C,A28281T,T28282A,G28881A,G28882A,G28883C,C28977T,T29727C	11288-11297,21766-21772,21994-21997,27571-27588,28274	N:M1X,N:D3L,N:R203K,N:G204R,N:S235F,ORF1a:T1001I,ORF1a:A1708D,ORF1a:T2124I,ORF1a:I2230T,ORF1b:P314L,ORF1b:T2040I,ORF3a:K21N,ORF7a:F65X,ORF8:Q27*,ORF8:R52I,ORF8:Y73C,S:N501Y,S:A570D,S:D614G,S:A653V,S:P681H,S:T716I,S:S982A,S:D1118H	ORF1a:S3675-,ORF1a:G3676-,ORF1a:F3677-,ORF7a:S60-,ORF7a:T61-,ORF7a:Q62-,ORF7a:F63-,ORF7a:A64-,S:H69-,S:V70-,S:Y144-	1636433
32	2021-04-07 12:27:01	74	1	23.42	16.81	16.88	Yes	B.1.1.7	99.9866	952.863	C241T,C913T,C3037T,C3267T,C5388A,C5986T,C6636T,T6954C,C14408T,C14676T,C15279T,T16176C,A18081G,G22468T,A23063T,C23271A,A23403G,C23520T,C23604A,C23709T,T24506G,G24914C,G25455T,T27125C,C27972T,G28048T,A28111G,G28280C,A28281T,T28282A,G28881A,G28882A,G28883C,C28977T,T29727C	11288-11297,21766-21772,21994-21997,27571-27588,28274	N:M1X,N:D3L,N:R203K,N:G204R,N:S235F,ORF1a:T1001I,ORF1a:A1708D,ORF1a:T2124I,ORF1a:I2230T,ORF1b:P314L,ORF3a:K21N,ORF7a:F65X,ORF8:Q27*,ORF8:R52I,ORF8:Y73C,S:N501Y,S:A570D,S:D614G,S:A653V,S:P681H,S:T716I,S:S982A,S:D1118H	ORF1a:S3675-,ORF1a:G3676-,ORF1a:F3677-,ORF7a:S60-,ORF7a:T61-,ORF7a:Q62-,ORF7a:F63-,ORF7a:A64-,S:H69-,S:V70-,S:Y144-	1636457
33	2021-04-07 18:50:52	6	0	27.92	20.91	20.25	Yes	B.1.1.7	99.8758	677.972	C241T,C913T,G1048T,C3037T,C3267T,C4784T,C5388A,C5986T,T6954C,G7798A,C8950T,C10029T,C13168T,C14408T,C14676T,C15279T,T16176C,T17826G,C21234T,A23063T,C23271A,A23403G,C23604A,C23709T,T24506G,G24914C,C25355T,C25844T,G25855T,C25936T,C27577T,C27972T,G28048T,A28111G,G28280C,A28281T,T28282A,G28881A,G28882A,G28883C,C28977T,C29721T	11288-11297,21766-21772,21994-21997,28274	N:M1X,N:D3L,N:R203K,N:G204R,N:S235F,ORF1a:K261N,ORF1a:T1001I,ORF1a:L1507F,ORF1a:A1708D,ORF1a:I2230T,ORF1a:T3255I,ORF1b:P314L,ORF3a:T151I,ORF3a:D155Y,ORF3a:H182Y,ORF7a:Q62*,ORF8:Q27*,ORF8:R52I,ORF8:Y73C,S:N501Y,S:A570D,S:D614G,S:P681H,S:T716I,S:S982A,S:D1118H,S:L1265F	ORF1a:S3675-,ORF1a:G3676-,ORF1a:F3677-,S:H69-,S:V70-,S:Y144-	1636467
34	2021-04-07 12:37:37	61	1	18.05	19.65	19.91	Yes	P.1	99.9966	722.484	C241T,T733C,C1420T,C2749T,C3037T,C3828T,G5063A,A5648C,A6319G,A6613G,C8169T,T8392A,C12778T,C13860T,C14408T,G17259T,C17339T,C21614T,C21621A,C21638T,G21974T,G22132T,A22812C,G23012A,A23063T,A23403G,C23525T,C24642T,G25088T,T26149C,T26446G,G28167A,C28512G,A28877T,G28878C,G28881A,G28882A,G28883C,T29834A	11288-11297	E:S68A,N:P80R,N:R203K,N:G204R,ORF1a:S1188L,ORF1a:D1600N,ORF1a:K1795Q,ORF1a:S2635L,ORF1b:P314L,ORF1b:E1264D,ORF1b:A1291V,ORF3a:S253P,ORF8:E92K,ORF9b:Q77E,S:L18F,S:T20N,S:P26S,S:D138Y,S:R190S,S:K417T,S:E484K,S:N501Y,S:D614G,S:H655Y,S:T1027I,S:V1176F	ORF1a:S3675-,ORF1a:G3676-,ORF1a:F3677-	1636478
35	2021-04-07 18:28:08	55	0	31.8	24.59	23.67	Yes	B.1.1.7	99.953	768.357	C241T,C913T,C2453T,C3037T,C3267T,C5388A,C5986T,T6954C,C7420T,A8512G,C11355T,C14184T,C14408T,C14676T,C15279T,T16176C,A18682G,G21987T,C22264T,T22909C,A23063T,C23271A,A23403G,C23604A,C23709T,C24337T,C24370T,T24506G,G24914C,C27972T,G28048T,A28111G,G28280C,A28281T,T28282A,G28881A,G28882A,G28883C,C28977T	11288-11297,21766-21772,21994-21997,28274	N:M1X,N:D3L,N:R203K,N:G204R,N:S235F,ORF1a:L730F,ORF1a:T1001I,ORF1a:A1708D,ORF1a:I2230T,ORF1a:A3697V,ORF1b:P314L,ORF1b:T1739A,ORF8:Q27*,ORF8:R52I,ORF8:Y73C,S:G142V,S:N501Y,S:A570D,S:D614G,S:P681H,S:T716I,S:S982A,S:D1118H	ORF1a:S3675-,ORF1a:G3676-,ORF1a:F3677-,S:H69-,S:V70-,S:Y144-	1636489
36	2021-04-07 12:35:26	45	0	27.55	18.89	19.32	Yes	B.1.1.7	99.9966	789.999	G160T,C241T,C913T,C3037T,C3267T,C5301T,C5388A,C5986T,T6954C,C14408T,C14676T,C15279T,T16176C,A23063T,C23271A,A23403G,C23604A,C23709T,T24506G,G24914C,C25792T,G26526T,G26951A,G27517A,C27879T,C27972T,G28048T,A28111G,G28280C,A28281T,T28282A,G28881A,G28882A,G28883C,C28977T	11288-11297,21766-21772,21994-21997,28274	M:A2S,N:M1X,N:D3L,N:R203K,N:G204R,N:S235F,ORF1a:T1001I,ORF1a:A1679V,ORF1a:A1708D,ORF1a:I2230T,ORF1b:P314L,ORF3a:R134C,ORF7a:G42S,ORF7b:H42Y,ORF8:Q27*,ORF8:R52I,ORF8:Y73C,S:N501Y,S:A570D,S:D614G,S:P681H,S:T716I,S:S982A,S:D1118H	ORF1a:S3675-,ORF1a:G3676-,ORF1a:F3677-,S:H69-,S:V70-,S:Y144-	1636410
37	2021-04-07 12:37:25	54	0	29.5	21.6	21.58	Yes	B.1.1.7	99.9966	811.672	C241T,C913T,C3037T,C3267T,T4744C,C5388A,C5986T,T6954C,A12162G,C14408T,C14676T,C15279T,T16176C,A17615G,A23063T,C23271A,C23277T,A23403G,C23604A,C23709T,C24064T,T24506G,G24914C,C27389T,C27972T,G28048T,A28111G,G28280C,A28281T,T28282A,G28881A,G28882A,G28883C,C28977T,C29733T	11288-11297,21766-21772,21994-21997,28274	N:M1X,N:D3L,N:R203K,N:G204R,N:S235F,ORF1a:T1001I,ORF1a:A1708D,ORF1a:I2230T,ORF1a:Q3966R,ORF1b:P314L,ORF1b:K1383R,ORF8:Q27*,ORF8:R52I,ORF8:Y73C,S:N501Y,S:A570D,S:T572I,S:D614G,S:P681H,S:T716I,S:S982A,S:D1118H	ORF1a:S3675-,ORF1a:G3676-,ORF1a:F3677-,S:H69-,S:V70-,S:Y144-	1636422
38	2021-04-07 12:33:57	27	0	25.62	17.94	18.36	Yes	B.1.1.7	99.9966	381.201	C241T,C913T,C2110T,A2563G,C3037T,C3267T,C5388A,C5986T,G5992A,T6954C,G7042T,C14120T,C14408T,C14676T,C15279T,T16176C,A23063T,C23271A,A23403G,C23604A,C23709T,T24506G,G24914C,T27901C,C27972T,G28048T,A28111G,G28280C,A28281T,T28282A,G28881A,G28882A,G28883C,C28977T	11288-11297,21766-21772,21994-21997,28274	N:M1X,N:D3L,N:R203K,N:G204R,N:S235F,ORF1a:T1001I,ORF1a:A1708D,ORF1a:I2230T,ORF1a:M2259I,ORF1b:P218L,ORF1b:P314L,ORF8:F3S,ORF8:Q27*,ORF8:R52I,ORF8:Y73C,S:N501Y,S:A570D,S:D614G,S:P681H,S:T716I,S:S982A,S:D1118H	ORF1a:S3675-,ORF1a:G3676-,ORF1a:F3677-,S:H69-,S:V70-,S:Y144-	1636446
39	2021-04-12 12:20:58	51	0	29.61	20.91	20.44	Yes	B.1.1.7	99.9966	1329.47	C241T,C913T,C2110T,C3037T,C3267T,C5388A,C5986T,T6954C,C9298T,C12809T,C14120T,C14408T,C14676T,C15279T,T16176C,A23063T,C23271A,A23403G,C23604A,C23709T,T24506G,G24914C,C27972T,G28048T,A28095T,A28111G,G28280C,A28281T,T28282A,C28868A,G28881A,G28882A,G28883C,C28977T	11288-11297,21766-21772,21994-21997,28274	N:M1X,N:D3L,N:P199T,N:R203K,N:G204R,N:S235F,ORF1a:T1001I,ORF1a:A1708D,ORF1a:I2230T,ORF1a:L4182F,ORF1b:P218L,ORF1b:P314L,ORF8:Q27*,ORF8:R52I,ORF8:K68*,ORF8:Y73C,S:N501Y,S:A570D,S:D614G,S:P681H,S:T716I,S:S982A,S:D1118H	ORF1a:S3675-,ORF1a:G3676-,ORF1a:F3677-,S:H69-,S:V70-,S:Y144-	1661906
40	2021-04-12 12:11:47	71	1	28.47	21.24	20.87	Yes	B.1.1.7	99.9664	1394.82	C241T,C913T,C2110T,C2544T,C3037T,C3267T,C5388A,A5689G,C5986T,T6115A,T6954C,C12809T,C14120T,G14400T,C14408T,C14676T,C15279T,C15324T,T16176C,A23063T,C23271A,A23403G,C23604A,C23709T,T24506G,G24914C,T26604C,G26727T,C27972T,G28048T,A28095T,A28111G,G28280C,A28281T,T28282A,G28881A,G28882A,G28883C,C28977T	11288-11297,21766-21772,21994-21997,28274	M:F28L,M:A69S,N:M1X,N:D3L,N:R203K,N:G204R,N:S235F,ORF1a:T760I,ORF1a:T1001I,ORF1a:A1708D,ORF1a:I2230T,ORF1a:L4182F,ORF1b:P218L,ORF1b:P314L,ORF8:Q27*,ORF8:R52I,ORF8:K68*,ORF8:Y73C,S:N501Y,S:A570D,S:D614G,S:P681H,S:T716I,S:S982A,S:D1118H	ORF1a:S3675-,ORF1a:G3676-,ORF1a:F3677-,S:H69-,S:V70-,S:Y144-	1661930
41	2021-04-12 12:42:50	35	1	24.6	17.78	17.55	Yes	B.1.1.7	99.3291	1101.54	C241T,C913T,C1528A,G1899A,C2110T,C2544T,C3037T,C3267T,C5388A,A5689G,C5986T,T6954C,C11750T,C12809T,C14120T,C14408T,C14676T,C15279T,C15324T,T16176C,G18079T,C21575T,C22281T,A23063T,C23271A,A23403G,C23557T,C23604A,C23709T,C24337T,T24506G,G24914C,T26604C,C27972T,G28048T,A28095T,A28111G,G28280C,A28281T,T28282A,G28881A,G28882A,G28883C,C28977T	11288-11297,21766-21772,21994-21997,28274	M:F28L,N:M1X,N:D3L,N:R203K,N:G204R,N:S235F,ORF1a:R545Q,ORF1a:T760I,ORF1a:T1001I,ORF1a:A1708D,ORF1a:I2230T,ORF1a:L3829F,ORF1a:L4182F,ORF1b:P218L,ORF1b:P314L,ORF1b:V1538L,ORF8:Q27*,ORF8:R52I,ORF8:K68*,ORF8:Y73C,S:L5F,S:T240I,S:N501Y,S:A570D,S:D614G,S:P681H,S:T716I,S:S982A,S:D1118H	ORF1a:S3675-,ORF1a:G3676-,ORF1a:F3677-,S:H69-,S:V70-,S:Y144-	1661942
42	2021-04-12 12:45:05	32	1	30.7	23.48	23.09	Yes	B.1.1.7	99.1208	1071.08	C241T,C913T,C3037T,C3267T,A4964G,C5388A,C5986T,T6954C,A12162G,C14408T,C14676T,C15279T,T16176C,A17615G,A23063T,C23271A,A23403G,C23604A,C23709T,T24506G,G24914C,C27972T,G28048T,A28111G,G28280C,A28281T,T28282A,G28881A,G28882A,G28883C,C28977T,C29095T,C29627T	11288-11297,21766-21772,21994-21997,28274	N:M1X,N:D3L,N:R203K,N:G204R,N:S235F,ORF1a:T1001I,ORF1a:T1567A,ORF1a:A1708D,ORF1a:I2230T,ORF1a:Q3966R,ORF1b:P314L,ORF1b:K1383R,ORF8:Q27*,ORF8:R52I,ORF8:Y73C,S:N501Y,S:A570D,S:D614G,S:P681H,S:T716I,S:S982A,S:D1118H	ORF1a:S3675-,ORF1a:G3676-,ORF1a:F3677-,S:H69-,S:V70-,S:Y144-	1661954
43	2021-04-12 12:45:02	50	1	26.08	17.66	17.82	Yes	B.1.1.7	99.6033	754.186	C176T,C241T,C913T,C2119T,C3037T,C3267T,C5388A,C5986T,T6954C,A7929G,C14408T,G14547A,C14676T,C15279T,T16176C,C18508T,G22030A,G22801T,A23063T,C23271A,A23403G,C23604A,C23709T,T24506G,G24914C,C25413T,G25996T,C27972T,G28048T,A28111G,G28280C,A28281T,T28282A,G28881A,G28882A,G28883C,C28977T,G29506T	11288-11297,21766-21772,21994-21997,28274	N:M1X,N:D3L,N:R203K,N:G204R,N:S235F,N:M411I,ORF1a:T1001I,ORF1a:A1708D,ORF1a:I2230T,ORF1a:K2555R,ORF1b:P314L,ORF1b:L1681F,ORF3a:V202L,ORF8:Q27*,ORF8:R52I,ORF8:Y73C,S:N501Y,S:A570D,S:D614G,S:P681H,S:T716I,S:S982A,S:D1118H	ORF1a:S3675-,ORF1a:G3676-,ORF1a:F3677-,S:H69-,S:V70-,S:Y144-	1661965
44	2021-04-12 13:52:46	11	1	36.85	28.62	28.18	Yes	B.1.1.7	99.9698	1218.91	G210T,C241T,C913T,C2453T,C3037T,C3267T,C5388A,C5986T,T6954C,C10702T,C14408T,C14676T,G14712T,C15279T,T16176C,A21231G,T22574C,A23063T,C23271A,A23403G,C23604A,C23709T,T24506G,G24914C,G25445T,C26079T,A26528G,C26625T,C27972T,G28048T,A28111G,G28280C,A28281T,T28282A,C28810T,G28881A,G28882A,G28883C,C28977T	11288-11297,21766-21772,21994-21997,28274	N:M1X,N:D3L,N:R203K,N:G204R,N:S235F,ORF1a:L730F,ORF1a:T1001I,ORF1a:A1708D,ORF1a:I2230T,ORF1b:P314L,ORF3a:G18V,ORF8:Q27*,ORF8:R52I,ORF8:Y73C,S:F338L,S:N501Y,S:A570D,S:D614G,S:P681H,S:T716I,S:S982A,S:D1118H	ORF1a:S3675-,ORF1a:G3676-,ORF1a:F3677-,S:H69-,S:V70-,S:Y144-	1661886
45	2021-04-12 18:33:21	17	0	39.55	26.82	25.08	Yes	B.1.1.7	99.9966	1032.52	C241T,C913T,C2110T,C2544T,C3037T,C3267T,C5388A,A5689G,C5986T,T6954C,A10317G,C12809T,C14120T,C14408T,C14676T,C15279T,C15324T,T16176C,A23063T,C23271A,A23403G,C23604A,C23709T,T24506G,G24914C,T26604C,C27732A,G27798T,C27972T,G28048T,G28085T,A28095T,A28111G,G28280C,A28281T,T28282A,G28371T,G28881A,G28882A,G28883C,C28977T,C29784T	11288-11297,21766-21772,21994-21997,28274	M:F28L,N:M1X,N:D3L,N:S33I,N:R203K,N:G204R,N:S235F,ORF1a:T760I,ORF1a:T1001I,ORF1a:A1708D,ORF1a:I2230T,ORF1a:K3351R,ORF1a:L4182F,ORF1b:P218L,ORF1b:P314L,ORF7a:C113*,ORF7b:A15S,ORF8:Q27*,ORF8:R52I,ORF8:E64D,ORF8:K68*,ORF8:Y73C,ORF9b:V30L,S:N501Y,S:A570D,S:D614G,S:P681H,S:T716I,S:S982A,S:D1118H	ORF1a:S3675-,ORF1a:G3676-,ORF1a:F3677-,S:H69-,S:V70-,S:Y144-	1661898
46	2021-04-12 22:24:56	88	1	27.94	21.66	20.34	Yes	B.1.1.7	99.9497	1122.08	C241T,C913T,C3037T,C3267T,C5388A,C5986T,T6954C,C14408T,C14676T,C15279T,T16176C,A23063T,C23271A,A23403G,C23604A,C23709T,T24506G,G24914C,C27972T,G28048T,A28111G,G28280C,A28281T,T28282A,G28881A,G28882A,G28883C,C28977T	11288-11297,21766-21772,21994-21997,28274	N:M1X,N:D3L,N:R203K,N:G204R,N:S235F,ORF1a:T1001I,ORF1a:A1708D,ORF1a:I2230T,ORF1b:P314L,ORF8:Q27*,ORF8:R52I,ORF8:Y73C,S:N501Y,S:A570D,S:D614G,S:P681H,S:T716I,S:S982A,S:D1118H	ORF1a:S3675-,ORF1a:G3676-,ORF1a:F3677-,S:H69-,S:V70-,S:Y144-	1661910
47	2021-04-12 21:24:13	26	1	28.68	22.45	21.82	Yes	B.1.1.7	98.7081	891.08	C241T,C913T,C3037T,C3267T,C5388A,C5986T,C6500T,T6954C,T7292G,C7420T,C14408T,T14445C,C14676T,C15279T,T16176C,A23063T,C23271A,A23403G,G23593T,C23604A,C23709T,T24506G,G24914C,G26918T,C27972T,G28048T,A28111G,G28280C,A28281T,T28282A,G28881A,G28882A,G28883C,C28977T,C29733T	11288-11297,21766-21772,21994-21997,28274	N:M1X,N:D3L,N:R203K,N:G204R,N:S235F,ORF1a:T1001I,ORF1a:A1708D,ORF1a:P2079S,ORF1a:I2230T,ORF1a:L2343V,ORF1b:P314L,ORF8:Q27*,ORF8:R52I,ORF8:Y73C,S:N501Y,S:A570D,S:D614G,S:Q677H,S:P681H,S:T716I,S:S982A,S:D1118H	ORF1a:S3675-,ORF1a:G3676-,ORF1a:F3677-,S:H69-,S:V70-,S:Y144-	1661934
48	2021-04-12 21:24:50	58	1	33.59	26.77	26.15	Yes	B.1.1.7	99.9866	1158.15	C241T,C913T,C1063T,C2110T,C2544T,C3037T,C3267T,C4206T,C5388A,A5689G,C5986T,T6954C,C7329T,C11750T,C12809T,C14120T,C14408T,C14676T,C15279T,C15324T,T16176C,C22624T,A23063T,C23271A,A23403G,C23604A,C23709T,T24506G,G24914C,T26604C,C27972T,G28048T,A28095T,A28111G,G28280C,A28281T,T28282A,G28881A,G28882A,G28883C,C28977T,A29012C,G29468A	11288-11297,21766-21772,21994-21997,28274	M:F28L,N:M1X,N:D3L,N:R203K,N:G204R,N:S235F,N:T247P,N:D399N,ORF1a:T760I,ORF1a:T1001I,ORF1a:A1314V,ORF1a:A1708D,ORF1a:I2230T,ORF1a:A2355V,ORF1a:L3829F,ORF1a:L4182F,ORF1b:P218L,ORF1b:P314L,ORF8:Q27*,ORF8:R52I,ORF8:K68*,ORF8:Y73C,S:N501Y,S:A570D,S:D614G,S:P681H,S:T716I,S:S982A,S:D1118H	ORF1a:S3675-,ORF1a:G3676-,ORF1a:F3677-,S:H69-,S:V70-,S:Y144-	1661946
49	2021-04-08 10:15:01	16	1	26.91	17.95	18.67	Yes	B.1.1.7	99.3624	760.681	C241T,C913T,C3037T,C3267T,C4780A,C5388A,C5986T,T6954C,C14408T,C14676T,C15279T,T16176C,T19270G,A23063T,C23271A,A23403G,C23604A,C23709T,T24506G,G24914C,C27972T,G28048T,A28111G,G28280C,A28281T,T28282A,G28881A,G28882A,G28883C,C28977T	11288-11297,21766-21772,21994-21997,28274	N:M1X,N:D3L,N:R203K,N:G204R,N:S235F,ORF1a:T1001I,ORF1a:A1708D,ORF1a:I2230T,ORF1b:P314L,ORF1b:L1935V,ORF8:Q27*,ORF8:R52I,ORF8:Y73C,S:N501Y,S:A570D,S:D614G,S:P681H,S:T716I,S:S982A,S:D1118H	ORF1a:S3675-,ORF1a:G3676-,ORF1a:F3677-,S:H69-,S:V70-,S:Y144-	1661948
50	2021-04-08 10:14:21	71	1	28.43	19.5	20.3	Yes	B.1.1.7	99.9128	1066.67	C241T,C913T,C3037T,C3267T,C5388A,C5986T,T6954C,C13994T,C14408T,G14547A,C14676T,C15279T,T16176C,G22030A,A23063T,C23271A,A23403G,C23604A,C23709T,T24506G,G24914C,G25996T,C27972T,G28048T,A28111G,G28280C,A28281T,T28282A,G28881A,G28882A,G28883C,C28977T	11288-11297,21766-21772,21994-21997,28274	N:M1X,N:D3L,N:R203K,N:G204R,N:S235F,ORF1a:T1001I,ORF1a:A1708D,ORF1a:I2230T,ORF1b:A176V,ORF1b:P314L,ORF3a:V202L,ORF8:Q27*,ORF8:R52I,ORF8:Y73C,S:N501Y,S:A570D,S:D614G,S:P681H,S:T716I,S:S982A,S:D1118H	ORF1a:S3675-,ORF1a:G3676-,ORF1a:F3677-,S:H69-,S:V70-,S:Y144-	1661971
51	2021-04-08 10:14:53	54	0	22.42	12.82	12.47	Yes	B.1.1.7	99.8994	1208.74	C241T,C913T,C3037T,C3267T,C4780A,C5388A,C5986T,T6954C,C14408T,C14676T,C15279T,T16176C,A23063T,C23271A,A23403G,C23604A,C23709T,T24506G,G24914C,C27644T,C27972T,G28048T,A28111G,G28280C,A28281T,T28282A,G28881A,G28882A,G28883C,C28977T	11288-11297,21766-21772,21994-21997,28274	N:M1X,N:D3L,N:R203K,N:G204R,N:S235F,ORF1a:T1001I,ORF1a:A1708D,ORF1a:I2230T,ORF1b:P314L,ORF7a:P84L,ORF8:Q27*,ORF8:R52I,ORF8:Y73C,S:N501Y,S:A570D,S:D614G,S:P681H,S:T716I,S:S982A,S:D1118H	ORF1a:S3675-,ORF1a:G3676-,ORF1a:F3677-,S:H69-,S:V70-,S:Y144-	1661889
52	2021-04-08 10:15:04	36	0	23.89	13.37	14.59	Yes	B.1.1.7	99.9966	840.642	C241T,C913T,C2110T,C3037T,C3267T,G4201T,C5388A,C5986T,T6954C,T7984C,C14120T,C14408T,C14676T,C15279T,T16176C,A17030C,C19390T,A23063T,C23271A,A23403G,C23604A,C23709T,T24506G,G24914C,C27972T,G28048T,A28095T,A28111G,G28280C,A28281T,T28282A,G28881A,G28882A,G28883C,C28977T	11288-11297,21766-21772,21994-21997,28274	N:M1X,N:D3L,N:R203K,N:G204R,N:S235F,ORF1a:T1001I,ORF1a:M1312I,ORF1a:A1708D,ORF1a:I2230T,ORF1b:P218L,ORF1b:P314L,ORF1b:N1188T,ORF1b:P1975S,ORF8:Q27*,ORF8:R52I,ORF8:K68*,ORF8:Y73C,S:N501Y,S:A570D,S:D614G,S:P681H,S:T716I,S:S982A,S:D1118H	ORF1a:S3675-,ORF1a:G3676-,ORF1a:F3677-,S:H69-,S:V70-,S:Y144-	1661901
53	2021-04-08 10:14:59	16	1	28.11	17.88	18.87	Yes	B.1.1.7	99.9966	1150.88	C241T,C913T,C2110T,C3037T,C3267T,C5388A,C5986T,T6954C,T7984C,C14120T,C14408T,T14460C,C14676T,C15279T,T16176C,A17030C,C19390T,A23063T,C23271A,A23403G,C23604A,C23709T,T24506G,G24914C,C27972T,G28048T,A28095T,A28111G,G28280C,A28281T,T28282A,G28881A,G28882A,G28883C,C28977T	11288-11297,21766-21772,21994-21997,28274	N:M1X,N:D3L,N:R203K,N:G204R,N:S235F,ORF1a:T1001I,ORF1a:A1708D,ORF1a:I2230T,ORF1b:P218L,ORF1b:P314L,ORF1b:N1188T,ORF1b:P1975S,ORF8:Q27*,ORF8:R52I,ORF8:K68*,ORF8:Y73C,S:N501Y,S:A570D,S:D614G,S:P681H,S:T716I,S:S982A,S:D1118H	ORF1a:S3675-,ORF1a:G3676-,ORF1a:F3677-,S:H69-,S:V70-,S:Y144-	1661913
54	2021-04-08 10:15:11	19	0	23.38	12.95	14.09	Yes	B.1.1.7	99.9698	1235.88	G204T,C241T,C913T,C3037T,C3267T,C5388A,C5986T,G6802T,T6954C,C14318T,C14408T,C14676T,C15279T,C16111T,T16176C,A22011C,A23063T,C23271A,A23403G,C23604A,C23709T,T24506G,G24914C,C27972T,G28048T,A28111G,G28280C,A28281T,T28282A,C28471T,G28881A,G28882A,G28883C,C28977T,G29742A	11288-11297,21766-21772,21994-21997,28274	N:M1X,N:D3L,N:R203K,N:G204R,N:S235F,ORF1a:T1001I,ORF1a:A1708D,ORF1a:L2179F,ORF1a:I2230T,ORF1b:T284I,ORF1b:P314L,ORF8:Q27*,ORF8:R52I,ORF8:Y73C,ORF9b:S63F,S:K150T,S:N501Y,S:A570D,S:D614G,S:P681H,S:T716I,S:S982A,S:D1118H	ORF1a:S3675-,ORF1a:G3676-,ORF1a:F3677-,S:H69-,S:V70-,S:Y144-	1661925
55	2021-04-08 10:14:17	13	1	28.94	19.81	20.59	Yes	B.1.1.7	99.9899	1024.89	C241T,C913T,C2453T,C3037T,C3267T,C5388A,C5986T,T6954C,A10991G,C14408T,C14676T,C15279T,T16176C,C17441T,C19961T,C22522T,A23063T,C23271A,A23403G,C23604A,C23709T,T24506G,G24914C,C27972T,G28001A,G28048T,A28111G,G28280C,A28281T,T28282A,G28881A,G28882A,G28883C,C28977T	11288-11297,21766-21772,21994-21997,28274	N:M1X,N:D3L,N:R203K,N:G204R,N:S235F,ORF1a:L730F,ORF1a:T1001I,ORF1a:A1708D,ORF1a:I2230T,ORF1a:I3576V,ORF1b:P314L,ORF1b:P1325L,ORF1b:T2165M,ORF8:Q27*,ORF8:R52I,ORF8:Y73C,S:N501Y,S:A570D,S:D614G,S:P681H,S:T716I,S:S982A,S:D1118H	ORF1a:S3675-,ORF1a:G3676-,ORF1a:F3677-,S:H69-,S:V70-,S:Y144-	1661937
56	2021-04-08 10:15:50	44	0	23.01	13.09	14.37	Yes	B.1.1.7	99.9597	1179.64	C241T,C913T,C2110T,C3037T,C3267T,C5388A,C5986T,T6954C,T7984C,C14120T,C14408T,C14676T,C15279T,T16176C,A17030C,C19390T,A23063T,C23271A,A23403G,C23604A,C23709T,T24506G,G24914C,C26885T,C27972T,G28048T,A28095T,A28111G,G28280C,A28281T,T28282A,G28881A,G28882A,G28883C,C28977T	11288-11297,21766-21772,21994-21997,28274	N:M1X,N:D3L,N:R203K,N:G204R,N:S235F,ORF1a:T1001I,ORF1a:A1708D,ORF1a:I2230T,ORF1b:P218L,ORF1b:P314L,ORF1b:N1188T,ORF1b:P1975S,ORF8:Q27*,ORF8:R52I,ORF8:K68*,ORF8:Y73C,S:N501Y,S:A570D,S:D614G,S:P681H,S:T716I,S:S982A,S:D1118H	ORF1a:S3675-,ORF1a:G3676-,ORF1a:F3677-,S:H69-,S:V70-,S:Y144-	1661972
57	2021-04-09 12:32:20	43	0	35.67	28.54	27.38	Yes	B.1.1.7	99.9966	1217.82	C241T,C913T,C3037T,C3267T,C5388A,C5986T,T6954C,C14408T,C14676T,C15279T,T16176C,A23063T,C23271A,A23403G,C23604A,C23709T,T24506G,G24914C,C27972T,G28048T,A28111G,G28280C,A28281T,T28282A,G28881A,G28882A,G28883C,C28977T	11288-11297,21766-21772,21994-21997,28274	N:M1X,N:D3L,N:R203K,N:G204R,N:S235F,ORF1a:T1001I,ORF1a:A1708D,ORF1a:I2230T,ORF1b:P314L,ORF8:Q27*,ORF8:R52I,ORF8:Y73C,S:N501Y,S:A570D,S:D614G,S:P681H,S:T716I,S:S982A,S:D1118H	ORF1a:S3675-,ORF1a:G3676-,ORF1a:F3677-,S:H69-,S:V70-,S:Y144-	1661890
58	2021-04-09 16:58:51	51	1	24.44	16.7	16.48	Yes	B.1.1.7	99.9061	1016.19	C241T,C913T,C3037T,C3267T,T4765C,C5388A,C5986T,T6954C,A7025C,A8181G,C12970T,C14408T,C14676T,C15279T,T16176C,A23063T,C23271A,A23403G,C23604A,C23709T,A24014G,T24506G,G24914C,C27493T,G27750T,C27972T,G28048T,A28111G,G28280C,A28281T,T28282A,G28881A,G28882A,G28883C,C28977T	11288-11297,21766-21772,21994-21997,28274	N:M1X,N:D3L,N:R203K,N:G204R,N:S235F,ORF1a:T1001I,ORF1a:A1708D,ORF1a:I2230T,ORF1a:M2254L,ORF1a:Q2639R,ORF1b:P314L,ORF7a:P34S,ORF7a:K119N,ORF8:Q27*,ORF8:R52I,ORF8:Y73C,S:N501Y,S:A570D,S:D614G,S:P681H,S:T716I,S:I818V,S:S982A,S:D1118H	ORF1a:S3675-,ORF1a:G3676-,ORF1a:F3677-,S:H69-,S:V70-,S:Y144-	1661902
59	2021-04-09 13:27:19	30	0	29.81	21.25	21.14	Yes	B.1.1.7	99.1477	1036.68	C241T,C913T,C2110T,C3037T,C3267T,C4582T,C5388A,C5986T,T6954C,T13908C,C14120T,C14408T,C14676T,C15279T,T16176C,C19390T,C21297T,A23063T,C23271A,A23403G,C23604A,C23709T,C24442T,T24506G,G24914C,C26873T,C27804T,A28111G,G28280C,A28281T,T28282A,G28881A,G28882A,G28883C,C28977T	11288-11297,21766-21772,21994-21997,28274	N:M1X,N:D3L,N:R203K,N:G204R,N:S235F,ORF1a:T1001I,ORF1a:A1708D,ORF1a:I2230T,ORF1b:P218L,ORF1b:P314L,ORF1b:P1975S,ORF8:Y73C,S:N501Y,S:A570D,S:D614G,S:P681H,S:T716I,S:S982A,S:D1118H	ORF1a:S3675-,ORF1a:G3676-,ORF1a:F3677-,S:H69-,S:V70-,S:Y144-	1661926
60	2021-04-09 13:35:54	29	1	25.11	16.37	16.44	Yes	B.1.1.7	99.9832	851.761	C241T,C913T,C2453T,C3037T,C3267T,C4551T,C5388A,G5918A,C5986T,T6954C,G7393A,G8179T,G12892A,C14408T,C14676T,C15279T,T16176C,A23063T,C23271A,A23403G,C23604A,C23709T,T24506G,G24914C,C26461T,C27972T,G27987T,G28048T,A28111G,G28280C,A28281T,T28282A,G28881A,G28882A,G28883C,C28977T	11288-11297,21766-21772,21994-21997,28274	E:L73F,N:M1X,N:D3L,N:R203K,N:G204R,N:S235F,ORF1a:L730F,ORF1a:T1001I,ORF1a:T1429I,ORF1a:A1708D,ORF1a:D1885N,ORF1a:I2230T,ORF1b:P314L,ORF8:Q27*,ORF8:V32L,ORF8:R52I,ORF8:Y73C,S:N501Y,S:A570D,S:D614G,S:P681H,S:T716I,S:S982A,S:D1118H	ORF1a:S3675-,ORF1a:G3676-,ORF1a:F3677-,S:H69-,S:V70-,S:Y144-	1661938
61	2021-04-09 13:15:36	48	1	30.51	22.57	22.86	Yes	B.1.1.7	99.9866	1106.32	C241T,C913T,C2110T,C2544T,C3037T,C3267T,C4206T,C5388A,A5689G,C5986T,T6954C,C11750T,C12809T,C14120T,C14408T,C14676T,C15279T,C15324T,T16176C,C22624T,A23063T,C23271A,A23403G,C23604A,C23709T,T24506G,G24914C,T26604C,C27972T,G28048T,A28095T,A28111G,G28280C,A28281T,T28282A,G28881A,G28882A,G28883C,C28977T	11288-11297,21766-21772,21994-21997,28274	M:F28L,N:M1X,N:D3L,N:R203K,N:G204R,N:S235F,ORF1a:T760I,ORF1a:T1001I,ORF1a:A1314V,ORF1a:A1708D,ORF1a:I2230T,ORF1a:L3829F,ORF1a:L4182F,ORF1b:P218L,ORF1b:P314L,ORF8:Q27*,ORF8:R52I,ORF8:K68*,ORF8:Y73C,S:N501Y,S:A570D,S:D614G,S:P681H,S:T716I,S:S982A,S:D1118H	ORF1a:S3675-,ORF1a:G3676-,ORF1a:F3677-,S:H69-,S:V70-,S:Y144-	1661961
62	2021-04-09 18:13:38	72	0	34.79	26.15	25.41	Yes	B.1.1.7	99.9899	1046.93	C241T,C913T,C2110T,C2544T,C3037T,C3267T,C5388A,A5689G,C5986T,T6954C,A10317G,C12809T,C14120T,C14408T,C14676T,C15279T,C15324T,T16176C,A23063T,C23271A,A23403G,C23604A,C23709T,T24506G,G24914C,T26604C,C27972T,G28048T,A28095T,A28111G,G28280C,A28281T,T28282A,G28371T,G28881A,G28882A,G28883C,C28977T,C29784T	11288-11297,21766-21772,28274	M:F28L,N:M1X,N:D3L,N:S33I,N:R203K,N:G204R,N:S235F,ORF1a:T760I,ORF1a:T1001I,ORF1a:A1708D,ORF1a:I2230T,ORF1a:K3351R,ORF1a:L4182F,ORF1b:P218L,ORF1b:P314L,ORF8:Q27*,ORF8:R52I,ORF8:K68*,ORF8:Y73C,ORF9b:V30L,S:N501Y,S:A570D,S:D614G,S:P681H,S:T716I,S:S982A,S:D1118H	ORF1a:S3675-,ORF1a:G3676-,ORF1a:F3677-,S:H69-,S:V70-	1661973
63	2021-04-09 13:09:48	85	0	24.55	15.76	16.07	Yes	B.1.1.7	99.9631	1204.06	C241T,C913T,C3037T,C3267T,C5388A,C5986T,T6954C,C7420T,A7981G,C14408T,C14676T,C15279T,T16176C,A23063T,C23271A,A23403G,C23604A,C23709T,T24506G,G24914C,T27846C,C27972T,G28048T,A28111G,G28280C,A28281T,T28282A,G28881A,G28882A,G28883C,C28977T,C29733T	11288-11297,21766-21772,21994-21997,28274	N:M1X,N:D3L,N:R203K,N:G204R,N:S235F,ORF1a:T1001I,ORF1a:A1708D,ORF1a:I2230T,ORF1b:P314L,ORF7b:S31P,ORF8:Q27*,ORF8:R52I,ORF8:Y73C,S:N501Y,S:A570D,S:D614G,S:P681H,S:T716I,S:S982A,S:D1118H	ORF1a:S3675-,ORF1a:G3676-,ORF1a:F3677-,S:H69-,S:V70-,S:Y144-	1661891
64	2021-04-08 10:14:56	30	0	29.03	20.42	21.15	Yes	B.1.1.7	99.51	739.015	G160T,C241T,C913T,C3037T,C3267T,C5301T,C5388A,C5986T,G6109A,C6628T,T6954C,G8111A,C14408T,C14676T,C15279T,T16176C,A23063T,C23271A,A23403G,C23604A,C23709T,T24506G,G24914C,C25792T,G26526T,G27517A,C27635T,C27972T,G28048T,A28111G,G28280C,A28281T,T28282A,G28881A,G28882A,G28883C,C28977T	11288-11297,21766-21772,21994-21997,28274	M:A2S,N:M1X,N:D3L,N:R203K,N:G204R,N:S235F,ORF1a:T1001I,ORF1a:A1679V,ORF1a:A1708D,ORF1a:I2230T,ORF1a:A2616T,ORF1b:P314L,ORF3a:R134C,ORF7a:G42S,ORF7a:S81L,ORF8:Q27*,ORF8:R52I,ORF8:Y73C,S:N501Y,S:A570D,S:D614G,S:P681H,S:T716I,S:S982A,S:D1118H	ORF1a:S3675-,ORF1a:G3676-,ORF1a:F3677-,S:H69-,S:V70-,S:Y144-	1661927
65	2021-04-08 10:15:27	57	0	27.93	17.82	18.82	Yes	B.1.1.7	99.9664	1022.56	C241T,C913T,C3037T,C3267T,T4765C,C5388A,C5986T,T6954C,A7025C,A8181G,C12970T,C14408T,C14676T,C15279T,T16176C,A23063T,C23271A,A23403G,C23604A,C23709T,T24506G,G24914C,G27750T,C27972T,G28048T,A28111G,G28280C,A28281T,T28282A,G28881A,G28882A,G28883C,C28977T	11288-11297,21766-21772,21994-21997,28274	N:M1X,N:D3L,N:R203K,N:G204R,N:S235F,ORF1a:T1001I,ORF1a:A1708D,ORF1a:I2230T,ORF1a:M2254L,ORF1a:Q2639R,ORF1b:P314L,ORF7a:K119N,ORF8:Q27*,ORF8:R52I,ORF8:Y73C,S:N501Y,S:A570D,S:D614G,S:P681H,S:T716I,S:S982A,S:D1118H	ORF1a:S3675-,ORF1a:G3676-,ORF1a:F3677-,S:H69-,S:V70-,S:Y144-	1661939
66	2021-04-08 10:13:14	17	0	26.15	16.13	17.36	Yes	B.1.1.7	99.9966	1238.6	C241T,C913T,C3037T,C3267T,C5388A,C5986T,T6954C,C12141T,C14408T,G14547A,C14676T,C15279T,T16176C,A19652G,G22030A,A23063T,C23271A,A23403G,C23604A,C23709T,T24506G,G24914C,G25996T,C27213T,C27972T,G28048T,A28111G,G28280C,A28281T,T28282A,G28881A,G28882A,G28883C,C28977T	11288-11297,21994-21997,28274	N:M1X,N:D3L,N:R203K,N:G204R,N:S235F,ORF1a:T1001I,ORF1a:A1708D,ORF1a:I2230T,ORF1a:T3959I,ORF1b:P314L,ORF1b:N2062S,ORF3a:V202L,ORF8:Q27*,ORF8:R52I,ORF8:Y73C,S:N501Y,S:A570D,S:D614G,S:P681H,S:T716I,S:S982A,S:D1118H	ORF1a:S3675-,ORF1a:G3676-,ORF1a:F3677-,S:Y144-	1661951
67	2021-04-08 10:13:18	32	0	27.02	16.28	17.48	Yes	B.1.1.7	99.9463	787.641	C241T,C913T,C3037T,C3267T,C4206T,C5388A,T5978G,C5986T,T6954C,A10323G,C14408T,C14676T,C15279T,T16176C,T19270A,T20367C,A23063T,C23271A,A23403G,C23604A,C23709T,T24506G,G24914C,C27972T,G28048T,A28111G,G28280C,A28281T,T28282A,G28881A,G28882A,G28883C,C28977T	11288-11297,21766-21772,21994-21997,28274	N:M1X,N:D3L,N:R203K,N:G204R,N:S235F,ORF1a:T1001I,ORF1a:A1314V,ORF1a:A1708D,ORF1a:S1905A,ORF1a:I2230T,ORF1a:K3353R,ORF1b:P314L,ORF1b:L1935M,ORF8:Q27*,ORF8:R52I,ORF8:Y73C,S:N501Y,S:A570D,S:D614G,S:P681H,S:T716I,S:S982A,S:D1118H	ORF1a:S3675-,ORF1a:G3676-,ORF1a:F3677-,S:H69-,S:V70-,S:Y144-	1661962
68	2021-04-08 10:15:35	76	1	28.5	20.35	21.25	Yes	B.1.1.7	99.9732	1171.25	C241T,C913T,C3037T,C3267T,C4780A,C5388A,C5986T,T6954C,C14408T,C14676T,C15279T,T16176C,T19270G,A23063T,C23271A,A23403G,C23604A,C23709T,T24506G,G24914C,C27972T,G28048T,A28111G,G28280C,A28281T,T28282A,G28881A,G28882A,G28883C,C28977T	11288-11297,21766-21772,21993,28274	N:M1X,N:D3L,N:R203K,N:G204R,N:S235F,ORF1a:T1001I,ORF1a:A1708D,ORF1a:I2230T,ORF1b:P314L,ORF1b:L1935V,ORF8:Q27*,ORF8:R52I,ORF8:Y73C,S:Y144X,S:N501Y,S:A570D,S:D614G,S:P681H,S:T716I,S:S982A,S:D1118H	ORF1a:S3675-,ORF1a:G3676-,ORF1a:F3677-,S:H69-,S:V70-	1661974
69	2021-04-08 10:13:10	52	1	26.71	18.28	18.99	Yes	B.1.1.7	99.8726	1253.45	C241T,T358C,C913T,C3037T,C3267T,C5388A,C5986T,T6954C,T7919C,C8140T,C9803T,C14408T,C14676T,C15279T,T16176C,A17615G,G19276A,C22712T,A23063T,C23271A,A23403G,C23604A,C23709T,T24506G,G24914C,T25570C,C26936T,C27972T,G28048T,A28111G,G28280C,A28281T,T28282A,G28881A,G28882A,G28883C,C28977T,C29311T	11288-11297,21766-21772,21994-21997,28274	N:M1X,N:D3L,N:R203K,N:G204R,N:S235F,ORF1a:T1001I,ORF1a:A1708D,ORF1a:I2230T,ORF1a:S2552P,ORF1b:P314L,ORF1b:K1383R,ORF1b:G1937S,ORF3a:S60P,ORF8:Q27*,ORF8:R52I,ORF8:Y73C,S:P384S,S:N501Y,S:A570D,S:D614G,S:P681H,S:T716I,S:S982A,S:D1118H	ORF1a:S3675-,ORF1a:G3676-,ORF1a:F3677-,S:H69-,S:V70-,S:Y144-	1661892
70	2021-04-08 10:14:58	46	1	26.91	17.13	17.99	Yes	B.1.1.7	99.9765	1278.58	C241T,C913T,C3037T,C3267T,C5388A,C5986T,T6954C,T7919C,C9803T,C14408T,C14676T,C15279T,C15371T,T16176C,A17615G,G19276A,C22712T,A23063T,C23271A,A23403G,C23604A,C23709T,T24506G,G24914C,T25570C,C26936T,C27972T,G28048T,A28111G,G28280C,A28281T,T28282A,G28881A,G28882A,G28883C,C28977T	11288-11297,21766-21772,21994-21997,28274	N:M1X,N:D3L,N:R203K,N:G204R,N:S235F,ORF1a:T1001I,ORF1a:A1708D,ORF1a:I2230T,ORF1a:S2552P,ORF1b:P314L,ORF1b:T635M,ORF1b:K1383R,ORF1b:G1937S,ORF3a:S60P,ORF8:Q27*,ORF8:R52I,ORF8:Y73C,S:P384S,S:N501Y,S:A570D,S:D614G,S:P681H,S:T716I,S:S982A,S:D1118H	ORF1a:S3675-,ORF1a:G3676-,ORF1a:F3677-,S:H69-,S:V70-,S:Y144-	1661904
71	2021-04-08 10:13:46	50	1	22.75	12.63	12.09	Yes	B.1.1.7	99.9866	1376.88	C241T,C913T,C3037T,C3267T,C5388A,C5986T,T6954C,C14408T,C14676T,C15279T,T16176C,A23063T,C23271A,A23403G,C23604A,C23709T,T24506G,G24914C,G25720T,C27972T,G28048T,A28111G,G28280C,A28281T,T28282A,G28881A,G28882A,G28883C,C28977T	11288-11297,21766-21772,21994-21997,28274	N:M1X,N:D3L,N:R203K,N:G204R,N:S235F,ORF1a:T1001I,ORF1a:A1708D,ORF1a:I2230T,ORF1b:P314L,ORF3a:A110S,ORF8:Q27*,ORF8:R52I,ORF8:Y73C,S:N501Y,S:A570D,S:D614G,S:P681H,S:T716I,S:S982A,S:D1118H	ORF1a:S3675-,ORF1a:G3676-,ORF1a:F3677-,S:H69-,S:V70-,S:Y144-	1661916
72	2021-04-08 10:12:32	78	1	29.83	20.48	21.25	Yes	B.1.1.7	99.9799	1226.2	C241T,C913T,C3037T,C3267T,C5388A,C5986T,T6954C,T8941C,C8950T,G14055T,C14408T,C14676T,C15279T,G15652T,T16176C,C21234T,A23063T,C23271A,A23403G,C23601T,C23604A,C23709T,T24506G,G24914C,C25844T,C27577T,C27972T,G28048T,A28111G,G28280C,A28281T,T28282A,G28851C,G28881A,G28882A,G28883C,C28977T	11288-11297,21766-21772,21994-21997,28274	N:M1X,N:D3L,N:S193T,N:R203K,N:G204R,N:S235F,ORF1a:T1001I,ORF1a:A1708D,ORF1a:I2230T,ORF1b:P314L,ORF1b:D729Y,ORF3a:T151I,ORF7a:Q62*,ORF8:Q27*,ORF8:R52I,ORF8:Y73C,S:N501Y,S:A570D,S:D614G,S:S680F,S:P681H,S:T716I,S:S982A,S:D1118H	ORF1a:S3675-,ORF1a:G3676-,ORF1a:F3677-,S:H69-,S:V70-,S:Y144-	1661928
73	2021-04-08 10:13:45	15	1	24.67	15.29	15.89	Yes	B.1.1.7	99.8425	1388.34	C241T,C913T,C3037T,C3267T,C5388A,C5986T,T6954C,C14408T,C14676T,C15279T,T16176C,A23063T,C23271A,A23403G,C23604A,C23709T,T24506G,G24914C,G25720T,C27972T,G28048T,A28111G,G28280C,A28281T,T28282A,G28881A,G28882A,G28883C,C28977T	11288-11297,21766-21772,21994-21997,28274	N:M1X,N:D3L,N:R203K,N:G204R,N:S235F,ORF1a:T1001I,ORF1a:A1708D,ORF1a:I2230T,ORF1b:P314L,ORF3a:A110S,ORF8:Q27*,ORF8:R52I,ORF8:Y73C,S:N501Y,S:A570D,S:D614G,S:P681H,S:T716I,S:S982A,S:D1118H	ORF1a:S3675-,ORF1a:G3676-,ORF1a:F3677-,S:H69-,S:V70-,S:Y144-	1661940
74	2021-04-09 13:02:45	48	0	30.26	23.82	22.55	Yes	B.1.1.7	99.8323	874.635	C241T,C913T,C3037T,C3267T,C5388A,C5986T,T6954C,C14408T,C14676T,C15279T,T16176C,A23063T,C23271A,A23403G,C23604A,C23709T,T24506G,G24914C,T25580C,C25585A,C26256T,C27972T,G28048T,A28111G,G28280C,A28281T,T28282A,G28881A,G28882A,G28883C,C28977T	11288-11297,21766-21772,21994-21997,27674-27695,28274	N:M1X,N:D3L,N:R203K,N:G204R,N:S235F,ORF1a:T1001I,ORF1a:A1708D,ORF1a:I2230T,ORF1b:P314L,ORF3a:I63T,ORF3a:L65I,ORF7a:Q94L,ORF8:Q27*,ORF8:R52I,ORF8:Y73C,S:N501Y,S:A570D,S:D614G,S:P681H,S:T716I,S:S982A,S:D1118H	ORF1a:S3675-,ORF1a:G3676-,ORF1a:F3677-,ORF7a:E95-,ORF7a:L96-,ORF7a:Y97-,ORF7a:S98-,ORF7a:P99-,ORF7a:I100-,ORF7a:F101-,S:H69-,S:V70-,S:Y144-	1661963
75	2021-04-08 10:13:12	64	1	23.89	14.49	15.07	Yes	B.1.1.7	99.9966	1193.17	C241T,C913T,C3037T,C3267T,C5388A,C5986T,T6954C,T7919C,C9803T,G11083T,C14408T,C14676T,C15279T,T16176C,A17615G,C18115T,G19276A,C21077T,C22712T,A23063T,C23271A,A23403G,C23604A,C23709T,T24506G,G24914C,T25570C,C26936T,C27972T,G28048T,A28111G,C28232T,G28280C,A28281T,T28282A,G28881A,G28882A,G28883C,C28977T	11288-11297,21766-21772,21994-21997,28274	N:M1X,N:D3L,N:R203K,N:G204R,N:S235F,ORF1a:T1001I,ORF1a:A1708D,ORF1a:I2230T,ORF1a:S2552P,ORF1a:L3606F,ORF1b:P314L,ORF1b:K1383R,ORF1b:H1550Y,ORF1b:G1937S,ORF1b:T2537I,ORF3a:S60P,ORF8:Q27*,ORF8:R52I,ORF8:Y73C,S:P384S,S:N501Y,S:A570D,S:D614G,S:P681H,S:T716I,S:S982A,S:D1118H	ORF1a:S3675-,ORF1a:G3676-,ORF1a:F3677-,S:H69-,S:V70-,S:Y144-	1661893
76	2021-04-08 10:13:08	73	0	26.56	16.19	17.03	Yes	B.1.1.7	99.953	656.482	C241T,C913T,C3037T,C3267T,C4206T,C5388A,C5986T,T6954C,A10323G,C14408T,C14676T,C15279T,T16176C,T19270A,A23063T,C23271A,A23403G,C23604A,C23709T,T24506G,G24914C,C27972T,G28048T,A28111G,G28280C,A28281T,T28282A,G28881A,G28882A,G28883C,C28977T	11288-11297,21766-21772,21994-21997,28274	N:M1X,N:D3L,N:R203K,N:G204R,N:S235F,ORF1a:T1001I,ORF1a:A1314V,ORF1a:A1708D,ORF1a:I2230T,ORF1a:K3353R,ORF1b:P314L,ORF1b:L1935M,ORF8:Q27*,ORF8:R52I,ORF8:Y73C,S:N501Y,S:A570D,S:D614G,S:P681H,S:T716I,S:S982A,S:D1118H	ORF1a:S3675-,ORF1a:G3676-,ORF1a:F3677-,S:H69-,S:V70-,S:Y144-	1661905
77	2021-04-09 13:12:04	36	1	32.82	26.53	24.75	Yes	B.1.1.7	99.9463	972.93	C241T,C913T,C3037T,C3267T,C5388A,C5986T,T6178C,C6363T,T6954C,A11768T,C14408T,C14676T,G14973A,C15279T,T16176C,A21062G,A23063T,C23271A,A23403G,C23604A,C23709T,T24506G,G24914C,C27513T,T27728G,C27972T,G28048T,A28111G,G28280C,A28281T,T28282A,G28881A,G28882A,G28883C,C28977T	11288-11297,21766-21772,21994-21997,28274	N:M1X,N:D3L,N:R203K,N:G204R,N:S235F,ORF1a:T1001I,ORF1a:A1708D,ORF1a:A2033V,ORF1a:I2230T,ORF1a:I3835L,ORF1b:P314L,ORF1b:K2532R,ORF7a:L112R,ORF8:Q27*,ORF8:R52I,ORF8:Y73C,S:N501Y,S:A570D,S:D614G,S:P681H,S:T716I,S:S982A,S:D1118H	ORF1a:S3675-,ORF1a:G3676-,ORF1a:F3677-,S:H69-,S:V70-,S:Y144-	1661917
78	2021-04-09 12:49:52	41	0	34.92	29.42	29.24	Yes	B.1.1.7	99.9966	706.789	C241T,C913T,C3037T,C3267T,C5301T,C5388A,C5986T,T6954C,C14408T,C14676T,C15279T,T16176C,C19264T,C22414T,A23063T,C23271A,A23403G,C23604A,C23709T,T24506G,G24914C,G26814A,G27478T,C27972T,G28048T,A28111G,G28280C,A28281T,T28282A,G28881A,G28882A,G28883C,C28977T	11288-11297,21766-21772,21994-21997,28274	M:A98T,N:M1X,N:D3L,N:R203K,N:G204R,N:S235F,ORF1a:T1001I,ORF1a:A1679V,ORF1a:A1708D,ORF1a:I2230T,ORF1b:P314L,ORF1b:L1933F,ORF7a:V29L,ORF8:Q27*,ORF8:R52I,ORF8:Y73C,S:N501Y,S:A570D,S:D614G,S:P681H,S:T716I,S:S982A,S:D1118H	ORF1a:S3675-,ORF1a:G3676-,ORF1a:F3677-,S:H69-,S:V70-,S:Y144-	1661929
79	2021-04-10 20:38:09	49	1	30.34	22.23	22.73	Yes	B.1.1.7	99.9631	1020.63	C241T,C913T,C3037T,C3267T,C5388A,C5986T,T6954C,C11833A,C14408T,C14676T,C15279T,T16176C,G17280T,A17615G,C21646T,C22987T,A23063T,C23271A,A23403G,C23604A,C23709T,T24506G,G24914C,C27686T,G27706A,C27737T,C27972T,G28048T,G28056A,A28111G,G28280C,A28281T,T28282A,C28725T,G28881A,G28882A,G28883C,C28977T	11288-11297,21766-21772,21994-21997,28274	N:M1X,N:D3L,N:P151L,N:R203K,N:G204R,N:S235F,ORF1a:T1001I,ORF1a:A1708D,ORF1a:I2230T,ORF1b:P314L,ORF1b:K1383R,ORF7a:S98F,ORF7a:A105T,ORF7a:T115I,ORF8:Q27*,ORF8:R52I,ORF8:A55T,ORF8:Y73C,S:N501Y,S:A570D,S:D614G,S:P681H,S:T716I,S:S982A,S:D1118H	ORF1a:S3675-,ORF1a:G3676-,ORF1a:F3677-,S:H69-,S:V70-,S:Y144-	1661941
80	2021-04-09 17:24:26	47	1	25.69	17.9	18.59	Yes	B.1.1.7	99.8827	1300.64	C241T,C841T,C913T,C3037T,C3267T,C5388A,C5986T,C6070T,T6954C,C8841T,C12400T,C14408T,C14676T,C15279T,T16176C,A23063T,C23271A,A23403G,C23604A,C23709T,T24506G,G24914C,C27972T,G28048T,A28111G,C28253T,G28280C,A28281T,T28282A,A28468G,G28881A,G28882A,G28883C,C28977T,C29281T	11288-11297,21766-21772,21994-21997,28274	N:M1X,N:D3L,N:R203K,N:G204R,N:S235F,ORF1a:T1001I,ORF1a:A1708D,ORF1a:I2230T,ORF1a:T2859I,ORF1b:P314L,ORF8:Q27*,ORF8:R52I,ORF8:Y73C,ORF9b:N62S,S:N501Y,S:A570D,S:D614G,S:P681H,S:T716I,S:S982A,S:D1118H	ORF1a:S3675-,ORF1a:G3676-,ORF1a:F3677-,S:H69-,S:V70-,S:Y144-	1661953
81	2021-04-10 15:07:18	43	0	27.91	20.47	20.12	Yes	B.1.1.7	99.9765	1173.2	C241T,C913T,G1048T,C3037T,C3267T,C4784T,C5388A,C5986T,T6954C,G7798A,C8950T,C10029T,C13168T,C14408T,C14676T,C15279T,T16176C,T17826G,C21234T,A23063T,C23271A,A23403G,C23604A,C23709T,T24506G,G24914C,C25355T,C25844T,G25855T,C25936T,C27577T,C27972T,G28048T,A28111G,G28280C,A28281T,T28282A,G28881A,G28882A,G28883C,C28977T,C29721T	11288-11297,21766-21772,21994-21997,28274	N:M1X,N:D3L,N:R203K,N:G204R,N:S235F,ORF1a:K261N,ORF1a:T1001I,ORF1a:L1507F,ORF1a:A1708D,ORF1a:I2230T,ORF1a:T3255I,ORF1b:P314L,ORF3a:T151I,ORF3a:D155Y,ORF3a:H182Y,ORF7a:Q62*,ORF8:Q27*,ORF8:R52I,ORF8:Y73C,S:N501Y,S:A570D,S:D614G,S:P681H,S:T716I,S:S982A,S:D1118H,S:L1265F	ORF1a:S3675-,ORF1a:G3676-,ORF1a:F3677-,S:H69-,S:V70-,S:Y144-	1661964
82	2021-04-09 21:07:33	8	1	35.44	28.48	27.32	Yes	B.1.1.7	99.9966	983.843	C241T,C913T,C1191T,C3037T,C3267T,C5388A,C5986T,C6500T,T6954C,T7292G,C7420T,C14408T,T14445C,C14676T,C15279T,T16176C,A23063T,C23271A,A23403G,G23593T,C23604A,C23709T,T24506G,G24914C,G26918T,C27972T,G28048T,A28111G,G28280C,A28281T,T28282A,G28881A,G28882A,G28883C,C28977T,C29733T	11288-11297,21766-21772,21994-21997,28274	N:M1X,N:D3L,N:R203K,N:G204R,N:S235F,ORF1a:P309L,ORF1a:T1001I,ORF1a:A1708D,ORF1a:P2079S,ORF1a:I2230T,ORF1a:L2343V,ORF1b:P314L,ORF8:Q27*,ORF8:R52I,ORF8:Y73C,S:N501Y,S:A570D,S:D614G,S:Q677H,S:P681H,S:T716I,S:S982A,S:D1118H	ORF1a:S3675-,ORF1a:G3676-,ORF1a:F3677-,S:H69-,S:V70-,S:Y144-	1661976
83	2021-04-09 21:11:01	12	0	33.06	26.29	25.64	Yes	B.1.1.7	99.9899	1239.67	C241T,C913T,C1471T,C3037T,C3267T,C5388A,C5986T,A6072G,C6363T,T6954C,C7945T,C14408T,C14676T,G14973A,C15279T,T16176C,C21110T,A23063T,C23271A,A23403G,C23604A,C23709T,T24506G,G24914C,C25961T,C27513T,C27972T,G28048T,A28111G,G28280C,A28281T,T28282A,G28881A,G28882A,G28883C,C28977T	11288-11297,21766-21772,21994-21997,28274	N:M1X,N:D3L,N:R203K,N:G204R,N:S235F,ORF1a:T1001I,ORF1a:A1708D,ORF1a:K1936R,ORF1a:A2033V,ORF1a:I2230T,ORF1b:P314L,ORF1b:T2548I,ORF3a:T190I,ORF8:Q27*,ORF8:R52I,ORF8:Y73C,S:N501Y,S:A570D,S:D614G,S:P681H,S:T716I,S:S982A,S:D1118H	ORF1a:S3675-,ORF1a:G3676-,ORF1a:F3677-,S:H69-,S:V70-,S:Y144-	1661883
84	2021-04-09 21:11:00	16	1	29.91	24.47	23.57	Yes	B.1.1.7	99.9664	1208.63	C241T,C913T,C3037T,C3267T,C3737T,C5388A,C5784T,C5986T,T6954C,T8603C,C14408T,C14676T,C15279T,T16176C,A17615G,T17784C,A23063T,C23271A,A23403G,C23604A,C23709T,T24506G,G24914C,G25244T,C27972T,G28048T,A28111G,G28280C,A28281T,T28282A,G28881A,G28882A,G28883C,C28977T	11288-11297,21766-21772,21994-21997,28274,29749-29751	N:M1X,N:D3L,N:R203K,N:G204R,N:S235F,ORF1a:T1001I,ORF1a:P1158S,ORF1a:A1708D,ORF1a:T1840I,ORF1a:I2230T,ORF1a:F2780L,ORF1b:P314L,ORF1b:K1383R,ORF8:Q27*,ORF8:R52I,ORF8:Y73C,S:N501Y,S:A570D,S:D614G,S:P681H,S:T716I,S:S982A,S:D1118H,S:V1228L	ORF1a:S3675-,ORF1a:G3676-,ORF1a:F3677-,S:H69-,S:V70-,S:Y144-	1661895
85	2021-04-09 21:08:04	46	0	29.39	23.29	22.96	Yes	B.1.1.7	99.9765	1225.36	C913T,C3037T,C3267T,C4331T,C5388A,C5986T,T6954C,C7296T,C8240T,C14408T,C14676T,C15279T,T16176C,A17615G,C18252T,C18747T,A19496G,C20480T,A23063T,C23271A,A23403G,C23604A,C23709T,T24506G,G24914C,C25688T,T25715A,C27972T,G28048T,A28111G,G28280C,A28281T,T28282A,G28881A,G28882A,G28883C,C28977T	11288-11297,21766-21772,21994-21997,28274	N:M1X,N:D3L,N:R203K,N:G204R,N:S235F,ORF1a:T1001I,ORF1a:A1708D,ORF1a:I2230T,ORF1a:A2344V,ORF1a:H2659Y,ORF1b:P314L,ORF1b:K1383R,ORF1b:H2010R,ORF1b:S2338L,ORF3a:A99V,ORF3a:L108H,ORF8:Q27*,ORF8:R52I,ORF8:Y73C,S:N501Y,S:A570D,S:D614G,S:P681H,S:T716I,S:S982A,S:D1118H	ORF1a:S3675-,ORF1a:G3676-,ORF1a:F3677-,S:H69-,S:V70-,S:Y144-	1661907
86	2021-04-13 12:52:22	62	1	31.84	23.59	22.69	Yes	B.1.1.7	99.1815	1071.48	C241T,C913T,C2509T,C3037T,C3267T,C5388A,C5986T,T6954C,C8950T,T9723C,C10615T,C12049T,C14408T,C14676T,C15279T,T16176C,C21234T,G21989T,A23063T,C23271A,A23403G,C23604A,C23709T,T24506G,G24914C,C25844T,C27577T,C27972T,G28048T,A28111G,G28280C,A28281T,T28282A,G28881A,G28882A,G28883C,C28977T,C29546T,G29781T	11288-11297,21766-21772,21994-21997,28274	N:M1X,N:D3L,N:R203K,N:G204R,N:S235F,ORF1a:T1001I,ORF1a:A1708D,ORF1a:I2230T,ORF1a:F3153S,ORF1b:P314L,ORF3a:T151I,ORF7a:Q62*,ORF8:Q27*,ORF8:R52I,ORF8:Y73C,S:V143F,S:N501Y,S:A570D,S:D614G,S:P681H,S:T716I,S:S982A,S:D1118H	ORF1a:S3675-,ORF1a:G3676-,ORF1a:F3677-,S:H69-,S:V70-,S:Y144-	1719748
87	2021-04-13 12:06:55	14	0	26.35	19.01	19.64	Yes	B.1.1.7	99.9195	841.639	C241T,C913T,G1820A,C3037T,C3267T,C5388A,C5986T,T6954C,C8950T,C14408T,C14676T,C15279T,T16176C,C21234T,A23063T,C23271A,A23403G,C23604A,C23709T,T24506G,G24914C,C25844T,T26307A,C27143T,C27577T,C27972T,G28048T,A28111G,G28280C,A28281T,T28282A,G28881A,G28882A,G28883C,C28977T	11288-11297,21766-21772,21994-21997,28274	N:M1X,N:D3L,N:R203K,N:G204R,N:S235F,ORF1a:G519S,ORF1a:T1001I,ORF1a:A1708D,ORF1a:I2230T,ORF1b:P314L,ORF3a:T151I,ORF7a:Q62*,ORF8:Q27*,ORF8:R52I,ORF8:Y73C,S:N501Y,S:A570D,S:D614G,S:P681H,S:T716I,S:S982A,S:D1118H	ORF1a:S3675-,ORF1a:G3676-,ORF1a:F3677-,S:H69-,S:V70-,S:Y144-	1719772
88	2021-04-13 12:42:39	64	1	34.9	28.49	27.9	Yes	B.1.1.7	99.9765	969.264	C241T,C913T,C3037T,C3267T,C5388A,C5986T,T6954C,C14408T,C14676T,C15279T,T16176C,A23063T,C23271A,A23403G,C23604A,C23709T,T24506G,G24914C,C27972T,G28048T,A28111G,G28280C,A28281T,T28282A,G28881A,G28882A,G28883C,C28977T	11288-11297,21766-21772,21994-21997,28274	N:M1X,N:D3L,N:R203K,N:G204R,N:S235F,ORF1a:T1001I,ORF1a:A1708D,ORF1a:I2230T,ORF1b:P314L,ORF8:Q27*,ORF8:R52I,ORF8:Y73C,S:N501Y,S:A570D,S:D614G,S:P681H,S:T716I,S:S982A,S:D1118H	ORF1a:S3675-,ORF1a:G3676-,ORF1a:F3677-,S:H69-,S:V70-,S:Y144-	1719784
89	2021-04-13 13:42:51	52	1	19.32	21.73	21.51	Yes	P.1	99.9966	1115.99	C241T,T733C,C1420T,C2749T,C3037T,C3828T,G5063A,A5648C,A6319G,A6613G,C8169T,T8392A,C12778T,C13860T,C14408T,G17259T,C17339T,C21614T,C21621A,C21638T,G21974T,G22132T,A22812C,G23012A,A23063T,A23403G,C23525T,C24642T,G25088T,T26149C,T26446G,G28167A,C28512G,A28877T,G28878C,G28881A,G28882A,G28883C,T29834A	11288-11297	E:S68A,N:P80R,N:R203K,N:G204R,ORF1a:S1188L,ORF1a:D1600N,ORF1a:K1795Q,ORF1a:S2635L,ORF1b:P314L,ORF1b:E1264D,ORF1b:A1291V,ORF3a:S253P,ORF8:E92K,ORF9b:Q77E,S:L18F,S:T20N,S:P26S,S:D138Y,S:R190S,S:K417T,S:E484K,S:N501Y,S:D614G,S:H655Y,S:T1027I,S:V1176F	ORF1a:S3675-,ORF1a:G3676-,ORF1a:F3677-	1719796
90	2021-04-13 12:16:16	24	0	38.09	28.9	28.48	Yes	B.1.1.7	99.9765	817.191	C241T,C913T,C3037T,C3267T,C5388A,C5784T,C5986T,T6954C,T8603C,C12747T,C14408T,C14676T,C15279T,T16176C,A17615G,T17784C,C21614T,A23063T,C23271A,A23403G,C23604A,C23709T,T24506G,G24914C,G25244T,C27972T,G28048T,A28111G,G28280C,A28281T,T28282A,G28881A,G28882A,G28883C,C28977T,C29274T	11288-11297,21766-21772,21994-21997,28274	N:M1X,N:D3L,N:R203K,N:G204R,N:S235F,N:T334I,ORF1a:T1001I,ORF1a:A1708D,ORF1a:T1840I,ORF1a:I2230T,ORF1a:F2780L,ORF1a:T4161I,ORF1b:P314L,ORF1b:K1383R,ORF8:Q27*,ORF8:R52I,ORF8:Y73C,S:L18F,S:N501Y,S:A570D,S:D614G,S:P681H,S:T716I,S:S982A,S:D1118H,S:V1228L	ORF1a:S3675-,ORF1a:G3676-,ORF1a:F3677-,S:H69-,S:V70-,S:Y144-	1719808
91	2021-04-13 13:43:00	51	0	29.23	20.74	21	Yes	B.1.1.7	99.9564	1172.23	C241T,C913T,C2110T,C2544T,C3037T,C3267T,C5388A,A5689G,C5986T,T6115A,T6954C,C12809T,C14120T,G14400T,C14408T,C14676T,C15279T,C15324T,T16176C,A23063T,C23271A,A23403G,C23604A,C23709T,T24506G,G24914C,T26604C,C27972T,G28048T,A28095T,A28111G,G28280C,A28281T,T28282A,G28881A,G28882A,G28883C,C28977T	11288-11297,21766-21772,21994-21997,28274	M:F28L,N:M1X,N:D3L,N:R203K,N:G204R,N:S235F,ORF1a:T760I,ORF1a:T1001I,ORF1a:A1708D,ORF1a:I2230T,ORF1a:L4182F,ORF1b:P218L,ORF1b:P314L,ORF8:Q27*,ORF8:R52I,ORF8:K68*,ORF8:Y73C,S:N501Y,S:A570D,S:D614G,S:P681H,S:T716I,S:S982A,S:D1118H	ORF1a:S3675-,ORF1a:G3676-,ORF1a:F3677-,S:H69-,S:V70-,S:Y144-	1719820
92	2021-04-13 12:13:55	61	0	24.97	15.47	15.28	Yes	B.1.1.7	99.9866	803.988	C241T,C913T,C1471T,C2399T,C2470T,C3037T,C3267T,C5388A,C5986T,C6363T,T6954C,C7081T,C14408T,C14676T,G14973A,C15279T,T16176C,A20755G,A23063T,C23271A,A23403G,C23604A,C23709T,T24506G,G24914C,C26058T,C27513T,C27972T,G28048T,A28111G,G28280C,A28281T,T28282A,G28881A,G28882A,G28883C,C28977T,G29338T	11288-11297,21766-21772,21994-21997,28274	N:M1X,N:D3L,N:R203K,N:G204R,N:S235F,N:K355N,ORF1a:H712Y,ORF1a:T1001I,ORF1a:A1708D,ORF1a:A2033V,ORF1a:I2230T,ORF1b:P314L,ORF1b:S2430G,ORF8:Q27*,ORF8:R52I,ORF8:Y73C,S:N501Y,S:A570D,S:D614G,S:P681H,S:T716I,S:S982A,S:D1118H	ORF1a:S3675-,ORF1a:G3676-,ORF1a:F3677-,S:H69-,S:V70-,S:Y144-	1719832
93	2021-04-13 12:15:42	33	1	26.17	16.73	16.37	Yes	B.1.1.7	99.8726	1005.48	C241T,C913T,C3037T,C3267T,C5388A,C5784T,C5986T,T6954C,T8603C,C12747T,C14408T,C14676T,C15279T,T16176C,A17615G,T17784C,C21614T,A23063T,C23271A,A23403G,C23604A,C23709T,T24506G,G24914C,G25244T,C27972T,G28048T,A28111G,G28280C,A28281T,T28282A,G28881A,G28882A,G28883C,C28977T,C29274T	11288-11297,21766-21772,21994-21997,28274	N:M1X,N:D3L,N:R203K,N:G204R,N:S235F,N:T334I,ORF1a:T1001I,ORF1a:A1708D,ORF1a:T1840I,ORF1a:I2230T,ORF1a:F2780L,ORF1a:T4161I,ORF1b:P314L,ORF1b:K1383R,ORF8:Q27*,ORF8:R52I,ORF8:Y73C,S:L18F,S:N501Y,S:A570D,S:D614G,S:P681H,S:T716I,S:S982A,S:D1118H,S:V1228L	ORF1a:S3675-,ORF1a:G3676-,ORF1a:F3677-,S:H69-,S:V70-,S:Y144-	1719752
94	2021-04-13 12:26:44	53	1	25.39	18.41	18.21	Yes	B.1.1.7	99.9732	599.706	C241T,C913T,C3037T,C3267T,C5388A,C5986T,T6954C,C14408T,G14547A,C14676T,C15279T,T16176C,G18525T,G22030A,A23063T,C23271A,A23403G,C23604A,C23709T,T24506G,G24914C,G25996T,C27972T,G28048T,A28111G,G28280C,A28281T,T28282A,G28881A,G28882A,G28883C,C28977T,G29449T	11288-11297,21766-21772,21994-21997,28274	N:M1X,N:D3L,N:R203K,N:G204R,N:S235F,ORF1a:T1001I,ORF1a:A1708D,ORF1a:I2230T,ORF1b:P314L,ORF3a:V202L,ORF8:Q27*,ORF8:R52I,ORF8:Y73C,S:N501Y,S:A570D,S:D614G,S:P681H,S:T716I,S:S982A,S:D1118H	ORF1a:S3675-,ORF1a:G3676-,ORF1a:F3677-,S:H69-,S:V70-,S:Y144-	1719764
95	2021-04-13 12:11:33	49	0	25.93	17.73	18.1	Yes	B.1.1.7	99.9966	1060.72	C913T,C3037T,C3267T,C4331T,C5388A,C5986T,T6954C,C7296T,C8240T,C14408T,C14676T,C15279T,T16176C,A17615G,C18252T,C18747T,A19496G,C20480T,A23063T,C23271A,A23403G,C23604A,C23709T,T24506G,G24914C,C25688T,T25715A,C27972T,G28048T,A28111G,G28280C,A28281T,T28282A,G28881A,G28882A,G28883C,C28977T	11288-11297,21766-21772,21994-21997,28274	N:M1X,N:D3L,N:R203K,N:G204R,N:S235F,ORF1a:T1001I,ORF1a:A1708D,ORF1a:I2230T,ORF1a:A2344V,ORF1a:H2659Y,ORF1b:P314L,ORF1b:K1383R,ORF1b:H2010R,ORF1b:S2338L,ORF3a:A99V,ORF3a:L108H,ORF8:Q27*,ORF8:R52I,ORF8:Y73C,S:N501Y,S:A570D,S:D614G,S:P681H,S:T716I,S:S982A,S:D1118H	ORF1a:S3675-,ORF1a:G3676-,ORF1a:F3677-,S:H69-,S:V70-,S:Y144-	1719776
96	2021-04-13 14:38:00	14	0	31.28	22.05	21.25	Yes	B.1.1.7	99.9966	655.957	C241T,C913T,C3037T,C3267T,A5041G,C5388A,C5986T,T6954C,C14408T,C14676T,T15096C,C15279T,T16176C,A23063T,C23271A,C23277T,A23403G,C23604A,C23709T,G24124T,T24506G,G24914C,C27972T,G28048T,A28111G,G28280C,A28281T,T28282A,G28300T,T28735C,G28881A,G28882A,G28883C,C28977T,G29195T	11288-11297,21766-21772,21994-21997,28274	N:M1X,N:D3L,N:Q9H,N:R203K,N:G204R,N:S235F,N:A308S,ORF1a:T1001I,ORF1a:A1708D,ORF1a:I2230T,ORF1b:P314L,ORF8:Q27*,ORF8:R52I,ORF8:Y73C,ORF9b:S6I,S:N501Y,S:A570D,S:T572I,S:D614G,S:P681H,S:T716I,S:K854N,S:S982A,S:D1118H	ORF1a:S3675-,ORF1a:G3676-,ORF1a:F3677-,S:H69-,S:V70-,S:Y144-	1719788
97	2021-04-13 12:45:43	12	1	25.55	18.09	17.94	Yes	B.1.1.7	99.9966	859.168	C241T,C913T,C1376T,C1917A,C3037T,C3267T,C4780A,C5388A,C5986T,T6954C,C14408T,C14676T,C15279T,T16176C,A23063T,C23271A,A23403G,C23604A,T23650C,C23709T,G23856A,T24506G,G24914C,C27972T,G28048T,A28111G,G28280C,A28281T,T28282A,G28881A,G28882A,G28883C,C28977T	11288-11297,21766-21772,21994-21997,28274	N:M1X,N:D3L,N:R203K,N:G204R,N:S235F,ORF1a:P371S,ORF1a:T551N,ORF1a:T1001I,ORF1a:A1708D,ORF1a:I2230T,ORF1b:P314L,ORF8:Q27*,ORF8:R52I,ORF8:Y73C,S:N501Y,S:A570D,S:D614G,S:P681H,S:T716I,S:R765H,S:S982A,S:D1118H	ORF1a:S3675-,ORF1a:G3676-,ORF1a:F3677-,S:H69-,S:V70-,S:Y144-	1719800
98	2021-04-13 12:15:16	77	0	34.78	29.02	28.8	Yes	B.1.1.7	99.9966	990.621	C241T,C913T,C3037T,C3267T,C5388A,C5986T,C6636T,T6954C,C14408T,C14676T,C15279T,T16176C,G22468T,A23063T,C23271A,A23403G,C23604A,C23709T,T24506G,G24914C,C27972T,G28048T,A28111G,G28280C,A28281T,T28282A,G28881A,G28882A,G28883C,C28977T	11288-11297,21766-21772,21994-21997,28274	N:M1X,N:D3L,N:R203K,N:G204R,N:S235F,ORF1a:T1001I,ORF1a:A1708D,ORF1a:T2124I,ORF1a:I2230T,ORF1b:P314L,ORF8:Q27*,ORF8:R52I,ORF8:Y73C,S:N501Y,S:A570D,S:D614G,S:P681H,S:T716I,S:S982A,S:D1118H	ORF1a:S3675-,ORF1a:G3676-,ORF1a:F3677-,S:H69-,S:V70-,S:Y144-	1719812
99	2021-04-13 21:41:16	13	0	24.88	16.44	15.51	Yes	B.1.1.7	99.9866	1063.23	C241T,C913T,C3037T,C3267T,C4999T,C5055T,C5388A,C5986T,T6954C,G11083T,C14408T,C14676T,C15279T,T16176C,T19215C,A23063T,C23271A,A23403G,C23604A,C23709T,T24506G,G24914C,C27213T,C27972T,G28048T,A28111G,G28280C,A28281T,T28282A,G28881A,G28882A,G28883C,C28977T,C29541T	11288-11297,21766-21772,21994-21997,28274	N:M1X,N:D3L,N:R203K,N:G204R,N:S235F,ORF1a:T1001I,ORF1a:T1597I,ORF1a:A1708D,ORF1a:I2230T,ORF1a:L3606F,ORF1b:P314L,ORF8:Q27*,ORF8:R52I,ORF8:Y73C,S:N501Y,S:A570D,S:D614G,S:P681H,S:T716I,S:S982A,S:D1118H	ORF1a:S3675-,ORF1a:G3676-,ORF1a:F3677-,S:H69-,S:V70-,S:Y144-	1719836
100	2021-04-13 21:38:55	52	1	29.23	21.85	20.57	Yes	B.1.1.7	99.9698	1058.12	C241T,C913T,C3037T,C3267T,C5388A,C5986T,T6954C,C14408T,C14676T,C15279T,T16176C,G19518T,T20256C,G20730T,C21811T,A23063T,C23271A,A23403G,C23604A,C23709T,G24095T,T24506G,G24914C,C27972T,G28048T,A28111G,G28280C,A28281T,T28282A,C28603T,G28881A,G28882A,G28883C,C28977T	11288-11297,21766-21772,21994-21997,28274	N:M1X,N:D3L,N:R203K,N:G204R,N:S235F,ORF1a:T1001I,ORF1a:A1708D,ORF1a:I2230T,ORF1b:P314L,ORF1b:L2017F,ORF1b:K2421N,ORF8:Q27*,ORF8:R52I,ORF8:Y73C,S:N501Y,S:A570D,S:D614G,S:P681H,S:T716I,S:A845S,S:S982A,S:D1118H	ORF1a:S3675-,ORF1a:G3676-,ORF1a:F3677-,S:H69-,S:V70-,S:Y144-	1719753
101	2021-04-13 21:39:50	59	1	30.45	23.4	23.03	Yes	B.1.1.7	99.9966	1179.37	C241T,C913T,C3037T,C3267T,C5388A,C5986T,T6954C,T8941C,C8950T,G14055T,C14408T,C14676T,C15279T,G15652T,T16176C,C21234T,A23063T,C23271A,A23403G,C23604A,C23709T,T24506G,G24914C,C25844T,C27577T,C27972T,G28048T,A28111G,G28280C,A28281T,T28282A,G28851C,G28881A,G28882A,G28883C,C28977T	11288-11297,21766-21772,21994-21997,28274	N:M1X,N:D3L,N:S193T,N:R203K,N:G204R,N:S235F,ORF1a:T1001I,ORF1a:A1708D,ORF1a:I2230T,ORF1b:P314L,ORF1b:D729Y,ORF3a:T151I,ORF7a:Q62*,ORF8:Q27*,ORF8:R52I,ORF8:Y73C,S:N501Y,S:A570D,S:D614G,S:P681H,S:T716I,S:S982A,S:D1118H	ORF1a:S3675-,ORF1a:G3676-,ORF1a:F3677-,S:H69-,S:V70-,S:Y144-	1719765
102	2021-04-13 21:41:35	55	0	37.91	29.81	29.59	Yes	B.1.1.7	99.9966	1029.86	C241T,C913T,C3037T,C3267T,C5388A,C5986T,T6954C,T8941C,C8950T,G14055T,C14408T,C14676T,C15279T,G15652T,T16176C,C21234T,A23063T,C23271A,A23403G,C23604A,C23709T,T24506G,G24914C,C25844T,C27577T,C27972T,G28048T,A28111G,G28280C,A28281T,T28282A,G28851C,G28882A,G28883C,C28977T	11288-11297,21766-21772,21994-21997,28274	N:M1X,N:D3L,N:S193T,N:G204R,N:S235F,ORF1a:T1001I,ORF1a:A1708D,ORF1a:I2230T,ORF1b:P314L,ORF1b:D729Y,ORF3a:T151I,ORF7a:Q62*,ORF8:Q27*,ORF8:R52I,ORF8:Y73C,S:N501Y,S:A570D,S:D614G,S:P681H,S:T716I,S:S982A,S:D1118H	ORF1a:S3675-,ORF1a:G3676-,ORF1a:F3677-,S:H69-,S:V70-,S:Y144-	1719777
103	2021-04-14 13:34:46	16	1	34.16	25.95	25.15	Yes	B.1.1.7	99.9564	994.029	C241T,C913T,C3037T,C3267T,C5388A,C5986T,T6954C,C7420T,C14408T,C14676T,C15279T,T16176C,G22344T,A23063T,C23271A,A23403G,G23593T,C23604A,C23709T,T24506G,G24914C,C27208T,C27972T,G28048T,A28111G,G28280C,A28281T,T28282A,G28881A,G28882A,G28883C,C28977T,C29733T	11288-11297,21766-21772,21994-21997,28274	N:M1X,N:D3L,N:R203K,N:G204R,N:S235F,ORF1a:T1001I,ORF1a:A1708D,ORF1a:I2230T,ORF1b:P314L,ORF6:H3Y,ORF8:Q27*,ORF8:R52I,ORF8:Y73C,S:G261V,S:N501Y,S:A570D,S:D614G,S:Q677H,S:P681H,S:T716I,S:S982A,S:D1118H	ORF1a:S3675-,ORF1a:G3676-,ORF1a:F3677-,S:H69-,S:V70-,S:Y144-	1719789
104	2021-04-13 18:15:06	33	0	25.93	20.36	19.16	Yes	B.1.1.7	99.953	612.362	C241T,C913T,C2676T,C3037T,C3267T,C5388A,C5986T,T6954C,A7915G,C14408T,C14676T,C15279T,T16176C,C22414T,A23063T,C23271A,A23403G,C23604A,C23709T,T24506G,G24914C,G26814A,C27972T,G28048T,A28111G,G28280C,A28281T,T28282A,G28881A,G28882A,G28883C,C28977T	11288-11297,21766-21772,21994-21997,28274	M:A98T,N:M1X,N:D3L,N:R203K,N:G204R,N:S235F,ORF1a:P804L,ORF1a:T1001I,ORF1a:A1708D,ORF1a:I2230T,ORF1b:P314L,ORF8:Q27*,ORF8:R52I,ORF8:Y73C,S:N501Y,S:A570D,S:D614G,S:P681H,S:T716I,S:S982A,S:D1118H	ORF1a:S3675-,ORF1a:G3676-,ORF1a:F3677-,S:H69-,S:V70-,S:Y144-	1719801
105	2021-04-13 21:38:37	17	1	32.32	24.79	23.89	Yes	B.1.1.7	99.9765	1204.2	C241T,C913T,G1048T,C3037T,C3267T,C4784T,C5388A,C5986T,T6954C,G7798A,C8950T,C10029T,C13168T,C14408T,C14676T,C15279T,T16176C,T17147C,T17826G,C21234T,A23063T,C23271A,A23403G,C23604A,C23709T,T24506G,G24914C,C25355T,C25844T,G25855T,C25936T,G27506T,C27577T,C27972T,G28048T,A28111G,G28280C,A28281T,T28282A,G28881A,G28882A,G28883C,C28977T,G29477T,C29721T,G29779T	11288-11297,21766-21772,21994-21997,28274	N:M1X,N:D3L,N:R203K,N:G204R,N:S235F,N:D402Y,ORF1a:K261N,ORF1a:T1001I,ORF1a:L1507F,ORF1a:A1708D,ORF1a:I2230T,ORF1a:T3255I,ORF1b:P314L,ORF1b:I1227T,ORF3a:T151I,ORF3a:D155Y,ORF3a:H182Y,ORF7a:G38V,ORF7a:Q62*,ORF8:Q27*,ORF8:R52I,ORF8:Y73C,S:N501Y,S:A570D,S:D614G,S:P681H,S:T716I,S:S982A,S:D1118H,S:L1265F	ORF1a:S3675-,ORF1a:G3676-,ORF1a:F3677-,S:H69-,S:V70-,S:Y144-	1719813
106	2021-04-14 13:55:42	12	0	28.26	22.43	22.72	Yes	B.1.1.7	99.9564	1126.65	C241T,C913T,C3037T,C3267T,C5388A,C5986T,C6026T,T6954C,C8950T,C14408T,C14676T,C15279T,G15652T,T16176C,C21234T,A23063T,C23271A,A23403G,C23604A,C23709T,T24506G,G24914C,C25844T,G25947C,C27577T,C27972T,G28048T,A28111G,G28280C,A28281T,T28282A,C28310T,G28851C,G28881A,G28882A,G28883C,C28977T	11288-11297,21766-21772,21994-21997,28274	N:M1X,N:D3L,N:P13S,N:S193T,N:R203K,N:G204R,N:S235F,ORF1a:T1001I,ORF1a:A1708D,ORF1a:P1921S,ORF1a:I2230T,ORF1b:P314L,ORF1b:D729Y,ORF3a:T151I,ORF3a:Q185H,ORF7a:Q62*,ORF8:Q27*,ORF8:R52I,ORF8:Y73C,S:N501Y,S:A570D,S:D614G,S:P681H,S:T716I,S:S982A,S:D1118H	ORF1a:S3675-,ORF1a:G3676-,ORF1a:F3677-,S:H69-,S:V70-,S:Y144-	1719825
107	2021-04-13 21:39:45	51	1	28.77	20.92	20.12	Yes	B.1.1.7	99.9966	981.963	C241T,C913T,C2110T,C2544T,G2659T,C3037T,C3267T,C5388A,A5689G,C5986T,T6954C,A10317G,C12809T,C14120T,C14408T,C14676T,C15279T,C15324T,T16176C,A23063T,C23271A,A23403G,C23604A,C23709T,T24506G,G24914C,T26604C,C27972T,G28048T,A28095T,A28111G,G28280C,A28281T,T28282A,G28371T,G28881A,G28882A,G28883C,C28977T,C29784T	11288-11297,21766-21772,21994-21997,28274	M:F28L,N:M1X,N:D3L,N:S33I,N:R203K,N:G204R,N:S235F,ORF1a:T760I,ORF1a:K798N,ORF1a:T1001I,ORF1a:A1708D,ORF1a:I2230T,ORF1a:K3351R,ORF1a:L4182F,ORF1b:P218L,ORF1b:P314L,ORF8:Q27*,ORF8:R52I,ORF8:K68*,ORF8:Y73C,ORF9b:V30L,S:N501Y,S:A570D,S:D614G,S:P681H,S:T716I,S:S982A,S:D1118H	ORF1a:S3675-,ORF1a:G3676-,ORF1a:F3677-,S:H69-,S:V70-,S:Y144-	1719837
108	2021-04-13 22:28:32	61	1	38.02	28.38	27.65	Yes	B.1.1.7	99.9698	982.11	T238G,C241T,C913T,T1199A,C3037T,C3267T,C3369T,C5388A,C5986T,T6954C,A7437T,A12162G,C14408T,C14676T,C15279T,T15474C,T16176C,A17615G,A23063T,C23271A,A23403G,C23604A,C23709T,T24506G,G24914C,C27059T,C27972T,G28048T,A28111G,G28280C,A28281T,T28282A,G28621A,G28881A,G28882A,G28883C,C28977T	11288-11297,21766-21772,21994-21997,28274	N:M1X,N:D3L,N:R203K,N:G204R,N:S235F,ORF1a:C312S,ORF1a:T1001I,ORF1a:T1035I,ORF1a:A1708D,ORF1a:I2230T,ORF1a:Y2391F,ORF1a:Q3966R,ORF1b:P314L,ORF1b:K1383R,ORF8:Q27*,ORF8:R52I,ORF8:Y73C,S:N501Y,S:A570D,S:D614G,S:P681H,S:T716I,S:S982A,S:D1118H	ORF1a:S3675-,ORF1a:G3676-,ORF1a:F3677-,S:H69-,S:V70-,S:Y144-	1719754
109	2021-04-14 13:31:19	55	0	31.52	24.58	24.01	Yes	B.1.1.7	99.9966	1378.97	G160T,C241T,C913T,C3037T,C3267T,C5301T,C5388A,C5986T,T6954C,C14408T,C14676T,C15279T,T16176C,A23063T,C23271A,A23403G,C23604A,C23709T,T24506G,G24914C,C25792T,G26526T,C27972T,G28048T,A28111G,G28280C,A28281T,T28282A,G28881A,G28882A,G28883C,C28977T	11288-11297,21766-21772,21994-21997,28274	M:A2S,N:M1X,N:D3L,N:R203K,N:G204R,N:S235F,ORF1a:T1001I,ORF1a:A1679V,ORF1a:A1708D,ORF1a:I2230T,ORF1b:P314L,ORF3a:R134C,ORF8:Q27*,ORF8:R52I,ORF8:Y73C,S:N501Y,S:A570D,S:D614G,S:P681H,S:T716I,S:S982A,S:D1118H	ORF1a:S3675-,ORF1a:G3676-,ORF1a:F3677-,S:H69-,S:V70-,S:Y144-	1719766
110	2021-04-14 14:12:07	60	1	35.2	28.29	27.96	Yes	B.1.1.7	98.1716	899.85	C241T,C913T,C2110T,C2544T,C3037T,C3267T,C5388A,A5689G,C5986T,T6954C,G7798T,G8179A,C11352T,C12809T,C14120T,G14400T,C14408T,C14676T,C15279T,C15324T,T16176C,A23063T,C23271A,A23403G,C23604A,C23709T,T24506G,G24914C,T26604C,C27972T,G28048T,A28095T,A28111G,G28280C,A28281T,T28282A,G28881A,G28882A,G28883C,C28977T	11288-11297,21766-21772,21994-21997,28274	M:F28L,N:M1X,N:D3L,N:R203K,N:G204R,N:S235F,ORF1a:T760I,ORF1a:T1001I,ORF1a:A1708D,ORF1a:I2230T,ORF1a:K2511N,ORF1a:T3696I,ORF1a:L4182F,ORF1b:P218L,ORF1b:P314L,ORF8:Q27*,ORF8:R52I,ORF8:K68*,ORF8:Y73C,S:N501Y,S:A570D,S:D614G,S:P681H,S:T716I,S:S982A,S:D1118H	ORF1a:S3675-,ORF1a:G3676-,ORF1a:F3677-,S:H69-,S:V70-,S:Y144-	1719790
111	2021-04-14 13:37:05	13	1	23.39	15.56	15.31	Yes	B.1.1.7	99.9698	994.05	C241T,C913T,C2110T,C2544T,C3037T,C3267T,C5388A,A5689G,C5986T,T6954C,G8179A,T8278C,C11352T,C11494T,C12809T,C14120T,G14400T,C14408T,C14676T,C15279T,C15324T,T16176C,A23063T,C23271A,A23403G,C23604A,C23709T,T24506G,G24914C,T26604C,C27972T,G28048T,A28095T,A28111G,G28280C,A28281T,T28282A,G28881A,G28882A,G28883C,C28977T	11288-11297,21766-21772,21994-21997,28274	M:F28L,N:M1X,N:D3L,N:R203K,N:G204R,N:S235F,ORF1a:T760I,ORF1a:T1001I,ORF1a:A1708D,ORF1a:I2230T,ORF1a:T3696I,ORF1a:L4182F,ORF1b:P218L,ORF1b:P314L,ORF8:Q27*,ORF8:R52I,ORF8:K68*,ORF8:Y73C,S:N501Y,S:A570D,S:D614G,S:P681H,S:T716I,S:S982A,S:D1118H	ORF1a:S3675-,ORF1a:G3676-,ORF1a:F3677-,S:H69-,S:V70-,S:Y144-	1719802
112	2021-04-13 18:44:06	10	0	21.05	21.96	21.79	Yes	B.1.351	99.236	1190.39	G174T,C241T,C1059T,C3037T,T4213C,G5230T,A10323G,C11812A,C14408T,C15925T,T17970C,C18264T,G21641T,A21801C,A22206G,G22813T,G23012A,A23063T,A23403G,C23664T,A23764T,G25563T,C25904T,C26456T,C28253T,T28642C,C28887T	11288-11297,22282-22290	E:P71L,N:T205I,ORF1a:T265I,ORF1a:K1655N,ORF1a:K3353R,ORF1b:P314L,ORF1b:L820F,ORF3a:Q57H,ORF3a:S171L,S:A27S,S:D80A,S:D215G,S:T240X,S:A243X,S:K417N,S:E484K,S:N501Y,S:D614G,S:A701V	ORF1a:S3675-,ORF1a:G3676-,ORF1a:F3677-,S:L241-,S:L242-	1719814
113	2021-04-14 13:31:18	26	1	24.61	16.31	15.83	Yes	B.1.1.7	99.9497	1069.23	C241T,C913T,C3037T,C3267T,C5388A,C5986T,T6954C,C14408T,C14676T,C15279T,T16176C,A17615G,G21295A,A23063T,C23271A,A23403G,C23604A,C23709T,A24287G,T24506G,G24914C,A26576G,G27364T,C27972T,G28048T,A28111G,G28280C,A28281T,T28282A,G28881A,G28882A,G28883C,C28977T	11288-11297,21766-21772,21994-21997,28274	N:M1X,N:D3L,N:R203K,N:G204R,N:S235F,ORF1a:T1001I,ORF1a:A1708D,ORF1a:I2230T,ORF1b:P314L,ORF1b:K1383R,ORF1b:G2610S,ORF6:E55*,ORF8:Q27*,ORF8:R52I,ORF8:Y73C,S:N501Y,S:A570D,S:D614G,S:P681H,S:T716I,S:I909V,S:S982A,S:D1118H	ORF1a:S3675-,ORF1a:G3676-,ORF1a:F3677-,S:H69-,S:V70-,S:Y144-	1719826
114	2021-04-13 13:16:56	76	1	30.83	22.32	21.77	Yes	B.1.1.7	99.9933	874.523	G174T,G210T,G219A,C241T,C913T,C2453T,C2736T,C3037T,C3096T,C3267T,C5388A,C5986T,T6954C,T7582C,G8179A,T9452A,C10543T,C14376T,C14408T,C14676T,C15279T,T16176C,C16323T,A23063T,C23271A,A23403G,C23604A,C23709T,T24506G,G24914C,G27637T,C27972T,G28048T,A28111G,G28280C,A28281T,T28282A,G28881A,G28882A,G28883C,C28977T	11288-11297,21766-21772,21994-21997,28274	N:M1X,N:D3L,N:R203K,N:G204R,N:S235F,ORF1a:L730F,ORF1a:T824I,ORF1a:S944L,ORF1a:T1001I,ORF1a:A1708D,ORF1a:I2230T,ORF1a:Y3063N,ORF1b:P314L,ORF7a:V82F,ORF8:Q27*,ORF8:R52I,ORF8:Y73C,S:N501Y,S:A570D,S:D614G,S:P681H,S:T716I,S:S982A,S:D1118H	ORF1a:S3675-,ORF1a:G3676-,ORF1a:F3677-,S:H69-,S:V70-,S:Y144-	1719755
115	2021-04-13 12:41:19	20	1	36.44	27.38	26.3	Yes	B.1.1.7	99.1598	1090.53	C176T,C241T,C913T,C2119T,C3037T,C3267T,C5388A,C5986T,T6954C,A7929G,C14408T,G14547A,C14676T,C15279T,T16176C,C18508T,G22030A,A23063T,C23271A,A23403G,C23604A,C23709T,T24506G,G24914C,C25413T,G25996T,C27972T,G28048T,A28111G,G28280C,A28281T,T28282A,G28881A,G28882A,G28883C,C28977T,G29506T	11288-11297,21994-21997,28274	N:M1X,N:D3L,N:R203K,N:G204R,N:S235F,N:M411I,ORF1a:T1001I,ORF1a:A1708D,ORF1a:I2230T,ORF1a:K2555R,ORF1b:P314L,ORF1b:L1681F,ORF3a:V202L,ORF8:Q27*,ORF8:R52I,ORF8:Y73C,S:N501Y,S:A570D,S:D614G,S:P681H,S:T716I,S:S982A,S:D1118H	ORF1a:S3675-,ORF1a:G3676-,ORF1a:F3677-,S:Y144-	1719767
116	2021-04-13 13:20:57	67	1	35.97	28.72	27.46	Yes	B.1.1.7	99.9966	1079.64	C241T,C913T,C3037T,C3267T,A4964G,C5388A,C5986T,T6954C,A12162G,C14408T,C14676T,C15279T,T16176C,A17615G,A23063T,C23271A,A23403G,C23604A,C23709T,T24506G,G24914C,C27972T,G28048T,A28111G,G28280C,A28281T,T28282A,G28881A,G28882A,G28883C,C28977T,C29007T,C29095T,C29627T	11288-11297,21766-21772,21994-21997,28274	N:M1X,N:D3L,N:R203K,N:G204R,N:S235F,N:T245I,ORF1a:T1001I,ORF1a:T1567A,ORF1a:A1708D,ORF1a:I2230T,ORF1a:Q3966R,ORF1b:P314L,ORF1b:K1383R,ORF8:Q27*,ORF8:R52I,ORF8:Y73C,S:N501Y,S:A570D,S:D614G,S:P681H,S:T716I,S:S982A,S:D1118H	ORF1a:S3675-,ORF1a:G3676-,ORF1a:F3677-,S:H69-,S:V70-,S:Y144-	1719779
117	2021-04-13 12:39:07	29	1	24.45	15.13	14.92	Yes	B.1.1.7	99.8726	1114.99	C241T,C913T,C3037T,C3267T,C5388A,C5986T,T6954C,C8950T,C10615T,A13711G,C14408T,C14676T,C15279T,T16176C,C21234T,G21989T,A23063T,C23271A,A23403G,C23604A,C23709T,T24506G,G24914C,C25844T,C27577T,C27972T,G28048T,A28111G,G28280C,A28281T,T28282A,G28881A,G28882A,G28883C,C28977T	11288-11297,21766-21772,21994-21997,28274	N:M1X,N:D3L,N:R203K,N:G204R,N:S235F,ORF1a:T1001I,ORF1a:A1708D,ORF1a:I2230T,ORF1b:K82E,ORF1b:P314L,ORF3a:T151I,ORF7a:Q62*,ORF8:Q27*,ORF8:R52I,ORF8:Y73C,S:V143F,S:N501Y,S:A570D,S:D614G,S:P681H,S:T716I,S:S982A,S:D1118H	ORF1a:S3675-,ORF1a:G3676-,ORF1a:F3677-,S:H69-,S:V70-,S:Y144-	1719803
118	2021-04-14 12:57:27	46	1	15.82	15.43	16.35	Yes	P.1	99.8593	1098.8	C241T,T733C,C1420T,C2749T,C3037T,C3828T,G5063A,A5648C,A6319G,A6613G,C8169T,T8392A,C12778T,C13860T,C14408T,G17259T,C17339T,C21614T,C21621A,C21638T,G21974T,G22132T,A22812C,G23012A,A23063T,A23403G,C23525T,C24642T,G25088T,T26149C,T26446G,G28167A,C28512G,A28877T,G28878C,G28881A,G28882A,G28883C,T29834A	11288-11297	E:S68A,N:P80R,N:R203K,N:G204R,ORF1a:S1188L,ORF1a:D1600N,ORF1a:K1795Q,ORF1a:S2635L,ORF1b:P314L,ORF1b:E1264D,ORF1b:A1291V,ORF3a:S253P,ORF8:E92K,ORF9b:Q77E,S:L18F,S:T20N,S:P26S,S:D138Y,S:R190S,S:K417T,S:E484K,S:N501Y,S:D614G,S:H655Y,S:T1027I,S:V1176F	ORF1a:S3675-,ORF1a:G3676-,ORF1a:F3677-	1719827
119	2021-04-14 12:33:32	38	1	33.29	24.84	25.04	Yes	B.1.1.7	99.9966	1336.49	C241T,C913T,C3037T,C3267T,C5388A,C5986T,C6026T,T6954C,C8950T,C14408T,C14676T,C15279T,G15652T,T16176C,C21234T,A23063T,C23271A,A23403G,C23604A,C23709T,T24506G,G24914C,C25844T,G25947C,C27577T,C27972T,G28048T,A28111G,G28280C,A28281T,T28282A,C28310T,G28851C,G28881A,G28882A,G28883C,C28977T	11288-11297,21766-21772,21994-21997,28274	N:M1X,N:D3L,N:P13S,N:S193T,N:R203K,N:G204R,N:S235F,ORF1a:T1001I,ORF1a:A1708D,ORF1a:P1921S,ORF1a:I2230T,ORF1b:P314L,ORF1b:D729Y,ORF3a:T151I,ORF3a:Q185H,ORF7a:Q62*,ORF8:Q27*,ORF8:R52I,ORF8:Y73C,S:N501Y,S:A570D,S:D614G,S:P681H,S:T716I,S:S982A,S:D1118H	ORF1a:S3675-,ORF1a:G3676-,ORF1a:F3677-,S:H69-,S:V70-,S:Y144-	1719839
120	2021-04-13 21:43:21	22	0	33.95	26.85	26.09	Yes	B.1.1.7	99.9396	979.029	C241T,C913T,C3037T,C3267T,C5388A,C5986T,T6954C,C12141T,C14408T,G14547A,C14676T,C15279T,A15759G,T16176C,G22030A,A23063T,C23271A,A23403G,C23604A,C23709T,T24506G,G24914C,G25996T,C27213T,C27972T,G28048T,A28111G,G28280C,A28281T,T28282A,G28881A,G28882A,G28883C,C28977T	11288-11297,21766-21772,21994-21997,28274	N:M1X,N:D3L,N:R203K,N:G204R,N:S235F,ORF1a:T1001I,ORF1a:A1708D,ORF1a:I2230T,ORF1a:T3959I,ORF1b:P314L,ORF3a:V202L,ORF8:Q27*,ORF8:R52I,ORF8:Y73C,S:N501Y,S:A570D,S:D614G,S:P681H,S:T716I,S:S982A,S:D1118H	ORF1a:S3675-,ORF1a:G3676-,ORF1a:F3677-,S:H69-,S:V70-,S:Y144-	1719756
121	2021-04-13 21:39:49	21	0	35.96	28.26	27.82	Yes	B.1.1.7	99.9195	805.481	C241T,C913T,C3037T,C3267T,C5388A,C5986T,T6954C,T8941C,C8950T,G14055T,C14408T,C14676T,C15279T,G15652T,T16176C,C21234T,A23063T,C23271A,A23403G,C23604A,C23709T,T24506G,G24914C,C25844T,C27577T,C27972T,G28048T,A28111G,G28280C,A28281T,T28282A,G28851C,G28881A,G28882A,G28883C,C28977T	11288-11297,21766-21772,21994-21997,28274	N:M1X,N:D3L,N:S193T,N:R203K,N:G204R,N:S235F,ORF1a:T1001I,ORF1a:A1708D,ORF1a:I2230T,ORF1b:P314L,ORF1b:D729Y,ORF3a:T151I,ORF7a:Q62*,ORF8:Q27*,ORF8:R52I,ORF8:Y73C,S:N501Y,S:A570D,S:D614G,S:P681H,S:T716I,S:S982A,S:D1118H	ORF1a:S3675-,ORF1a:G3676-,ORF1a:F3677-,S:H69-,S:V70-,S:Y144-	1719768
122	2021-04-14 13:06:47	29	0	28.16	20.15	18.85	Yes	B.1.1.7	99.9564	1035.13	C241T,C913T,C2453T,C3037T,C3267T,G4136T,C5388A,C5986T,T6954C,C12231T,C14408T,C14676T,C15279T,T16176C,T17865C,A21194G,A21685C,A23063T,C23271A,A23403G,C23604A,C23709T,T24506G,G24914C,G25455T,C27972T,G28048T,A28111G,G28280C,A28281T,T28282A,G28881A,G28882A,G28883C,C28977T	11288-11297,21766-21772,21994-21997,28274	N:M1X,N:D3L,N:R203K,N:G204R,N:S235F,ORF1a:L730F,ORF1a:T1001I,ORF1a:V1291F,ORF1a:A1708D,ORF1a:I2230T,ORF1a:S3989F,ORF1b:P314L,ORF1b:D2576G,ORF3a:K21N,ORF8:Q27*,ORF8:R52I,ORF8:Y73C,S:K41N,S:N501Y,S:A570D,S:D614G,S:P681H,S:T716I,S:S982A,S:D1118H	ORF1a:S3675-,ORF1a:G3676-,ORF1a:F3677-,S:H69-,S:V70-,S:Y144-	1719792
123	2021-04-14 13:06:45	13	0	23.26	16.39	15.28	Yes	B.1.1.7	99.9966	1043.83	C241T,C913T,C2453T,C3037T,C3267T,G4136T,C5388A,C5986T,T6954C,C12231T,C14408T,C14676T,C15279T,T16176C,T17865C,A21194G,A21685C,A23063T,C23271A,A23403G,C23604A,C23709T,T24506G,G24914C,G25455T,C27972T,G28048T,A28111G,G28280C,A28281T,T28282A,G28881A,G28882A,G28883C,C28977T	11288-11297,21766-21772,21994-21997,28274,29738-29759	N:M1X,N:D3L,N:R203K,N:G204R,N:S235F,ORF1a:L730F,ORF1a:T1001I,ORF1a:V1291F,ORF1a:A1708D,ORF1a:I2230T,ORF1a:S3989F,ORF1b:P314L,ORF1b:D2576G,ORF3a:K21N,ORF8:Q27*,ORF8:R52I,ORF8:Y73C,S:K41N,S:N501Y,S:A570D,S:D614G,S:P681H,S:T716I,S:S982A,S:D1118H	ORF1a:S3675-,ORF1a:G3676-,ORF1a:F3677-,S:H69-,S:V70-,S:Y144-	1719804
124	2021-04-14 12:51:33	21	0	25.32	18.23	17.85	Yes	Q.1	99.9463	794.153	C241T,C913T,A2647G,C3037T,C3177T,C3267T,C5388A,T5734C,C5986T,A6526G,T6954C,C10824T,C14408T,C14676T,C15279T,T16176C,A23063T,C23271A,A23403G,C23604A,C23709T,T24506G,G24914C,T26038C,C27972T,G28048T,A28111G,G28280C,A28281T,T28282A,C28876T,G28881A,G28882A,G28883C,C28977T,G29081T,G29372C,A29443T,G29737T	11288-11297,21766-21772,21994-21997,28274	N:M1X,N:D3L,N:R203K,N:G204R,N:S235F,N:V270L,N:E367Q,N:Q390H,ORF1a:P971L,ORF1a:T1001I,ORF1a:A1708D,ORF1a:I2230T,ORF1a:T3520I,ORF1b:P314L,ORF3a:S216P,ORF8:Q27*,ORF8:R52I,ORF8:Y73C,S:N501Y,S:A570D,S:D614G,S:P681H,S:T716I,S:S982A,S:D1118H	ORF1a:S3675-,ORF1a:G3676-,ORF1a:F3677-,S:H69-,S:V70-,S:Y144-	1719816
125	2021-04-14 12:56:15	16	0	28.97	21.44	20.38	Yes	B.1.1.7	99.9732	1082.99	C241T,C913T,C3037T,C3267T,C5388A,C5986T,C6026T,T6954C,C8950T,C14408T,C14676T,C15279T,G15652T,T16176C,C21234T,A23063T,C23271A,A23403G,C23604A,C23709T,T24506G,G24914C,C25844T,G25947C,C27577T,C27972T,G28048T,A28111G,G28280C,A28281T,T28282A,C28310T,G28851C,G28881A,G28882A,G28883C,C28977T	11288-11297,21766-21772,21994-21997,28274	N:M1X,N:D3L,N:P13S,N:S193T,N:R203K,N:G204R,N:S235F,ORF1a:T1001I,ORF1a:A1708D,ORF1a:P1921S,ORF1a:I2230T,ORF1b:P314L,ORF1b:D729Y,ORF3a:T151I,ORF3a:Q185H,ORF7a:Q62*,ORF8:Q27*,ORF8:R52I,ORF8:Y73C,S:N501Y,S:A570D,S:D614G,S:P681H,S:T716I,S:S982A,S:D1118H	ORF1a:S3675-,ORF1a:G3676-,ORF1a:F3677-,S:H69-,S:V70-,S:Y144-	1719828
126	2021-04-14 12:30:37	30	0	30.24	23.09	22.09	Yes	B.1.1.7	99.9966	1111.08	C241T,T899C,C913T,C3037T,C3267T,C5388A,C5986T,T6954C,T8815C,C12008T,G12070T,C14408T,C14676T,T15096C,C15279T,T16176C,T16476C,C19290T,A23063T,C23271A,A23403G,C23604A,C23709T,T24506G,G24914C,C27972T,G28048T,A28095T,A28111G,G28280C,A28281T,T28282A,G28881A,G28882A,G28883C,C28977T	11288-11297,21766-21772,21994-21997,28274	N:M1X,N:D3L,N:R203K,N:G204R,N:S235F,ORF1a:S212P,ORF1a:T1001I,ORF1a:A1708D,ORF1a:I2230T,ORF1a:L3915F,ORF1b:P314L,ORF8:Q27*,ORF8:R52I,ORF8:K68*,ORF8:Y73C,S:N501Y,S:A570D,S:D614G,S:P681H,S:T716I,S:S982A,S:D1118H	ORF1a:S3675-,ORF1a:G3676-,ORF1a:F3677-,S:H69-,S:V70-,S:Y144-	1719840
127	2021-04-14 19:16:45	15	0	22.28	13.06	12.11	Yes	B.1.1.7	99.953	877.116	C241T,C913T,C3037T,C3267T,C5388A,C5986T,C6026T,T6954C,C8950T,C14408T,C14676T,C15279T,G15652T,T16176C,C21234T,A23063T,C23271A,A23403G,C23604A,C23709T,T24506G,G24914C,C25844T,G25947C,C27577T,C27972T,G28048T,A28111G,G28280C,A28281T,T28282A,C28310T,G28851C,G28881A,G28882A,G28883C,C28977T	11288-11297,21766-21772,21994-21997,28274	N:M1X,N:D3L,N:P13S,N:S193T,N:R203K,N:G204R,N:S235F,ORF1a:T1001I,ORF1a:A1708D,ORF1a:P1921S,ORF1a:I2230T,ORF1b:P314L,ORF1b:D729Y,ORF3a:T151I,ORF3a:Q185H,ORF7a:Q62*,ORF8:Q27*,ORF8:R52I,ORF8:Y73C,S:N501Y,S:A570D,S:D614G,S:P681H,S:T716I,S:S982A,S:D1118H	ORF1a:S3675-,ORF1a:G3676-,ORF1a:F3677-,S:H69-,S:V70-,S:Y144-	1719769
128	2021-04-14 19:17:50	13	1	23.01	15.93	15.39	Yes	B.1.1.7	99.9698	833.488	C241T,C913T,C3037T,C3267T,C5388A,C5986T,C6026T,T6954C,C8950T,C14408T,C14676T,C15279T,G15652T,T16176C,C21234T,A23063T,C23271A,A23403G,C23604A,C23709T,T24506G,G24914C,C25844T,G25947C,C27577T,C27972T,G28048T,A28111G,G28280C,A28281T,T28282A,C28310T,G28851C,G28881A,G28882A,G28883C,C28977T	11288-11297,21766-21772,21994-21997,28274	N:M1X,N:D3L,N:P13S,N:S193T,N:R203K,N:G204R,N:S235F,ORF1a:T1001I,ORF1a:A1708D,ORF1a:P1921S,ORF1a:I2230T,ORF1b:P314L,ORF1b:D729Y,ORF3a:T151I,ORF3a:Q185H,ORF7a:Q62*,ORF8:Q27*,ORF8:R52I,ORF8:Y73C,S:N501Y,S:A570D,S:D614G,S:P681H,S:T716I,S:S982A,S:D1118H	ORF1a:S3675-,ORF1a:G3676-,ORF1a:F3677-,S:H69-,S:V70-,S:Y144-	1719781
129	2021-04-15 12:44:07	26	1	21.69	12.8	12.54	Yes	B.1.1.7	99.8793	877.645	C241T,C913T,C3037T,C3267T,C5388A,G5927T,C5986T,C6781T,T6954C,C14318T,C14408T,C14676T,C15279T,T16176C,C18881T,A23063T,C23271A,A23403G,C23604A,C23709T,T24506G,G24914C,C27972T,G28048T,A28111G,G28280C,A28281T,T28282A,G28881A,G28882A,G28883C,C28977T,C29743T	11288-11297,21766-21772,21994-21997,28274	N:M1X,N:D3L,N:R203K,N:G204R,N:S235F,ORF1a:T1001I,ORF1a:A1708D,ORF1a:V1888F,ORF1a:I2230T,ORF1b:T284I,ORF1b:P314L,ORF1b:A1805V,ORF8:Q27*,ORF8:R52I,ORF8:Y73C,S:N501Y,S:A570D,S:D614G,S:P681H,S:T716I,S:S982A,S:D1118H	ORF1a:S3675-,ORF1a:G3676-,ORF1a:F3677-,S:H69-,S:V70-,S:Y144-	1719793
130	2021-04-15 12:29:18	45	0	23.21	24.37	23.63	Yes	P.1	92.1532	1071.77	C241T,T733C,C1420T,C2749T,C3037T,C3828T,G5063A,A5648C,A6319G,A6613G,C8169T,T8392A,C12778T,C13860T,C14408T,G17259T,C17339T,C21614T,C21621A,C21638T,G21974T,A22812C,G23012A,A23063T,A23403G,C23525T,C24642T,G25088T,T26149C,T26446G,G28167A,C28512G	11288-11297	E:S68A,N:P80R,ORF1a:S1188L,ORF1a:D1600N,ORF1a:K1795Q,ORF1a:S2635L,ORF1b:P314L,ORF1b:E1264D,ORF1b:A1291V,ORF3a:S253P,ORF8:E92K,ORF9b:Q77E,S:L18F,S:T20N,S:P26S,S:D138Y,S:K417T,S:E484K,S:N501Y,S:D614G,S:H655Y,S:T1027I,S:V1176F	ORF1a:S3675-,ORF1a:G3676-,ORF1a:F3677-	1719805
131	2021-04-15 12:29:14	30	0	27.76	21.86	21.46	Yes	B.1.1.7	99.9966	1036.16	C241T,C913T,C3037T,C3267T,C5388A,C5986T,T6954C,T7919C,C9803T,C14408T,C14676T,C15279T,T16176C,A17615G,G19276A,G21850T,C22712T,A23063T,C23271A,A23403G,C23604A,C23709T,T24506G,G24914C,T25570C,C26936T,C27972T,G28048T,A28111G,G28280C,A28281T,T28282A,G28881A,G28882A,G28883C,C28977T	11288-11297,21766-21772,21994-21997,28274	N:M1X,N:D3L,N:R203K,N:G204R,N:S235F,ORF1a:T1001I,ORF1a:A1708D,ORF1a:I2230T,ORF1a:S2552P,ORF1b:P314L,ORF1b:K1383R,ORF1b:G1937S,ORF3a:S60P,ORF8:Q27*,ORF8:R52I,ORF8:Y73C,S:E96D,S:P384S,S:N501Y,S:A570D,S:D614G,S:P681H,S:T716I,S:S982A,S:D1118H	ORF1a:S3675-,ORF1a:G3676-,ORF1a:F3677-,S:H69-,S:V70-,S:Y144-	1719817
132	2021-04-14 22:28:26	29	1	32.96	24.93	24.48	Yes	B.1.1.7	99.9966	792.682	C241T,C913T,C1528T,G2086T,C3037T,C3267T,G3782A,C3876T,C5388A,C5944T,C5986T,T6954C,C8541T,T9199C,C14408T,C14676T,T15096C,C15279T,T16176C,A17337G,T18018C,G19219A,C23271A,A23403G,C23604A,C23709T,T24506G,G24914C,C27972T,G28048T,A28111G,G28280C,A28281T,T28282A,G28881A,G28882A,G28883C,G28884C,C28977T,G29764A	11288-11297,21766-21772,21994-21997,28274	N:M1X,N:D3L,N:R203K,N:G204P,N:S235F,ORF1a:Q607H,ORF1a:T1001I,ORF1a:V1173I,ORF1a:A1204V,ORF1a:A1708D,ORF1a:I2230T,ORF1a:A2759V,ORF1b:P314L,ORF1b:A1918T,ORF8:Q27*,ORF8:R52I,ORF8:Y73C,S:A570D,S:D614G,S:P681H,S:T716I,S:S982A,S:D1118H	ORF1a:S3675-,ORF1a:G3676-,ORF1a:F3677-,S:H69-,S:V70-,S:Y144-	1719770
133	2021-04-14 17:09:25	60	0	33.04	25.21	24.98	Yes	B.1.1.7	99.9966	809.617	C241T,C913T,C3037T,C3267T,C5388A,C5986T,T6954C,C7011T,C14408T,C14676T,C15279T,C16111T,T16176C,A22011C,A23063T,C23271A,A23403G,C23604A,C23709T,T24506G,G24914C,C27972T,G28048T,A28111G,G28280C,A28281T,T28282A,G28881A,G28882A,G28883C,C28977T,G29742A	11288-11297,21766-21772,21994-21997,28274	N:M1X,N:D3L,N:R203K,N:G204R,N:S235F,ORF1a:T1001I,ORF1a:A1708D,ORF1a:I2230T,ORF1a:A2249V,ORF1b:P314L,ORF8:Q27*,ORF8:R52I,ORF8:Y73C,S:K150T,S:N501Y,S:A570D,S:D614G,S:P681H,S:T716I,S:S982A,S:D1118H	ORF1a:S3675-,ORF1a:G3676-,ORF1a:F3677-,S:H69-,S:V70-,S:Y144-	1719782
134	2021-04-14 21:42:37	48	1	15.01	14.69	15.27	Yes	P.1	99.9799	903.045	C241T,T733C,C1420T,C2749T,C3037T,C3828T,G5063A,A5648C,A6319G,A6613G,C8169T,T8392A,C9165T,C12778T,C13860T,C14408T,G17259T,C17339T,C21614T,C21621A,C21638T,G21974T,G22132T,A22812C,G23012A,A23063T,A23403G,C23525T,C24642T,G25088T,T26149C,T26446G,C26447T,G28167A,C28512G,A28877T,G28878C,G28881A,G28882A,G28883C,T29834A	11288-11297	E:S68V,N:P80R,N:R203K,N:G204R,ORF1a:S1188L,ORF1a:D1600N,ORF1a:K1795Q,ORF1a:S2635L,ORF1a:T2967I,ORF1b:P314L,ORF1b:E1264D,ORF1b:A1291V,ORF3a:S253P,ORF8:E92K,ORF9b:Q77E,S:L18F,S:T20N,S:P26S,S:D138Y,S:R190S,S:K417T,S:E484K,S:N501Y,S:D614G,S:H655Y,S:T1027I,S:V1176F	ORF1a:S3675-,ORF1a:G3676-,ORF1a:F3677-	1719794
135	2021-04-15 12:51:50	67	0	30.75	25.07	23.68	Yes	B.1.1.7	99.9799	1081.01	C241T,C913T,C3037T,C3267T,A4005G,C5388A,C5986T,T6954C,A13015G,C14408T,C14676T,C15279T,T16176C,A23063T,C23271A,A23403G,C23604A,C23709T,T24506G,G24914C,C27972T,G28048T,A28111G,G28280C,A28281T,T28282A,G28881A,G28882A,G28883C,C28977T	518-521,11288-11297,21766-21772,21994-21997,28274	N:M1X,N:D3L,N:R203K,N:G204R,N:S235F,ORF1a:T1001I,ORF1a:K1247R,ORF1a:A1708D,ORF1a:I2230T,ORF1b:P314L,ORF8:Q27*,ORF8:R52I,ORF8:Y73C,S:N501Y,S:A570D,S:D614G,S:P681H,S:T716I,S:S982A,S:D1118H	ORF1a:M85-,ORF1a:S3675-,ORF1a:G3676-,ORF1a:F3677-,S:H69-,S:V70-,S:Y144-	1719806
136	2021-04-15 12:48:56	60	1	27.19	20.25	19.06	Yes	B.1.1.7	99.9832	849.47	C241T,C913T,A1795C,C3037T,C3267T,C5388A,C5986T,T6954C,C14408T,C14676T,T15096C,C15279T,T16176C,C21614T,A23063T,C23271A,A23403G,C23604A,C23709T,T24506G,G24914C,G25785T,C27972T,G28048T,A28095T,A28111G,G28280C,A28281T,T28282A,G28881A,G28882A,G28883C,C28977T,G29764A	11288-11297,21766-21772,21994-21997,28274	N:M1X,N:D3L,N:R203K,N:G204R,N:S235F,ORF1a:K510N,ORF1a:T1001I,ORF1a:A1708D,ORF1a:I2230T,ORF1b:P314L,ORF3a:W131C,ORF8:Q27*,ORF8:R52I,ORF8:K68*,ORF8:Y73C,S:L18F,S:N501Y,S:A570D,S:D614G,S:P681H,S:T716I,S:S982A,S:D1118H	ORF1a:S3675-,ORF1a:G3676-,ORF1a:F3677-,S:H69-,S:V70-,S:Y144-	1719818
137	2021-04-15 12:27:59	19	0	30.98	21.57	22.18	Yes	B.1.1.7	99.9966	868.22	C241T,C913T,C2110T,C2544T,C3037T,C3267T,C4206T,C5388A,A5689G,C5986T,T6954C,C11750T,C12809T,C14120T,C14408T,C14676T,C15279T,C15324T,T16176C,C22326T,C22624T,A23063T,C23271A,A23403G,C23604A,C23709T,T24506G,G24914C,T26604C,C27213T,C27972T,G28048T,A28111G,G28280C,A28281T,T28282A,G28881A,G28882A,G28883C,C28977T,G29468A	11288-11297,21766-21772,21994-21997,28274	M:F28L,N:M1X,N:D3L,N:R203K,N:G204R,N:S235F,N:D399N,ORF1a:T760I,ORF1a:T1001I,ORF1a:A1314V,ORF1a:A1708D,ORF1a:I2230T,ORF1a:L3829F,ORF1a:L4182F,ORF1b:P218L,ORF1b:P314L,ORF8:Q27*,ORF8:R52I,ORF8:Y73C,S:S255F,S:N501Y,S:A570D,S:D614G,S:P681H,S:T716I,S:S982A,S:D1118H	ORF1a:S3675-,ORF1a:G3676-,ORF1a:F3677-,S:H69-,S:V70-,S:Y144-	1719830
138	2021-04-15 20:57:59	17	1	35.48	29.74	29.13	Yes	B.1.1.7	99.6644	935.554	C241T,C913T,G2659T,C3037T,C3267T,C5388A,C5986T,T6954C,G11335T,C14408T,C14676T,C15279T,T16176C,G20931A,G21800T,A23063T,C23271A,A23403G,C23604A,C23709T,T24506G,G24914C,C27972T,G28048T,A28111G,G28280C,A28281T,T28282A,G28881A,G28882A,G28883C,C28977T,C29541T	11288-11297,21766-21772,21994-21997,28274	N:M1X,N:D3L,N:R203K,N:G204R,N:S235F,ORF1a:K798N,ORF1a:T1001I,ORF1a:A1708D,ORF1a:I2230T,ORF1b:P314L,ORF8:Q27*,ORF8:R52I,ORF8:Y73C,S:D80Y,S:N501Y,S:A570D,S:D614G,S:P681H,S:T716I,S:S982A,S:D1118H	ORF1a:S3675-,ORF1a:G3676-,ORF1a:F3677-,S:H69-,S:V70-,S:Y144-	1719842
139	2021-04-15 18:27:40	44	1	23.75	16.69	15.53	Yes	B.1.1.7	99.9966	1292.79	C241T,C913T,C2878T,C3037T,C3267T,C5388A,C5986T,C6449T,T6954C,C14408T,C14676T,C15279T,T16176C,T18831C,G18973A,A23063T,C23271A,A23403G,C23604A,C23709T,T24506G,G24914C,C27972T,G28048T,A28111G,G28280C,A28281T,T28282A,G28881A,G28882A,G28883C,C28977T,C29733T	11288-11297,21766-21772,21994-21997,28274	N:M1X,N:D3L,N:R203K,N:G204R,N:S235F,ORF1a:T1001I,ORF1a:A1708D,ORF1a:L2062F,ORF1a:I2230T,ORF1b:P314L,ORF1b:V1836I,ORF8:Q27*,ORF8:R52I,ORF8:Y73C,S:N501Y,S:A570D,S:D614G,S:P681H,S:T716I,S:S982A,S:D1118H	ORF1a:S3675-,ORF1a:G3676-,ORF1a:F3677-,S:H69-,S:V70-,S:Y144-	1719807
140	2021-04-15 18:28:23	9	1	14.86	14.19	15.23	Yes	P.1	99.9497	707.445	C241T,T733C,G1018A,C2299T,C2749T,C3037T,C3828T,A5648C,A6319G,A6613G,G9802T,G10841A,C12778T,C13860T,C14408T,G17259T,C21614T,C21621A,C21638T,G21974T,G22132T,A22812C,G23012A,A23063T,A23403G,C23525T,C24642T,G25088T,G25816C,T26149C,G28167A,C28512G,A28877T,G28878C,G28881A,G28882A,G28883C,G29315C,T29834A	11288-11297	N:P80R,N:R203K,N:G204R,N:D348H,ORF1a:S1188L,ORF1a:K1795Q,ORF1a:D3526N,ORF1b:P314L,ORF1b:E1264D,ORF3a:D142H,ORF3a:S253P,ORF8:E92K,ORF9b:Q77E,S:L18F,S:T20N,S:P26S,S:D138Y,S:R190S,S:K417T,S:E484K,S:N501Y,S:D614G,S:H655Y,S:T1027I,S:V1176F	ORF1a:S3675-,ORF1a:G3676-,ORF1a:F3677-	1719819
141	2021-04-15 18:33:58	57	0	23.98	15.16	15.38	Yes	B.1.1.7	99.9966	840.671	C241T,C913T,A1767T,C3037T,C3267T,C5388A,C5986T,T6954C,G13726C,C14408T,C14676T,C15279T,T16176C,C20544T,A23063T,C23271A,A23403G,C23604A,C23664T,C23709T,T24506G,G24914C,C27972T,G28048T,A28111G,G28280C,A28281T,T28282A,G28881A,G28882A,G28883C,C28977T,C29733T	11288-11297,21766-21772,21994-21997,28274	N:M1X,N:D3L,N:R203K,N:G204R,N:S235F,ORF1a:Q501L,ORF1a:T1001I,ORF1a:A1708D,ORF1a:I2230T,ORF1b:V87L,ORF1b:P314L,ORF8:Q27*,ORF8:R52I,ORF8:Y73C,S:N501Y,S:A570D,S:D614G,S:P681H,S:A701V,S:T716I,S:S982A,S:D1118H	ORF1a:S3675-,ORF1a:G3676-,ORF1a:F3677-,S:H69-,S:V70-,S:Y144-	1719831
142	2021-04-15 18:28:56	49	0	17.59	19.49	18.4	Yes	P.1	99.9732	1266.97	C241T,T733C,G1018A,C2299T,C2749T,C3037T,C3828T,A5648C,A6319G,A6613G,G9802T,G10841A,C12778T,C13860T,C14408T,G17259T,C21614T,C21621A,C21638T,G21974T,G22132T,A22812C,G23012A,A23063T,A23403G,C23525T,C24642T,G25088T,G25816C,T26149C,G28167A,C28512G,A28877T,G28878C,G28881A,G28882A,G28883C,G29315C,T29834A	11288-11297	N:P80R,N:R203K,N:G204R,N:D348H,ORF1a:S1188L,ORF1a:K1795Q,ORF1a:D3526N,ORF1b:P314L,ORF1b:E1264D,ORF3a:D142H,ORF3a:S253P,ORF8:E92K,ORF9b:Q77E,S:L18F,S:T20N,S:P26S,S:D138Y,S:R190S,S:K417T,S:E484K,S:N501Y,S:D614G,S:H655Y,S:T1027I,S:V1176F	ORF1a:S3675-,ORF1a:G3676-,ORF1a:F3677-	1719843
143	2021-04-15 20:58:29	79	0	25.33	17.22	17.37	Yes	B.1.1.7	99.8961	1013.05	C241T,C913T,C2453T,C3037T,C3267T,G4136T,C5388A,C5986T,T6954C,C14408T,C14676T,C15279T,T16176C,T17865C,A21194G,A23063T,C23271A,A23403G,C23604A,C23709T,T24506G,G24914C,C27972T,G28048T,A28111G,G28280C,A28281T,T28282A,G28881A,G28882A,G28883C,C28977T,G29140T,C29200T	11288-11297,21766-21772,21994-21997,28274	N:M1X,N:D3L,N:R203K,N:G204R,N:S235F,N:Q289H,ORF1a:L730F,ORF1a:T1001I,ORF1a:V1291F,ORF1a:A1708D,ORF1a:I2230T,ORF1b:P314L,ORF1b:D2576G,ORF8:Q27*,ORF8:R52I,ORF8:Y73C,S:N501Y,S:A570D,S:D614G,S:P681H,S:T716I,S:S982A,S:D1118H	ORF1a:S3675-,ORF1a:G3676-,ORF1a:F3677-,S:H69-,S:V70-,S:Y144-	1719749
144	2021-04-15 21:37:54	44	0	35.94	29.28	27.94	Yes	B.1.1.7	99.1008	805.428	C241T,C913T,C3037T,C3267T,C5388A,C5986T,T6954C,T7292G,C7420T,C14408T,C14676T,C15279T,T16176C,A23063T,C23271A,A23403G,G23593T,C23604A,C23709T,T24506G,G24914C,C27972T,G28048T,A28111G,G28280C,A28281T,T28282A,G28881A,G28882A,G28883C,C28977T,C29733T	11288-11297,21766-21772,21994-21997,28274	N:M1X,N:D3L,N:R203K,N:G204R,N:S235F,ORF1a:T1001I,ORF1a:A1708D,ORF1a:I2230T,ORF1a:L2343V,ORF1b:P314L,ORF8:Q27*,ORF8:R52I,ORF8:Y73C,S:N501Y,S:A570D,S:D614G,S:Q677H,S:P681H,S:T716I,S:S982A,S:D1118H	ORF1a:S3675-,ORF1a:G3676-,ORF1a:F3677-,S:H69-,S:V70-,S:Y144-	1719785
145	2021-04-15 18:30:57	13	0	23.56	24.26	23.01	Yes	P.1	99.9631	819.894	C241T,T733C,G1018A,C2299T,C2749T,C3037T,C3828T,A5648C,A6319G,A6613G,G9802T,G10841A,C12778T,C13860T,C14408T,G17259T,C21614T,C21621A,C21638T,G21974T,G22132T,A22812C,G23012A,A23063T,A23403G,C23525T,C24642T,G25088T,G25816C,T26149C,G28167A,C28512G,A28877T,G28878C,G28881A,G28882A,G28883C,G29315C,T29834A	11288-11297	N:P80R,N:R203K,N:G204R,N:D348H,ORF1a:S1188L,ORF1a:K1795Q,ORF1a:D3526N,ORF1b:P314L,ORF1b:E1264D,ORF3a:D142H,ORF3a:S253P,ORF8:E92K,ORF9b:Q77E,S:L18F,S:T20N,S:P26S,S:D138Y,S:R190S,S:K417T,S:E484K,S:N501Y,S:D614G,S:H655Y,S:T1027I,S:V1176F	ORF1a:S3675-,ORF1a:G3676-,ORF1a:F3677-	1719797
146	2021-04-15 18:37:21	61	0	27.5	19.65	19.13	Yes	B.1.1.7	99.9866	932.701	C241T,C913T,C3037T,C3267T,C5388A,C5986T,T6954C,C14183T,C14408T,C14676T,C15279T,T16176C,C19264T,C20457T,C22414T,A23063T,C23271A,A23403G,C23604A,C23709T,T24506G,G24914C,G26814A,C27972T,G28048T,A28111G,G28280C,A28281T,T28282A,G28881A,G28882A,G28883C,C28977T	11288-11297,21766-21772,21994-21997,28274	M:A98T,N:M1X,N:D3L,N:R203K,N:G204R,N:S235F,ORF1a:T1001I,ORF1a:A1708D,ORF1a:I2230T,ORF1b:T239I,ORF1b:P314L,ORF1b:L1933F,ORF8:Q27*,ORF8:R52I,ORF8:Y73C,S:N501Y,S:A570D,S:D614G,S:P681H,S:T716I,S:S982A,S:D1118H	ORF1a:S3675-,ORF1a:G3676-,ORF1a:F3677-,S:H69-,S:V70-,S:Y144-	1719821
147	2021-04-15 12:30:15	29	0	32.15	24.08	23.26	Yes	B.1.1.7	99.406	643.683	C241T,C913T,A2810G,C3037T,C3267T,C5388A,C5986T,T6954C,A12162G,C12621T,A13409G,C14408T,C14676T,C15279T,C15441T,T16176C,A17615G,C19164T,A23063T,C23271A,A23403G,C23604A,C23709T,T24506G,G24914C,C26082T,C27972T,G28048T,A28111G,G28280C,A28281T,T28282A,G28881A,G28882A,G28883C,C28977T	11288-11297,21766-21772,21994-21997,28274	N:M1X,N:D3L,N:R203K,N:G204R,N:S235F,ORF1a:I849V,ORF1a:T1001I,ORF1a:A1708D,ORF1a:I2230T,ORF1a:Q3966R,ORF1a:S4119L,ORF1a:S4382G,ORF1b:P314L,ORF1b:K1383R,ORF8:Q27*,ORF8:R52I,ORF8:Y73C,S:N501Y,S:A570D,S:D614G,S:P681H,S:T716I,S:S982A,S:D1118H	ORF1a:S3675-,ORF1a:G3676-,ORF1a:F3677-,S:H69-,S:V70-,S:Y144-	1719762
148	2021-04-14 21:51:15	60	0	27.14	20.09	19.7	Yes	B.1.1.7	99.9665	1152.83	C241T,C913T,C1471T,C3037T,C3267T,C5388A,C5986T,A6072G,C6363T,T6954C,C7945T,C14408T,C14676T,G14973A,C15279T,T16176C,C21110T,A23063T,C23271A,A23403G,C23604A,C23709T,T24506G,G24914C,C25961T,C27513T,C27972T,G28048T,A28111G,G28280C,A28281T,T28282A,G28881A,G28882A,G28883C,C28977T	11288-11297,21766-21772,21994-21997,28274	N:M1X,N:D3L,N:R203K,N:G204R,N:S235F,ORF1a:T1001I,ORF1a:A1708D,ORF1a:K1936R,ORF1a:A2033V,ORF1a:I2230T,ORF1b:P314L,ORF1b:T2548I,ORF3a:T190I,ORF8:Q27*,ORF8:R52I,ORF8:Y73C,S:N501Y,S:A570D,S:D614G,S:P681H,S:T716I,S:S982A,S:D1118H	ORF1a:S3675-,ORF1a:G3676-,ORF1a:F3677-,S:H69-,S:V70-,S:Y144-	1719774
149	2021-04-15 12:18:41	69	1	24.97	17.17	16.21	Yes	B.1.1.7	99.9966	864.899	C241T,C913T,C2110T,C2544T,C3037T,C3267T,C5388A,A5689G,C5986T,T6115A,T6954C,C12809T,C14120T,G14400T,C14408T,C14676T,C15279T,C15324T,T16176C,A23063T,C23271A,A23403G,C23604A,C23709T,T24506G,G24914C,T26604C,G26727T,C27972T,G28048T,A28111G,G28280C,A28281T,T28282A,G28881A,G28882A,G28883C,C28977T	11288-11297,21766-21772,21994-21997,28274	M:F28L,M:A69S,N:M1X,N:D3L,N:R203K,N:G204R,N:S235F,ORF1a:T760I,ORF1a:T1001I,ORF1a:A1708D,ORF1a:I2230T,ORF1a:L4182F,ORF1b:P218L,ORF1b:P314L,ORF8:Q27*,ORF8:R52I,ORF8:Y73C,S:N501Y,S:A570D,S:D614G,S:P681H,S:T716I,S:S982A,S:D1118H	ORF1a:S3675-,ORF1a:G3676-,ORF1a:F3677-,S:H69-,S:V70-,S:Y144-	1719786
150	2021-04-15 12:30:19	47	0	25.95	19.03	19.07	Yes	B.1.1.7	99.9665	1410.1	C222T,C241T,C913T,C3037T,C3267T,C4891T,C5388A,C5986T,T6954C,G12832A,C14408T,C14676T,C15279T,T16176C,A23063T,C23271A,A23403G,G23405T,C23604A,C23709T,T24506G,G24914C,C27972T,G28048T,A28111G,G28280C,A28281T,T28282A,G28881A,G28882A,G28883C,C28977T	11288-11297,21766-21772,21994-21997,28274	N:M1X,N:D3L,N:R203K,N:G204R,N:S235F,ORF1a:T1001I,ORF1a:A1708D,ORF1a:I2230T,ORF1b:P314L,ORF8:Q27*,ORF8:R52I,ORF8:Y73C,S:N501Y,S:A570D,S:D614G,S:V615F,S:P681H,S:T716I,S:S982A,S:D1118H	ORF1a:S3675-,ORF1a:G3676-,ORF1a:F3677-,S:H69-,S:V70-,S:Y144-	1719798
151	2021-04-14 18:59:43	52	0	29.61	20.59	19.89	Yes	B.1.1.7	99.9396	1141.4	C241T,C913T,C3037T,C3267T,C5388A,C5986T,T6954C,T7919C,C9803T,C13708A,C14408T,C14676T,C15279T,T16176C,A17615G,G19276A,A23063T,C23271A,A23403G,C23604A,C23709T,T24506G,G24914C,T25570C,C26936T,C27972T,G28048T,A28111G,G28280C,A28281T,T28282A,G28881A,G28882A,G28883C,C28977T	11288-11297,21766-21772,21994-21997,28274	N:M1X,N:D3L,N:R203K,N:G204R,N:S235F,ORF1a:T1001I,ORF1a:A1708D,ORF1a:I2230T,ORF1a:S2552P,ORF1b:L81I,ORF1b:P314L,ORF1b:K1383R,ORF1b:G1937S,ORF3a:S60P,ORF8:Q27*,ORF8:R52I,ORF8:Y73C,S:N501Y,S:A570D,S:D614G,S:P681H,S:T716I,S:S982A,S:D1118H	ORF1a:S3675-,ORF1a:G3676-,ORF1a:F3677-,S:H69-,S:V70-,S:Y144-	1719810
152	2021-04-14 21:00:10	91	1	32.9	24.67	23.34	Yes	B.1.1.7	99.9363	997.847	C241T,C913T,C3037T,C3267T,C5388A,C5986T,T6954C,C9988T,C14408T,C14676T,C15279T,T16176C,C18788T,A23063T,C23271A,A23403G,C23604A,C23709T,T24506G,G24914C,A27068G,C27494T,C27972T,G28048T,A28111G,G28280C,A28281T,T28282A,G28881A,G28882A,G28883C,C28977T,A29740G	11288-11297,21766-21772,21994-21997,28274	N:M1X,N:D3L,N:R203K,N:G204R,N:S235F,ORF1a:T1001I,ORF1a:A1708D,ORF1a:I2230T,ORF1b:P314L,ORF1b:T1774I,ORF7a:P34L,ORF8:Q27*,ORF8:R52I,ORF8:Y73C,S:N501Y,S:A570D,S:D614G,S:P681H,S:T716I,S:S982A,S:D1118H	ORF1a:S3675-,ORF1a:G3676-,ORF1a:F3677-,S:H69-,S:V70-,S:Y144-	1719822
153	2021-04-15 12:47:10	53	1	35.11	27.87	26.7	Yes	B.1.1.7	99.9497	895.915	C241T,C913T,C3037T,C3267T,C5388A,C5986T,A6584G,T6954C,T8941C,C8950T,G14055T,C14408T,C14676T,C15279T,G15652T,T16176C,C21234T,A23063T,C23271A,A23403G,C23604A,C23709T,T24506G,G24914C,C25844T,C27577T,C27972T,G28027T,G28048T,A28111G,G28280C,A28281T,T28282A,G28851C,G28881A,G28882A,G28883C,C28977T	11288-11297,21766-21772,21994-21997,28274	N:M1X,N:D3L,N:S193T,N:R203K,N:G204R,N:S235F,ORF1a:T1001I,ORF1a:A1708D,ORF1a:I2107V,ORF1a:I2230T,ORF1b:P314L,ORF1b:D729Y,ORF3a:T151I,ORF7a:Q62*,ORF8:Q27*,ORF8:W45L,ORF8:R52I,ORF8:Y73C,S:N501Y,S:A570D,S:D614G,S:P681H,S:T716I,S:S982A,S:D1118H	ORF1a:S3675-,ORF1a:G3676-,ORF1a:F3677-,S:H69-,S:V70-,S:Y144-	1719834
154	2021-04-16 12:22:07	8	0	29.21	22.08	21.12	Yes	B.1.1.7	99.9296	996.094	C241T,C913T,C3037T,C3267T,C5388A,C5986T,T6954C,C14408T,G14547A,C14676T,C15279T,T16176C,G18525T,G22030A,A23063T,C23271A,A23403G,C23604A,C23709T,T24506G,G24914C,C25904T,G25996T,C27972T,G28048T,A28111G,G28280C,A28281T,T28282A,G28881A,G28882A,G28883C,C28977T,G29449T	11288-11297,21766-21772,21994-21997,28274	N:M1X,N:D3L,N:R203K,N:G204R,N:S235F,ORF1a:T1001I,ORF1a:A1708D,ORF1a:I2230T,ORF1b:P314L,ORF3a:S171L,ORF3a:V202L,ORF8:Q27*,ORF8:R52I,ORF8:Y73C,S:N501Y,S:A570D,S:D614G,S:P681H,S:T716I,S:S982A,S:D1118H	ORF1a:S3675-,ORF1a:G3676-,ORF1a:F3677-,S:H69-,S:V70-,S:Y144-	1761517
155	2021-04-16 12:26:44	74	0	31.06	22.53	22.51	Yes	B.1.1.7	99.953	1188.33	C241T,C913T,C2110T,C2544T,C3037T,C3267T,C4206T,C5388A,A5689G,C5986T,T6954C,C11750T,C12809T,C14120T,C14408T,C14676T,C15279T,C15324T,T16176C,C18264A,C22624T,A23063T,C23271A,A23403G,C23604A,C23709T,T24506G,G24914C,T26604C,C27972T,G28048T,A28095T,A28111G,G28280C,A28281T,T28282A,G28881A,G28882A,G28883C,C28977T	11288-11297,21766-21772,21994-21997,28274	M:F28L,N:M1X,N:D3L,N:R203K,N:G204R,N:S235F,ORF1a:T760I,ORF1a:T1001I,ORF1a:A1314V,ORF1a:A1708D,ORF1a:I2230T,ORF1a:L3829F,ORF1a:L4182F,ORF1b:P218L,ORF1b:P314L,ORF8:Q27*,ORF8:R52I,ORF8:K68*,ORF8:Y73C,S:N501Y,S:A570D,S:D614G,S:P681H,S:T716I,S:S982A,S:D1118H	ORF1a:S3675-,ORF1a:G3676-,ORF1a:F3677-,S:H69-,S:V70-,S:Y144-	1761529
156	2021-04-16 12:22:35	33	0	25.67	17.16	16.91	Yes	B.1.1.7	99.9564	945.919	C241T,G347A,C913T,C3037T,C3267T,C5388A,C5986T,T6954C,C12400T,C14408T,C14676T,T14749C,C15279T,T16176C,C20233T,A23063T,C23271A,A23403G,C23604A,C23709T,T24506G,G24914C,C27972T,G28048T,A28111G,G28280C,A28281T,T28282A,G28881A,G28882A,G28883C,C28977T	11288-11297,21766-21772,21994-21997,28274	N:M1X,N:D3L,N:R203K,N:G204R,N:S235F,ORF1a:V28I,ORF1a:T1001I,ORF1a:A1708D,ORF1a:I2230T,ORF1b:P314L,ORF1b:P2256S,ORF8:Q27*,ORF8:R52I,ORF8:Y73C,S:N501Y,S:A570D,S:D614G,S:P681H,S:T716I,S:S982A,S:D1118H	ORF1a:S3675-,ORF1a:G3676-,ORF1a:F3677-,S:H69-,S:V70-,S:Y144-	1761540
157	2021-04-16 12:05:39	55	1	35.65	29.32	28.6	Yes	B.1.1.7	99.9933	222.349	C241T,C913T,C3037T,C3267T,C5388A,C5986T,T6954C,C13994T,C14408T,G14547A,C14676T,C15279T,T16176C,G22030A,A23063T,C23271A,A23403G,C23604A,C23709T,T24506G,G24914C,G25996T,C27972T,G28048T,A28111G,G28280C,A28281T,T28282A,G28881A,G28882A,G28883C,C28977T	11288-11297,21994-21997,28274	N:M1X,N:D3L,N:R203K,N:G204R,N:S235F,ORF1a:T1001I,ORF1a:A1708D,ORF1a:I2230T,ORF1b:A176V,ORF1b:P314L,ORF3a:V202L,ORF8:Q27*,ORF8:R52I,ORF8:Y73C,S:N501Y,S:A570D,S:D614G,S:P681H,S:T716I,S:S982A,S:D1118H	ORF1a:S3675-,ORF1a:G3676-,ORF1a:F3677-,S:Y144-	1761464
158	2021-04-16 18:23:39	50	0	25.57	27.28	25.64	Yes	P.1	99.9966	1239.43	C241T,T733C,C1420T,C2749T,C3037T,C3828T,G5063A,A5648C,A6319G,A6613G,C8169T,T8392A,C12778T,C13860T,C14408T,G17259T,C17339T,C18788T,C21614T,C21621A,C21638T,G21974T,G22132T,A22812C,G23012A,A23063T,A23403G,C23525T,C24642T,G25088T,T26149C,T26446G,G28167A,C28512G,A28877T,G28878C,G28881A,G28882A,G28883C,T29834A	11288-11297	E:S68A,N:P80R,N:R203K,N:G204R,ORF1a:S1188L,ORF1a:D1600N,ORF1a:K1795Q,ORF1a:S2635L,ORF1b:P314L,ORF1b:E1264D,ORF1b:A1291V,ORF1b:T1774I,ORF3a:S253P,ORF8:E92K,ORF9b:Q77E,S:L18F,S:T20N,S:P26S,S:D138Y,S:R190S,S:K417T,S:E484K,S:N501Y,S:D614G,S:H655Y,S:T1027I,S:V1176F	ORF1a:S3675-,ORF1a:G3676-,ORF1a:F3677-	1761474
159	2021-04-16 18:23:40	44	1	26.95	16.95	17.04	Yes	B.1.1.7	99.8087	1189.71	C241T,C913T,C3037T,C3267T,T4765C,C5388A,C5986T,T6954C,A7025C,A8181G,C11095T,C12970T,C14408T,C14676T,C15279T,T16176C,A23063T,C23271A,A23403G,C23604A,C23709T,A24014G,T24506G,G24914C,G27750T,C27972T,A28111G,G28280C,A28281T,T28282A,G28881A,G28882A,G28883C,C28977T	11288-11297,21766-21772,21994-21997,28274	N:M1X,N:D3L,N:R203K,N:G204R,N:S235F,ORF1a:T1001I,ORF1a:A1708D,ORF1a:I2230T,ORF1a:M2254L,ORF1a:Q2639R,ORF1b:P314L,ORF7a:K119N,ORF8:Q27*,ORF8:Y73C,S:N501Y,S:A570D,S:D614G,S:P681H,S:T716I,S:I818V,S:S982A,S:D1118H	ORF1a:S3675-,ORF1a:G3676-,ORF1a:F3677-,S:H69-,S:V70-,S:Y144-	1761486
160	2021-04-16 12:04:30	53	0	26.97	18.67	18.03	Yes	B.1.1.7	99.1511	1353.64	C241T,C913T,C1263T,C3037T,T3100C,C3267T,C5388A,C5986T,T6954C,C14408T,C14676T,T15096C,C15279T,T16176C,C19983T,T21745C,A23063T,C23271A,A23403G,C23604A,C23709T,T24506G,G24914C,C27972T,G28048T,A28095T,A28111G,G28280C,A28281T,T28282A,G28881A,G28882A,G28883C,C28977T,C28987T,G29140T	11288-11297,21766-21772,21994-21997,28274	N:M1X,N:D3L,N:R203K,N:G204R,N:S235F,N:Q289H,ORF1a:T333M,ORF1a:T1001I,ORF1a:A1708D,ORF1a:I2230T,ORF1b:P314L,ORF8:Q27*,ORF8:R52I,ORF8:K68*,ORF8:Y73C,S:N501Y,S:A570D,S:D614G,S:P681H,S:T716I,S:S982A,S:D1118H	ORF1a:S3675-,ORF1a:G3676-,ORF1a:F3677-,S:H69-,S:V70-,S:Y144-	1761521
161	2021-04-16 12:12:40	51	0	36.17	29.15	27.09	Yes	B.1.1.7	99.5672	972.463	C241T,C913T,C3037T,C3267T,C5388A,C5986T,T6954C,T7919C,C9803T,C13708A,C14408T,C14676T,C15279T,T16176C,A17615G,G19276A,A23063T,C23271A,A23403G,C23604A,C23709T,T24506G,G24914C,T25570C,C26936T,C27972T,G28048T,A28111G,G28280C,A28281T,T28282A,G28881A,G28882A,G28883C,C28977T	11288-11297,21766-21772,21994-21997,28274	N:M1X,N:D3L,N:R203K,N:G204R,N:S235F,ORF1a:T1001I,ORF1a:A1708D,ORF1a:I2230T,ORF1a:S2552P,ORF1b:L81I,ORF1b:P314L,ORF1b:K1383R,ORF1b:G1937S,ORF3a:S60P,ORF8:Q27*,ORF8:R52I,ORF8:Y73C,S:N501Y,S:A570D,S:D614G,S:P681H,S:T716I,S:S982A,S:D1118H	ORF1a:S3675-,ORF1a:G3676-,ORF1a:F3677-,S:H69-,S:V70-,S:Y144-	1761544
162	2021-04-16 14:43:45	32	0	31.31	24.21	24.02	Yes	B.1.1.7	99.0737	1024.77	C241T,C913T,C1263T,C3037T,T3100C,C3267T,C5388A,C5986T,T6954C,C14408T,C14676T,T15096C,C15279T,T16176C,T21745C,A23063T,C23271A,A23403G,C23604A,C23709T,T24506G,G24914C,C26228T,C27972T,G28048T,A28095T,A28111G,G28280C,A28281T,T28282A,G28881A,G28882A,G28883C,C28977T,C28987T	11288-11297,21766-21772,21994-21997,28274	N:M1X,N:D3L,N:R203K,N:G204R,N:S235F,ORF1a:T333M,ORF1a:T1001I,ORF1a:A1708D,ORF1a:I2230T,ORF1b:P314L,ORF8:Q27*,ORF8:R52I,ORF8:K68*,ORF8:Y73C,S:N501Y,S:A570D,S:D614G,S:P681H,S:T716I,S:S982A,S:D1118H	ORF1a:S3675-,ORF1a:G3676-,ORF1a:F3677-,S:H69-,S:V70-,S:Y144-	connection_error
163	2021-04-16 20:41:55	48	1	24.63	15.78	16.34	Yes	B.1.1.7	99.9966	1256.13	C241T,C913T,C1471T,C3037T,C3267T,C5388A,C5986T,A6072G,C6363T,T6954C,C7945T,C14408T,C14676T,G14973A,C15279T,T16176C,C21110T,A23063T,C23271A,A23403G,C23604A,C23709T,T24506G,G24914C,C25961T,C27513T,C27972T,G28048T,A28111G,G28280C,A28281T,T28282A,G28881A,G28882A,G28883C,C28977T	11288-11297,21766-21772,21994-21997,28274	N:M1X,N:D3L,N:R203K,N:G204R,N:S235F,ORF1a:T1001I,ORF1a:A1708D,ORF1a:K1936R,ORF1a:A2033V,ORF1a:I2230T,ORF1b:P314L,ORF1b:T2548I,ORF3a:T190I,ORF8:Q27*,ORF8:R52I,ORF8:Y73C,S:N501Y,S:A570D,S:D614G,S:P681H,S:T716I,S:S982A,S:D1118H	ORF1a:S3675-,ORF1a:G3676-,ORF1a:F3677-,S:H69-,S:V70-,S:Y144-	1761510
164	2021-04-16 13:07:30	13	1	35.83	26.17	25.79	Yes	B.1.1.7	99.614	907.901	C241T,C913T,C2644T,A2689G,C3037T,C3267T,C5388A,C5986T,T6954C,C7821T,C7844T,C11824T,C14408T,C14676T,C15279T,T16176C,G19525T,A23063T,C23271A,A23403G,C23604A,C23709T,T24506G,G24914C,C27972T,G28048T,A28111G,G28280C,A28281T,T28282A,G28881A,G28882A,G28883C,C28977T	11288-11297,21766-21772,21994-21997,28274	N:M1X,N:D3L,N:R203K,N:G204R,N:S235F,ORF1a:T1001I,ORF1a:A1708D,ORF1a:I2230T,ORF1a:S2519F,ORF1b:P314L,ORF1b:D2020Y,ORF8:Q27*,ORF8:R52I,ORF8:Y73C,S:N501Y,S:A570D,S:D614G,S:P681H,S:T716I,S:S982A,S:D1118H	ORF1a:S3675-,ORF1a:G3676-,ORF1a:F3677-,S:H69-,S:V70-,S:Y144-	1761533
165	2021-04-16 14:43:42	60	1	30.24	24.99	23.88	Yes	B.1.1.7	99.9966	1283.04	C241T,C913T,C1263T,C3037T,T3100C,C3267T,C5388A,C5986T,T6954C,C14408T,C14676T,T15096C,C15279T,T16176C,T21745C,A23063T,C23271A,A23403G,C23604A,C23709T,T24506G,G24914C,C26228T,C27972T,G28048T,A28095T,A28111G,G28280C,A28281T,T28282A,G28881A,G28882A,G28883C,C28977T,C28987T	11288-11297,21766-21772,21994-21997,28274	N:M1X,N:D3L,N:R203K,N:G204R,N:S235F,ORF1a:T333M,ORF1a:T1001I,ORF1a:A1708D,ORF1a:I2230T,ORF1b:P314L,ORF8:Q27*,ORF8:R52I,ORF8:K68*,ORF8:Y73C,S:N501Y,S:A570D,S:D614G,S:P681H,S:T716I,S:S982A,S:D1118H	ORF1a:S3675-,ORF1a:G3676-,ORF1a:F3677-,S:H69-,S:V70-,S:Y144-	1761545
166	2021-04-16 12:10:16	41	0	37.15	28.31	27.05	Yes	B.1.1.7	99.9497	1236.02	C241T,C913T,C3037T,C3267T,C5388A,C5986T,T6954C,C14408T,C14676T,C15279T,T16176C,A17615G,G21295A,A23063T,C23271A,A23403G,C23604A,C23709T,A24287G,T24506G,G24914C,A26576G,G27364T,C27972T,G28048T,A28111G,G28280C,A28281T,T28282A,G28881A,G28882A,G28883C,C28977T	11288-11297,21766-21772,21994-21997,28274	N:M1X,N:D3L,N:R203K,N:G204R,N:S235F,ORF1a:T1001I,ORF1a:A1708D,ORF1a:I2230T,ORF1b:P314L,ORF1b:K1383R,ORF1b:G2610S,ORF6:E55*,ORF8:Q27*,ORF8:R52I,ORF8:Y73C,S:N501Y,S:A570D,S:D614G,S:P681H,S:T716I,S:I909V,S:S982A,S:D1118H	ORF1a:S3675-,ORF1a:G3676-,ORF1a:F3677-,S:H69-,S:V70-,S:Y144-	1761465
167	2021-04-16 13:08:45	34	1	35.07	28.23	27.68	Yes	B.1.1.7	99.0067	766.969	G210T,C241T,C913T,C2453T,C3037T,C3267T,C5388A,C5986T,T6954C,C14408T,C14676T,C15279T,T16176C,C16616T,G17679T,C17999T,T18033C,T19104G,C21207T,A23063T,C23271A,A23403G,C23604A,C23709T,T24506G,G24914C,G25445T,T25473C,A25958C,C27972T,G28048T,A28111G,G28280C,A28281T,T28282A,G28881A,G28882A,G28883C,C28977T	11288-11297,21766-21772,21994-21997,28274	N:M1X,N:D3L,N:R203K,N:G204R,N:S235F,ORF1a:L730F,ORF1a:T1001I,ORF1a:A1708D,ORF1a:I2230T,ORF1b:P314L,ORF1b:T1050I,ORF1b:T1511I,ORF3a:G18V,ORF3a:Y189S,ORF8:Q27*,ORF8:R52I,ORF8:Y73C,S:N501Y,S:A570D,S:D614G,S:P681H,S:T716I,S:S982A,S:D1118H	ORF1a:S3675-,ORF1a:G3676-,ORF1a:F3677-,S:H69-,S:V70-,S:Y144-	1761476
168	2021-04-16 12:05:44	57	1	36.9	28.83	27.51	Yes	B.1.1.7	99.7449	1013.91	C180A,C241T,C676A,C823T,C913T,C2919T,C3037T,C3267T,C3784T,C4194T,C5388A,C5986T,T6954C,G8353T,C14408T,C14676T,C15279T,T16176C,G17149T,A17615G,A23063T,C23271A,A23403G,C23604A,C23709T,T24506G,G24914C,C27972T,G28048T,G28089T,A28111G,G28280C,A28281T,T28282A,G28881A,G28882A,G28883C,C28977T,C29144T	11288-11297,21766-21772,21994-21997,28274	N:M1X,N:D3L,N:R203K,N:G204R,N:S235F,ORF1a:P885L,ORF1a:T1001I,ORF1a:T1310I,ORF1a:A1708D,ORF1a:I2230T,ORF1b:P314L,ORF1b:V1228L,ORF1b:K1383R,ORF8:Q27*,ORF8:R52I,ORF8:G66C,ORF8:Y73C,S:N501Y,S:A570D,S:D614G,S:P681H,S:T716I,S:S982A,S:D1118H	ORF1a:S3675-,ORF1a:G3676-,ORF1a:F3677-,S:H69-,S:V70-,S:Y144-	1761488
169	2021-04-16 12:04:29	19	0	28.94	22.52	20.56	Yes	B.1.1.7	99.0014	1096.51	C241T,C913T,C1263T,C3037T,T3100C,C3267T,C5388A,C5986T,T6954C,C14408T,C14676T,T15096C,C15279T,T16176C,C19983T,T21745C,A23063T,C23271A,A23403G,C23604A,C23709T,T24506G,G24914C,C27972T,G28048T,A28095T,A28111G,G28280C,A28281T,T28282A,G28881A,G28882A,G28883C,C28977T,C28987T,G29140T	11288-11297,21766-21772,21994-21997,28274	N:M1X,N:D3L,N:R203K,N:G204R,N:S235F,N:Q289H,ORF1a:T333M,ORF1a:T1001I,ORF1a:A1708D,ORF1a:I2230T,ORF1b:P314L,ORF8:Q27*,ORF8:R52I,ORF8:K68*,ORF8:Y73C,S:N501Y,S:A570D,S:D614G,S:P681H,S:T716I,S:S982A,S:D1118H	ORF1a:S3675-,ORF1a:G3676-,ORF1a:F3677-,S:H69-,S:V70-,S:Y144-	1761499
170	2021-04-16 12:03:52	77	1	30.02	21.9	21.01	Yes	B.1.1.7	99.9832	1107.37	C241T,C913T,G1043A,C3037T,C3267T,C4331T,C5388A,C5986T,C6231A,T6954C,C8240T,C14408T,C14676T,C15279T,T16176C,A17615G,C18747T,A19496G,C20480T,A21137G,A23063T,C23271A,A23403G,C23604A,C23709T,T24506G,G24914C,T25715A,C27196T,C27972T,G28048T,A28111G,G28280C,A28281T,T28282A,G28881A,G28882A,G28883C,C28977T,G29513T	11288-11297,21766-21772,21994-21997,28274	N:M1X,N:D3L,N:R203K,N:G204R,N:S235F,N:A414S,ORF1a:A260T,ORF1a:T1001I,ORF1a:A1708D,ORF1a:P1989H,ORF1a:I2230T,ORF1a:H2659Y,ORF1b:P314L,ORF1b:K1383R,ORF1b:H2010R,ORF1b:S2338L,ORF1b:K2557R,ORF3a:L108H,ORF8:Q27*,ORF8:R52I,ORF8:Y73C,S:N501Y,S:A570D,S:D614G,S:P681H,S:T716I,S:S982A,S:D1118H	ORF1a:S3675-,ORF1a:G3676-,ORF1a:F3677-,S:H69-,S:V70-,S:Y144-	1761511
171	2021-04-16 12:09:10	24	1	32.38	24.43	23.28	Yes	B.1.1.7	99.9463	983.355	C241T,C913T,C3037T,C3267T,C5388A,G5950T,C5986T,T6954C,A10329G,C14408T,C14676T,C15279T,T16176C,A23063T,C23271A,A23403G,C23604A,C23709T,T24506G,G24914C,C25418A,C27972T,G28048T,A28111G,G28280C,A28281T,T28282A,G28881A,G28882A,G28883C,C28977T,C29686G	11288-11297,21766-21772,21994-21997,28274	N:M1X,N:D3L,N:R203K,N:G204R,N:S235F,ORF1a:T1001I,ORF1a:A1708D,ORF1a:K1895N,ORF1a:I2230T,ORF1a:D3355G,ORF1b:P314L,ORF3a:T9K,ORF8:Q27*,ORF8:R52I,ORF8:Y73C,S:N501Y,S:A570D,S:D614G,S:P681H,S:T716I,S:S982A,S:D1118H	ORF1a:S3675-,ORF1a:G3676-,ORF1a:F3677-,S:H69-,S:V70-,S:Y144-	1761523
172	2021-04-16 20:40:16	57	0	26.01	16.77	17.38	Yes	B.1.1.7	99.9631	1258.86	C241T,C913T,C2453T,C3037T,C3267T,G4136T,C5388A,C5986T,T6571C,T6954C,C14408T,C14676T,C15279T,T16176C,T17865C,A21194G,A23063T,C23271A,A23403G,C23604A,C23709T,T24506G,G24914C,C27972T,G28048T,A28111G,G28280C,A28281T,T28282A,G28881A,G28882A,G28883C,C28977T,G29140T,C29200T	11288-11297,21766-21772,21994-21997,28274	N:M1X,N:D3L,N:R203K,N:G204R,N:S235F,N:Q289H,ORF1a:L730F,ORF1a:T1001I,ORF1a:V1291F,ORF1a:A1708D,ORF1a:I2230T,ORF1b:P314L,ORF1b:D2576G,ORF8:Q27*,ORF8:R52I,ORF8:Y73C,S:N501Y,S:A570D,S:D614G,S:P681H,S:T716I,S:S982A,S:D1118H	ORF1a:S3675-,ORF1a:G3676-,ORF1a:F3677-,S:H69-,S:V70-,S:Y144-	1761534
173	2021-04-16 13:26:51	5	1	26.36	19.47	18.86	Yes	B.1.1.7	99.9832	1268.54	C241T,C913T,G2659T,C3037T,C3267T,C5388A,C5986T,T6954C,G11335T,C14408T,C14676T,C15279T,T16176C,A23063T,C23271A,A23403G,C23604A,C23709T,T24506G,G24914C,C27972T,G28048T,A28111G,G28280C,A28281T,T28282A,G28881A,G28882A,G28883C,C28977T,C29541T	11288-11297,21766-21772,21994-21997,28274	N:M1X,N:D3L,N:R203K,N:G204R,N:S235F,ORF1a:K798N,ORF1a:T1001I,ORF1a:A1708D,ORF1a:I2230T,ORF1b:P314L,ORF8:Q27*,ORF8:R52I,ORF8:Y73C,S:N501Y,S:A570D,S:D614G,S:P681H,S:T716I,S:S982A,S:D1118H	ORF1a:S3675-,ORF1a:G3676-,ORF1a:F3677-,S:H69-,S:V70-,S:Y144-	1761546
174	2021-04-16 12:20:17	63	1	34.84	28.92	28.29	Yes	B.1.1.7	99.9866	346.274	C913T,C3037T,C3267T,C4780A,C5388A,C5986T,T6954C,C9024T,C14408T,C14676T,G15006T,C15279T,T16176C,C23271A,A23403G,C23604A,C23709T,C24138T,C24245T,T24506G,G24914C,C27972T,G28048T,A28111G,G28280C,A28281T,T28282A,G28881A,G28882A,G28883C,C28977T	4532-4548,11288-11297,21766-21772,21994-21997,22740-22743,22762,28274	N:M1X,N:D3L,N:R203K,N:G204R,N:S235F,ORF1a:T1001I,ORF1a:K1428X,ORF1a:A1708D,ORF1a:I2230T,ORF1a:T2920I,ORF1b:P314L,ORF1b:E513D,ORF8:Q27*,ORF8:R52I,ORF8:Y73C,S:T393N,S:F400X,S:A570D,S:D614G,S:P681H,S:T716I,S:T859I,S:Q895*,S:S982A,S:D1118H	ORF1a:Y1423-,ORF1a:F1424-,ORF1a:Y1425-,ORF1a:T1426-,ORF1a:S1427-,ORF1a:S3675-,ORF1a:G3676-,ORF1a:F3677-,S:H69-,S:V70-,S:Y144-,S:N394-	1761477
175	2021-04-16 12:23:06	6	0	27.31	20.5	19.75	Yes	B.1.1.7	99.8859	1135.55	C241T,G347A,C913T,C3037T,C3267T,C5388A,C5986T,T6954C,C12400T,C14408T,C14676T,T14749C,C15279T,T16176C,C20233T,A23063T,C23271A,A23403G,C23604A,C23709T,T24506G,G24914C,C27972T,G28048T,A28111G,G28280C,A28281T,T28282A,G28881A,G28882A,G28883C,C28977T	11288-11297,21766-21772,21994-21997,28274	N:M1X,N:D3L,N:R203K,N:G204R,N:S235F,ORF1a:V28I,ORF1a:T1001I,ORF1a:A1708D,ORF1a:I2230T,ORF1b:P314L,ORF1b:P2256S,ORF8:Q27*,ORF8:R52I,ORF8:Y73C,S:N501Y,S:A570D,S:D614G,S:P681H,S:T716I,S:S982A,S:D1118H	ORF1a:S3675-,ORF1a:G3676-,ORF1a:F3677-,S:H69-,S:V70-,S:Y144-	1761489
176	2021-04-16 12:22:34	69	0	34.76	27.18	26.36	Yes	B.1.1.7	99.2114	1098.35	C241T,G347A,C913T,C3037T,C3267T,C5388A,C5986T,T6954C,C12400T,C14408T,C14676T,T14749C,C15279T,T16176C,C20233T,A23063T,C23271A,A23403G,C23604A,C23709T,T24506G,G24914C,C27972T,G28048T,A28111G,G28280C,A28281T,T28282A,G28881A,G28882A,G28883C,C28977T	11288-11297,21766-21772,21994-21997,28274	N:M1X,N:D3L,N:R203K,N:G204R,N:S235F,ORF1a:V28I,ORF1a:T1001I,ORF1a:A1708D,ORF1a:I2230T,ORF1b:P314L,ORF1b:P2256S,ORF8:Q27*,ORF8:R52I,ORF8:Y73C,S:N501Y,S:A570D,S:D614G,S:P681H,S:T716I,S:S982A,S:D1118H	ORF1a:S3675-,ORF1a:G3676-,ORF1a:F3677-,S:H69-,S:V70-,S:Y144-	1761500
177	2021-04-16 12:45:15	12	0	27.2	20.11	19.42	Yes	B.1.1.7	99.9262	1207.37	C241T,C913T,C3037T,C3267T,C5388A,C5986T,C6026T,T6954C,C8950T,C14408T,C14676T,C15279T,G15652T,T16176C,G19999T,C21234T,A23063T,C23271A,A23403G,C23604A,C23709T,T24506G,G24914C,C25844T,G25947C,C27577T,C27972T,G28048T,A28111G,G28280C,A28281T,T28282A,C28310T,G28851C,G28881A,G28882A,G28883C,C28977T	11288-11297,21766-21772,21994-21997,28274	N:M1X,N:D3L,N:P13S,N:S193T,N:R203K,N:G204R,N:S235F,ORF1a:T1001I,ORF1a:A1708D,ORF1a:P1921S,ORF1a:I2230T,ORF1b:P314L,ORF1b:D729Y,ORF1b:V2178F,ORF3a:T151I,ORF3a:Q185H,ORF7a:Q62*,ORF8:Q27*,ORF8:R52I,ORF8:Y73C,S:N501Y,S:A570D,S:D614G,S:P681H,S:T716I,S:S982A,S:D1118H	ORF1a:S3675-,ORF1a:G3676-,ORF1a:F3677-,S:H69-,S:V70-,S:Y144-	1761512
178	2021-04-16 12:18:26	47	0	32.31	25.53	25.03	Yes	B.1.1.7	99.0338	1075.79	C241T,C913T,C3037T,C3267T,C5388A,C5986T,T6954C,C8240T,T8914C,C9056T,C14408T,C14676T,C15279T,T16176C,A17615G,C18747T,A19496G,C20480T,A23063T,C23271A,A23403G,C23604A,C23709T,T24506G,G24914C,T25715A,C27972T,G28048T,A28111G,G28280C,A28281T,T28282A,G28881A,G28882A,G28883C,C28977T,G29744T,T29765C	11288-11297,21766-21772,21994-21997,28274	N:M1X,N:D3L,N:R203K,N:G204R,N:S235F,ORF1a:T1001I,ORF1a:A1708D,ORF1a:I2230T,ORF1a:H2659Y,ORF1a:P2931S,ORF1b:P314L,ORF1b:K1383R,ORF1b:H2010R,ORF1b:S2338L,ORF3a:L108H,ORF8:Q27*,ORF8:R52I,ORF8:Y73C,S:N501Y,S:A570D,S:D614G,S:P681H,S:T716I,S:S982A,S:D1118H	ORF1a:S3675-,ORF1a:G3676-,ORF1a:F3677-,S:H69-,S:V70-,S:Y144-	1761524
179	2021-04-16 20:37:17	78	1	26.58	18.1	18.39	Yes	B.1.1.7	99.9966	1057.9	C241T,C913T,C2644T,A2689G,C3037T,C3267T,C5388A,C5986T,T6954C,C7844T,C11824T,C14408T,C14676T,C15279T,T16176C,G19525T,A23063T,C23271A,A23403G,C23604A,C23709T,T24506G,G24914C,C27972T,G28048T,A28111G,G28280C,A28281T,T28282A,G28881A,G28882A,G28883C,C28977T	11288-11297,21766-21772,21994-21997,28274	N:M1X,N:D3L,N:R203K,N:G204R,N:S235F,ORF1a:T1001I,ORF1a:A1708D,ORF1a:I2230T,ORF1b:P314L,ORF1b:D2020Y,ORF8:Q27*,ORF8:R52I,ORF8:Y73C,S:N501Y,S:A570D,S:D614G,S:P681H,S:T716I,S:S982A,S:D1118H	ORF1a:S3675-,ORF1a:G3676-,ORF1a:F3677-,S:H69-,S:V70-,S:Y144-	1761535
180	2021-04-16 20:37:16	14	1	20.51	21.58	20.89	Yes	P.1	99.9463	1295.37	C241T,T733C,C1420T,C2749T,C3037T,C3828T,G5063A,A5648C,A6319G,A6613G,C8169T,T8392A,C12778T,C13860T,C14408T,G17259T,C17339T,C21614T,C21621A,C21638T,G21974T,G22132T,A22812C,G23012A,A23063T,A23403G,C23525T,C24642T,G25088T,T26149C,T26446G,G28167A,C28512G,A28877T,G28878C,G28881A,G28882A,G28883C,T29834A	11288-11297	E:S68A,N:P80R,N:R203K,N:G204R,ORF1a:S1188L,ORF1a:D1600N,ORF1a:K1795Q,ORF1a:S2635L,ORF1b:P314L,ORF1b:E1264D,ORF1b:A1291V,ORF3a:S253P,ORF8:E92K,ORF9b:Q77E,S:L18F,S:T20N,S:P26S,S:D138Y,S:R190S,S:K417T,S:E484K,S:N501Y,S:D614G,S:H655Y,S:T1027I,S:V1176F	ORF1a:S3675-,ORF1a:G3676-,ORF1a:F3677-	1761547
181	2021-04-16 21:24:45	56	0	35.98	26.13	19.44	Yes	B.1.1.7	99.9799	1371.68	C241T,C913T,C3037T,C3267T,C4073T,C5388A,C5986T,T6954C,C8950T,C14408T,C14676T,C15279T,T16176C,C21234T,A23063T,C23271A,A23403G,C23604A,C23709T,T24506G,A24813G,G24914C,C25844T,C27577T,C27972T,G28048T,A28111G,G28280C,A28281T,T28282A,G28881A,G28882A,G28883C,C28977T	11288-11297,21766-21772,21994-21997,28274	N:M1X,N:D3L,N:R203K,N:G204R,N:S235F,ORF1a:T1001I,ORF1a:L1270F,ORF1a:A1708D,ORF1a:I2230T,ORF1b:P314L,ORF3a:T151I,ORF7a:Q62*,ORF8:Q27*,ORF8:R52I,ORF8:Y73C,S:N501Y,S:A570D,S:D614G,S:P681H,S:T716I,S:S982A,S:D1084G,S:D1118H	ORF1a:S3675-,ORF1a:G3676-,ORF1a:F3677-,S:H69-,S:V70-,S:Y144-	1761467
182	2021-04-16 20:37:52	2	1	28.74	21.07	20.62	Yes	B.1.1.7	99.9597	1175.61	C241T,C913T,C3037T,C3267T,C5388A,C5986T,C6720T,T6954C,C14408T,C14676T,C15279T,T16176C,C21621T,A23063T,C23271A,A23403G,C23604A,C23709T,T24506G,G24914C,C27972T,G28048T,A28111G,G28116A,G28280C,A28281T,T28282A,G28881A,G28882A,G28883C,C28977T	11288-11297,21766-21772,21994-21997,28274	N:M1X,N:D3L,N:R203K,N:G204R,N:S235F,ORF1a:T1001I,ORF1a:A1708D,ORF1a:T2152I,ORF1a:I2230T,ORF1b:P314L,ORF8:Q27*,ORF8:R52I,ORF8:Y73C,ORF8:D75N,S:T20I,S:N501Y,S:A570D,S:D614G,S:P681H,S:T716I,S:S982A,S:D1118H	ORF1a:S3675-,ORF1a:G3676-,ORF1a:F3677-,S:H69-,S:V70-,S:Y144-	1761478
183	2021-04-17 19:43:57	41	1	29.27	22.21	21.93	Yes	B.1.1.7	99.9429	1259.79	C241T,C913T,C3037T,C3267T,G4255A,C5388A,C5986T,T6954C,C8092T,G11507A,C11572T,C14408T,C14676T,C15279T,T16176C,G19845A,G20006T,C21575T,A23063T,C23271A,A23403G,C23604A,C23709T,T24506G,G24914C,T26123C,C27972T,G28048T,C28093T,A28111G,G28280C,A28281T,T28282A,C28725T,G28881A,G28882A,G28883C,C28977T	11288-11297,21766-21772,21994-21997,27571-27581,28274	N:M1X,N:D3L,N:P151L,N:R203K,N:G204R,N:S235F,ORF1a:T1001I,ORF1a:A1708D,ORF1a:I2230T,ORF1a:V3748I,ORF1b:P314L,ORF1b:G2180V,ORF3a:V244A,ORF7a:F63X,ORF8:Q27*,ORF8:R52I,ORF8:S67F,ORF8:Y73C,S:L5F,S:N501Y,S:A570D,S:D614G,S:P681H,S:T716I,S:S982A,S:D1118H	ORF1a:S3675-,ORF1a:G3676-,ORF1a:F3677-,ORF7a:S60-,ORF7a:T61-,ORF7a:Q62-,S:H69-,S:V70-,S:Y144-	1761490
184	2021-04-17 00:00:55	52	1	32.66	25.63	25.05	Yes	B.1.1.7	99.9966	990.505	C241T,C913T,C3037T,C3267T,C3736T,A3979T,C5388A,C5986T,A6442G,T6954C,T13078C,C14408T,C14676T,C15279T,T16176C,T20943C,C21575T,C22414T,A23063T,C23271A,A23403G,C23604A,C23709T,T24506G,G24914C,G26814A,C27972T,G28048T,A28111G,G28280C,A28281T,T28282A,G28881A,G28882A,G28883C,C28977T,C29095T	11288-11297,21766-21772,21994-21997,28274	M:A98T,N:M1X,N:D3L,N:R203K,N:G204R,N:S235F,ORF1a:T1001I,ORF1a:E1238D,ORF1a:A1708D,ORF1a:I2230T,ORF1b:P314L,ORF8:Q27*,ORF8:R52I,ORF8:Y73C,S:L5F,S:N501Y,S:A570D,S:D614G,S:P681H,S:T716I,S:S982A,S:D1118H	ORF1a:S3675-,ORF1a:G3676-,ORF1a:F3677-,S:H69-,S:V70-,S:Y144-	1761501
185	2021-04-16 20:29:41	56	1	37.18	27.82	27.58	Yes	B.1.1.7	99.3221	1084	C241T,C913T,A2647G,C3037T,C3177T,C3267T,C5388A,C5986T,T6954C,C14408T,A14550C,C14676T,C15279T,T16176C,C16274T,C16952T,C20133T,A23063T,C23271A,A23403G,C23604A,C23709T,T24506G,G24914C,T26038C,C27972T,G28048T,A28111G,G28280C,A28281T,T28282A,C28876T,G28881A,G28882A,G28883C,C28977T,G29372C,G29737T	11288-11297,21766-21772,21994-21997,28274	N:M1X,N:D3L,N:R203K,N:G204R,N:S235F,N:E367Q,ORF1a:P971L,ORF1a:T1001I,ORF1a:A1708D,ORF1a:I2230T,ORF1b:P314L,ORF1b:E361D,ORF1b:S936L,ORF1b:T1162I,ORF3a:S216P,ORF8:Q27*,ORF8:R52I,ORF8:Y73C,S:N501Y,S:A570D,S:D614G,S:P681H,S:T716I,S:S982A,S:D1118H	ORF1a:S3675-,ORF1a:G3676-,ORF1a:F3677-,S:H69-,S:V70-,S:Y144-	1761513
186	2021-04-16 20:29:05	53	1	26.09	23.46	22.23	Yes	B.1.1.7	99.9396	1444.04	C241T,C913T,C3037T,C3267T,A4005G,C5388A,C5986T,T6954C,A13015G,C14408T,C14676T,C15279T,T16176C,A23063T,C23271A,A23403G,C23604A,C23709T,G23755T,T24506G,G24914C,C27972T,G28048T,A28111G,G28280C,A28281T,T28282A,G28881A,G28882A,G28883C,C28977T	518-521,11288-11297,21766-21772,21994-21997,28274	N:M1X,N:D3L,N:R203K,N:G204R,N:S235F,ORF1a:T1001I,ORF1a:K1247R,ORF1a:A1708D,ORF1a:I2230T,ORF1b:P314L,ORF8:Q27*,ORF8:R52I,ORF8:Y73C,S:N501Y,S:A570D,S:D614G,S:P681H,S:T716I,S:M731I,S:S982A,S:D1118H	ORF1a:M85-,ORF1a:S3675-,ORF1a:G3676-,ORF1a:F3677-,S:H69-,S:V70-,S:Y144-	1761525
187	2021-04-16 20:39:34	29	0	30.31	21.31	21.61	Yes	B.1.1.7	99.9966	1167.68	C241T,C913T,C3037T,C3267T,C5388A,C5986T,T6954C,C8950T,C12974T,C14408T,C14676T,C15279T,G15652T,T16176C,C21234T,A23063T,C23271A,A23403G,C23604A,C23709T,T24506G,G24914C,A25765G,C25844T,C27577T,C27972T,G28048T,A28111G,G28280C,A28281T,T28282A,G28851C,G28881A,G28882A,G28883C,C28977T	11288-11297,21766-21772,21994-21997,28274	N:M1X,N:D3L,N:S193T,N:R203K,N:G204R,N:S235F,ORF1a:T1001I,ORF1a:A1708D,ORF1a:I2230T,ORF1b:P314L,ORF1b:D729Y,ORF3a:M125V,ORF3a:T151I,ORF7a:Q62*,ORF8:Q27*,ORF8:R52I,ORF8:Y73C,S:N501Y,S:A570D,S:D614G,S:P681H,S:T716I,S:S982A,S:D1118H	ORF1a:S3675-,ORF1a:G3676-,ORF1a:F3677-,S:H69-,S:V70-,S:Y144-	1761536
188	2021-04-17 19:03:41	16	1	32.8	24.74	23.67	Yes	B.1.1.7	99.9597	1341.2	C241T,C913T,G1820A,C3037T,C3267T,C5388A,C5986T,T6954C,C8950T,C14408T,C14676T,C15279T,T16176C,C21234T,A23063T,C23271A,A23403G,C23604A,C23709T,T24506G,G24914C,C25844T,T26307A,C27143T,C27577T,C27972T,G28048T,A28111G,G28280C,A28281T,T28282A,G28881A,G28882A,G28883C,C28977T	11288-11297,21766-21772,21994-21997,28274	N:M1X,N:D3L,N:R203K,N:G204R,N:S235F,ORF1a:G519S,ORF1a:T1001I,ORF1a:A1708D,ORF1a:I2230T,ORF1b:P314L,ORF3a:T151I,ORF7a:Q62*,ORF8:Q27*,ORF8:R52I,ORF8:Y73C,S:N501Y,S:A570D,S:D614G,S:P681H,S:T716I,S:S982A,S:D1118H	ORF1a:S3675-,ORF1a:G3676-,ORF1a:F3677-,S:H69-,S:V70-,S:Y144-	1761548
189	2021-04-16 20:40:48	51	1	33.93	27.21	26.49	Yes	B.1.1.7	99.8893	1145.25	C241T,C913T,C2453T,C3037T,C3267T,G4136T,C5388A,C5986T,T6954C,C14408T,C14676T,C15279T,T16176C,T17865C,A21194G,A23063T,C23271A,A23403G,C23604A,C23709T,T24506G,G24914C,C27972T,G28048T,A28111G,G28280C,A28281T,T28282A,G28881A,G28882A,G28883C,C28977T,G29140T,C29200T	11288-11297,21766-21772,21994-21997,28274	N:M1X,N:D3L,N:R203K,N:G204R,N:S235F,N:Q289H,ORF1a:L730F,ORF1a:T1001I,ORF1a:V1291F,ORF1a:A1708D,ORF1a:I2230T,ORF1b:P314L,ORF1b:D2576G,ORF8:Q27*,ORF8:R52I,ORF8:Y73C,S:N501Y,S:A570D,S:D614G,S:P681H,S:T716I,S:S982A,S:D1118H	ORF1a:S3675-,ORF1a:G3676-,ORF1a:F3677-,S:H69-,S:V70-,S:Y144-	1761468
190	2021-04-17 19:03:39	43	1	35.73	28.67	27.65	Yes	B.1.1.7	98.9832	965.005	C241T,C913T,C3037T,C3267T,C5388A,C5986T,T6954C,T7919C,C9803T,C13708A,C14408T,C14676T,C15279T,T16176C,A17615G,G19276A,A23063T,C23271A,A23403G,C23604A,C23709T,T24506G,G24914C,T25570C,C26936T,C27972T,G28048T,A28111G,G28280C,A28281T,T28282A,G28881A,G28882A,G28883C,C28977T	11288-11297,21766-21772,21994-21997,28274	N:M1X,N:D3L,N:R203K,N:G204R,N:S235F,ORF1a:T1001I,ORF1a:A1708D,ORF1a:I2230T,ORF1a:S2552P,ORF1b:L81I,ORF1b:P314L,ORF1b:K1383R,ORF1b:G1937S,ORF3a:S60P,ORF8:Q27*,ORF8:R52I,ORF8:Y73C,S:N501Y,S:A570D,S:D614G,S:P681H,S:T716I,S:S982A,S:D1118H	ORF1a:S3675-,ORF1a:G3676-,ORF1a:F3677-,S:H69-,S:V70-,S:Y144-	1761479
191	2021-04-17 19:10:39	18	1	26.39	17.55	17.03	Yes	B.1.1.7	99.9799	1233.03	C241T,C913T,C2453T,C3037T,C3267T,G4136T,C5388A,C5986T,T6954C,C14408T,C14676T,C15279T,T16176C,T17865C,A21194G,A23063T,C23271A,A23403G,C23604A,C23709T,T24506G,G24914C,G25455T,T27504C,C27972T,G28048T,A28111G,G28280C,A28281T,T28282A,G28685T,G28881A,G28882A,G28883C,C28977T	11288-11297,21766-21772,21994-21997,28274	N:M1X,N:D3L,N:A138S,N:R203K,N:G204R,N:S235F,ORF1a:L730F,ORF1a:T1001I,ORF1a:V1291F,ORF1a:A1708D,ORF1a:I2230T,ORF1b:P314L,ORF1b:D2576G,ORF3a:K21N,ORF8:Q27*,ORF8:R52I,ORF8:Y73C,S:N501Y,S:A570D,S:D614G,S:P681H,S:T716I,S:S982A,S:D1118H	ORF1a:S3675-,ORF1a:G3676-,ORF1a:F3677-,S:H69-,S:V70-,S:Y144-	1761502
192	2021-04-18 14:06:35	60	1	24.64	17.06	16.91	Yes	B.1.1.7	99.8392	1164.03	C241T,C913T,A1643T,A2182G,C2790T,C3037T,C3267T,C5388A,C5512T,C5986T,T6954C,A12634G,C14408T,C14676T,C15279T,T16176C,A23063T,C23271A,A23403G,C23604A,C23709T,C23802T,T24506G,G24914C,C25669T,C27972T,G28048T,A28095T,A28111G,G28242C,T28245G,G28280C,A28281T,T28282A,G28881A,G28882A,G28883C,C28977T	11288-11297,21766-21772,21994-21997,28254,28274	N:M1X,N:D3L,N:R203K,N:G204R,N:S235F,ORF1a:N460Y,ORF1a:T842I,ORF1a:T1001I,ORF1a:A1708D,ORF1a:I2230T,ORF1b:P314L,ORF3a:H93Y,ORF8:Q27*,ORF8:R52I,ORF8:K68*,ORF8:Y73C,ORF8:V117L,ORF8:L118V,ORF8:I121X,S:N501Y,S:A570D,S:D614G,S:P681H,S:T716I,S:T747I,S:S982A,S:D1118H	ORF1a:S3675-,ORF1a:G3676-,ORF1a:F3677-,S:H69-,S:V70-,S:Y144-	1761526
193	2021-04-18 13:53:40	20	0	28.05	18.7	18.67	Yes	B.1.1.7	99.9765	1272.38	C241T,C913T,C3037T,C3267T,C5388A,C5986T,T6178C,C6363T,T6954C,C7945T,A11768T,C14408T,C14676T,G14973A,C15279T,T16176C,A23063T,C23271A,A23403G,C23604A,C23709T,T24506G,G24914C,C27513T,T27728G,C27972T,G28048T,A28111G,G28280C,A28281T,T28282A,G28881A,G28882A,G28883C,C28977T	11288-11297,21766-21772,21994-21997,28274	N:M1X,N:D3L,N:R203K,N:G204R,N:S235F,ORF1a:T1001I,ORF1a:A1708D,ORF1a:A2033V,ORF1a:I2230T,ORF1a:I3835L,ORF1b:P314L,ORF7a:L112R,ORF8:Q27*,ORF8:R52I,ORF8:Y73C,S:N501Y,S:A570D,S:D614G,S:P681H,S:T716I,S:S982A,S:D1118H	ORF1a:S3675-,ORF1a:G3676-,ORF1a:F3677-,S:H69-,S:V70-,S:Y144-	1761537
194	2021-04-18 13:54:50	16	1	27.76	20.4	19.03	Yes	B.1.1.7	99.8425	1143.75	C241T,C913T,C3037T,C3267T,A4964G,C5388A,C5986T,T6954C,A12162G,C14408T,C14676T,C15279T,T16176C,A17615G,G18972T,A23063T,C23271A,A23403G,C23604A,C23709T,T24506G,G24914C,C27972T,G28048T,A28111G,G28280C,A28281T,T28282A,G28881A,G28882A,G28883C,C28977T,C29095T,C29627T	11288-11297,21766-21772,21994-21997,28274	N:M1X,N:D3L,N:R203K,N:G204R,N:S235F,ORF1a:T1001I,ORF1a:T1567A,ORF1a:A1708D,ORF1a:I2230T,ORF1a:Q3966R,ORF1b:P314L,ORF1b:K1383R,ORF1b:K1835N,ORF8:Q27*,ORF8:R52I,ORF8:Y73C,S:N501Y,S:A570D,S:D614G,S:P681H,S:T716I,S:S982A,S:D1118H	ORF1a:S3675-,ORF1a:G3676-,ORF1a:F3677-,S:H69-,S:V70-,S:Y144-	1761549
195	2021-04-18 17:57:01	58	1	23.62	14.47	14.86	Yes	B.1.1.7	99.9966	1122.44	C241T,C913T,C2119T,C3037T,C3267T,C5388A,C5986T,T6954C,C11824T,C14408T,G14547A,C14676T,C15279T,T16176C,C18508T,G22030A,A23063T,C23271A,A23403G,C23604A,C23709T,T24506G,G24914C,G25996T,C27972T,G28048T,A28111G,G28280C,A28281T,T28282A,G28881A,G28882A,G28883C,C28977T,G29506T	11288-11297,21766-21772,21994-21997,28274	N:M1X,N:D3L,N:R203K,N:G204R,N:S235F,N:M411I,ORF1a:T1001I,ORF1a:A1708D,ORF1a:I2230T,ORF1b:P314L,ORF1b:L1681F,ORF3a:V202L,ORF8:Q27*,ORF8:R52I,ORF8:Y73C,S:N501Y,S:A570D,S:D614G,S:P681H,S:T716I,S:S982A,S:D1118H	ORF1a:S3675-,ORF1a:G3676-,ORF1a:F3677-,S:H69-,S:V70-,S:Y144-	1761469
196	2021-04-18 13:54:14	41	1	36.85	29.47	28.54	Yes	B.1.1.7	99.7214	919.239	C241T,C913T,C3037T,C3267T,C4331T,C5388A,C5986T,C6231A,T6954C,C8240T,C14408T,C14676T,C15279T,T16176C,A17615G,C18747T,A19496G,C20480T,A23063T,C23271A,A23403G,C23604A,C23709T,T24506G,G24914C,T25715A,C27972T,G28048T,A28111G,G28280C,A28281T,T28282A,G28881A,G28882A,G28883C,C28977T,G29513T	11288-11297,21766-21772,21994-21997,28274	N:M1X,N:D3L,N:R203K,N:G204R,N:S235F,N:A414S,ORF1a:T1001I,ORF1a:A1708D,ORF1a:P1989H,ORF1a:I2230T,ORF1a:H2659Y,ORF1b:P314L,ORF1b:K1383R,ORF1b:H2010R,ORF1b:S2338L,ORF3a:L108H,ORF8:Q27*,ORF8:R52I,ORF8:Y73C,S:N501Y,S:A570D,S:D614G,S:P681H,S:T716I,S:S982A,S:D1118H	ORF1a:S3675-,ORF1a:G3676-,ORF1a:F3677-,S:H69-,S:V70-,S:Y144-	1761480
197	2021-04-18 13:57:11	16	0	39.03	28.44	27.95	Yes	B.1.1.7	99.9228	1203.95	C241T,A761G,C913T,C3037T,C3267T,C5388A,C5986T,T6954C,T7292G,C7420T,C14408T,C14676T,C15279T,T16176C,A23063T,C23271A,A23403G,G23593T,C23604A,C23709T,T24506G,G24914C,C25904T,C27972T,G28048T,A28111G,G28280C,A28281T,T28282A,G28881A,G28882A,G28883C,C28977T,C29733T	11288-11297,21766-21772,21994-21997,28274	N:M1X,N:D3L,N:R203K,N:G204R,N:S235F,ORF1a:S166G,ORF1a:T1001I,ORF1a:A1708D,ORF1a:I2230T,ORF1a:L2343V,ORF1b:P314L,ORF3a:S171L,ORF8:Q27*,ORF8:R52I,ORF8:Y73C,S:N501Y,S:A570D,S:D614G,S:Q677H,S:P681H,S:T716I,S:S982A,S:D1118H	ORF1a:S3675-,ORF1a:G3676-,ORF1a:F3677-,S:H69-,S:V70-,S:Y144-	1761492
198	2021-04-18 13:57:44	40	1	25.94	16.94	17.18	Yes	B.1.1.7	98.8971	1236.6	C241T,C913T,C3037T,C3267T,C5388A,C5986T,T6954C,C14408T,C14676T,C15279T,T16176C,C21855T,A23063T,C23271A,A23403G,C23604A,C23709T,T24506G,G24914C,C27972T,G28048T,A28111G,G28280C,A28281T,T28282A,G28881A,G28882A,G28883C,C28977T	11288-11297,21766-21772,21994-21997,28274	N:M1X,N:D3L,N:R203K,N:G204R,N:S235F,ORF1a:T1001I,ORF1a:A1708D,ORF1a:I2230T,ORF1b:P314L,ORF8:Q27*,ORF8:R52I,ORF8:Y73C,S:S98F,S:N501Y,S:A570D,S:D614G,S:P681H,S:T716I,S:S982A,S:D1118H	ORF1a:S3675-,ORF1a:G3676-,ORF1a:F3677-,S:H69-,S:V70-,S:Y144-	1761503
199	2021-04-18 13:53:12	18	0	35.32	27.38	26.05	Yes	B.1.1.7	99.8658	1209.83	C241T,C913T,C3037T,C3267T,C5388A,C5986T,T6178C,C6363T,T6954C,C7945T,A11768T,C14408T,C14676T,G14973A,C15279T,T16176C,A23063T,C23271A,A23403G,C23604A,C23709T,T24506G,G24914C,C27513T,T27728G,C27972T,G28048T,A28111G,G28280C,A28281T,T28282A,G28881A,G28882A,G28883C,C28977T	11288-11297,21766-21772,21994-21997,28274	N:M1X,N:D3L,N:R203K,N:G204R,N:S235F,ORF1a:T1001I,ORF1a:A1708D,ORF1a:A2033V,ORF1a:I2230T,ORF1a:I3835L,ORF1b:P314L,ORF7a:L112R,ORF8:Q27*,ORF8:R52I,ORF8:Y73C,S:N501Y,S:A570D,S:D614G,S:P681H,S:T716I,S:S982A,S:D1118H	ORF1a:S3675-,ORF1a:G3676-,ORF1a:F3677-,S:H69-,S:V70-,S:Y144-	1761515
200	2021-04-19 12:32:39	76	0	24.42	17.11	16.68	Yes	B.1.1.7	99.9765	1029.84	C241T,C913T,C3037T,C3267T,C5388A,C5986T,T6954C,C14408T,C14676T,C15279T,T16176C,A17615G,G21295A,A23063T,C23271A,A23403G,C23604A,C23709T,T24506G,G24914C,C27972T,G28048T,A28111G,G28280C,A28281T,T28282A,G28881A,G28882A,G28883C,C28977T	11288-11297,21766-21772,21994-21997,28274	N:M1X,N:D3L,N:R203K,N:G204R,N:S235F,ORF1a:T1001I,ORF1a:A1708D,ORF1a:I2230T,ORF1b:P314L,ORF1b:K1383R,ORF1b:G2610S,ORF8:Q27*,ORF8:R52I,ORF8:Y73C,S:N501Y,S:A570D,S:D614G,S:P681H,S:T716I,S:S982A,S:D1118H	ORF1a:S3675-,ORF1a:G3676-,ORF1a:F3677-,S:H69-,S:V70-,S:Y144-	1761527
201	2021-04-19 12:14:55	46	1	29.62	29.9	29.62	Yes	P.1	99.9966	270.516	C241T,T733C,C1420T,C2749T,C3037T,C3828T,G5063A,A5648C,A6319G,A6613G,C8169T,T8392A,C12778T,C13860T,C14408T,G17259T,C17339T,C21614T,C21621A,C21638T,G21974T,A22812C,A23403G,C23525T,C24642T,G25088T,T26149C,T26446G,G28167A,C28512G,A28877T,G28878C,G28881A,G28882A,G28883C,T29834A	11288-11297	E:S68A,N:P80R,N:R203K,N:G204R,ORF1a:S1188L,ORF1a:D1600N,ORF1a:K1795Q,ORF1a:S2635L,ORF1b:P314L,ORF1b:E1264D,ORF1b:A1291V,ORF3a:S253P,ORF8:E92K,ORF9b:Q77E,S:L18F,S:T20N,S:P26S,S:D138Y,S:K417T,S:D614G,S:H655Y,S:T1027I,S:V1176F	ORF1a:S3675-,ORF1a:G3676-,ORF1a:F3677-	1761538
202	2021-04-19 12:18:21	46	0	28.07	20.39	19.86	Yes	B.1.1.7	98.9171	1282.82	C241T,C913T,C3037T,C3267T,C5388A,C5986T,T6954C,C14408T,C14676T,C15279T,T16176C,C21855T,A23063T,C23271A,A23403G,C23604A,C23709T,T24506G,G24914C,C27972T,G28048T,A28111G,G28280C,A28281T,T28282A,G28881A,G28882A,G28883C,C28977T	11288-11297,21766-21772,21994-21997,28274	N:M1X,N:D3L,N:R203K,N:G204R,N:S235F,ORF1a:T1001I,ORF1a:A1708D,ORF1a:I2230T,ORF1b:P314L,ORF8:Q27*,ORF8:R52I,ORF8:Y73C,S:S98F,S:N501Y,S:A570D,S:D614G,S:P681H,S:T716I,S:S982A,S:D1118H	ORF1a:S3675-,ORF1a:G3676-,ORF1a:F3677-,S:H69-,S:V70-,S:Y144-	1761550
203	2021-04-19 12:18:25	20	1	28.31	20.31	20.04	Yes	B.1.1.7	99.9765	1137.45	C241T,C913T,C2453T,C3037T,C3267T,G4136T,C5388A,C5986T,T6954C,C14408T,C14676T,C15279T,T16176C,T17865C,A21194G,A23063T,C23271A,A23403G,C23604A,C23709T,T24506G,G24914C,G25455T,C27972T,G28048T,A28111G,G28280C,A28281T,T28282A,G28685T,G28881A,G28882A,G28883C,C28977T	11288-11297,21766-21772,21994-21997,28274	N:M1X,N:D3L,N:A138S,N:R203K,N:G204R,N:S235F,ORF1a:L730F,ORF1a:T1001I,ORF1a:V1291F,ORF1a:A1708D,ORF1a:I2230T,ORF1b:P314L,ORF1b:D2576G,ORF3a:K21N,ORF8:Q27*,ORF8:R52I,ORF8:Y73C,S:N501Y,S:A570D,S:D614G,S:P681H,S:T716I,S:S982A,S:D1118H	ORF1a:S3675-,ORF1a:G3676-,ORF1a:F3677-,S:H69-,S:V70-,S:Y144-	1761470
204	2021-04-19 12:33:07	73	0	30.03	24.06	23.05	Yes	B.1.1.7	99.9664	1099.72	C241T,C913T,C3037T,C3267T,C5388A,C5986T,A6584G,T6954C,T8941C,C8950T,G14055T,C14408T,C14676T,C15279T,G15652T,T16176C,C21234T,T22372C,A23063T,C23271A,A23403G,C23604A,C23709T,T24506G,G24914C,C25844T,C27577T,C27972T,G28027T,G28048T,A28111G,G28280C,A28281T,T28282A,G28851C,G28881A,G28882A,G28883C,C28977T	11288-11297,21766-21772,21994-21997,28274	N:M1X,N:D3L,N:S193T,N:R203K,N:G204R,N:S235F,ORF1a:T1001I,ORF1a:A1708D,ORF1a:I2107V,ORF1a:I2230T,ORF1b:P314L,ORF1b:D729Y,ORF3a:T151I,ORF7a:Q62*,ORF8:Q27*,ORF8:W45L,ORF8:R52I,ORF8:Y73C,S:N501Y,S:A570D,S:D614G,S:P681H,S:T716I,S:S982A,S:D1118H	ORF1a:S3675-,ORF1a:G3676-,ORF1a:F3677-,S:H69-,S:V70-,S:Y144-	1761481
205	2021-04-19 12:33:56	8	0	26.83	19.86	18.55	Yes	B.1.1.7	99.9966	1050.2	C241T,C913T,C1471T,C3037T,C3267T,C5388A,C5986T,A6072G,C6363T,T6954C,C7945T,C13501T,C14408T,C14676T,G14973A,C15279T,T16176C,C21110T,A23063T,C23271A,A23403G,C23604A,C23709T,T24506G,G24914C,C25961T,C27513T,C27972T,G28048T,A28111G,G28280C,A28281T,T28282A,G28881A,G28882A,G28883C,C28977T	11288-11297,21766-21772,21994-21997,28274	N:M1X,N:D3L,N:R203K,N:G204R,N:S235F,ORF1a:T1001I,ORF1a:A1708D,ORF1a:K1936R,ORF1a:A2033V,ORF1a:I2230T,ORF1b:P12S,ORF1b:P314L,ORF1b:T2548I,ORF3a:T190I,ORF8:Q27*,ORF8:R52I,ORF8:Y73C,S:N501Y,S:A570D,S:D614G,S:P681H,S:T716I,S:S982A,S:D1118H	ORF1a:S3675-,ORF1a:G3676-,ORF1a:F3677-,S:H69-,S:V70-,S:Y144-	1761493
206	2021-04-19 12:33:28	33	1	19.94	21.05	20.23	Yes	P.1	99.9195	1032.39	C241T,T733C,C1420T,C2749T,C3037T,C3828T,C4113T,G5063A,A5648C,A6319G,A6613G,C8169T,T8392A,C12778T,C13860T,C14408T,G17259T,C17339T,C21614T,C21621A,C21638T,G21974T,G22132T,A22812C,G23012A,A23063T,A23403G,C23525T,C24642T,G25088T,T26149C,T26446G,G28167A,C28512G,A28877T,G28878C,G28881A,G28882A,G28883C,T29834A	11288-11297	E:S68A,N:P80R,N:R203K,N:G204R,ORF1a:S1188L,ORF1a:A1283V,ORF1a:D1600N,ORF1a:K1795Q,ORF1a:S2635L,ORF1b:P314L,ORF1b:E1264D,ORF1b:A1291V,ORF3a:S253P,ORF8:E92K,ORF9b:Q77E,S:L18F,S:T20N,S:P26S,S:D138Y,S:R190S,S:K417T,S:E484K,S:N501Y,S:D614G,S:H655Y,S:T1027I,S:V1176F	ORF1a:S3675-,ORF1a:G3676-,ORF1a:F3677-	1761504
207	2021-04-19 14:24:57	26	0	36.94	29.07	26.81	Yes	B.1.1.7	99.9966	831.82	C241T,C913T,G1820A,C3037T,C3267T,C5388A,C5986T,T6954C,C8950T,C14408T,C14676T,C15279T,T16176C,C21234T,C23271A,A23403G,C23604A,C23709T,T24506G,G24914C,C25844T,T26307A,C27143T,C27577T,C27972T,G28048T,A28111G,G28280C,A28281T,T28282A,G28881A,G28882A,G28883C,C28977T	11288-11297,21766-21772,21994-21997,27795-27797,28274	N:M1X,N:D3L,N:R203K,N:G204R,N:S235F,ORF1a:G519S,ORF1a:T1001I,ORF1a:A1708D,ORF1a:I2230T,ORF1b:P314L,ORF3a:T151I,ORF7a:Q62*,ORF7b:L14X,ORF8:Q27*,ORF8:R52I,ORF8:Y73C,S:A570D,S:D614G,S:P681H,S:T716I,S:S982A,S:D1118H	ORF1a:S3675-,ORF1a:G3676-,ORF1a:F3677-,S:H69-,S:V70-,S:Y144-	1761516
208	2021-04-19 14:25:32	3	0	30.89	23.73	22.56	Yes	B.1.1.7	99.9966	1066.97	C241T,C913T,C3037T,C3267T,C3717T,C5388A,C5986T,A6467C,T6954C,A7432G,T9455C,C11379T,C14408T,C14676T,C15279T,T16176C,A23063T,C23271A,A23403G,G23501T,C23604A,C23709T,T24506G,G24914C,C27297T,C27972T,G28048T,A28111G,G28280C,A28281T,T28282A,G28881A,G28882A,G28883C,C28977T,C29835T	11288-11297,21766-21772,21994-21997,28274	N:M1X,N:D3L,N:R203K,N:G204R,N:S235F,ORF1a:T1001I,ORF1a:A1151V,ORF1a:A1708D,ORF1a:T2068P,ORF1a:I2230T,ORF1a:F3064L,ORF1a:A3705V,ORF1b:P314L,ORF8:Q27*,ORF8:R52I,ORF8:Y73C,S:N501Y,S:A570D,S:D614G,S:A647S,S:P681H,S:T716I,S:S982A,S:D1118H	ORF1a:S3675-,ORF1a:G3676-,ORF1a:F3677-,S:H69-,S:V70-,S:Y144-	1761528
209	2021-04-19 14:24:30	18	1	24.43	18.02	16.73	Yes	B.1.1.7	99.943	1161.87	C241T,C913T,C2453T,C3037T,C3267T,C4551T,C5388A,G5918A,C5986T,T6954C,G7393A,G8179T,G12892A,C14408T,C14676T,C15279T,T16176C,A23063T,C23271A,A23403G,C23604A,C23709T,T24506G,G24914C,C26461T,C27972T,G27987T,G28048T,A28111G,G28280C,A28281T,T28282A,G28881A,G28882A,G28883C,C28977T	11288-11297,21766-21772,21994-21997,28274	E:L73F,N:M1X,N:D3L,N:R203K,N:G204R,N:S235F,ORF1a:L730F,ORF1a:T1001I,ORF1a:T1429I,ORF1a:A1708D,ORF1a:D1885N,ORF1a:I2230T,ORF1b:P314L,ORF8:Q27*,ORF8:V32L,ORF8:R52I,ORF8:Y73C,S:N501Y,S:A570D,S:D614G,S:P681H,S:T716I,S:S982A,S:D1118H	ORF1a:S3675-,ORF1a:G3676-,ORF1a:F3677-,S:H69-,S:V70-,S:Y144-	1761539
210	2021-04-19 14:24:31	14	1	31.5	24.76	22.67	Yes	B.1.1.7	99.9966	1260.6	C241T,C913T,C3037T,C3267T,C5388A,C5986T,T6954C,A12316G,C14408T,G14547A,C14676T,C15279T,T16176C,G18397A,C20703T,C21658T,A23063T,C23271A,A23403G,C23604A,C23709T,T24506G,G24914C,C26060T,G26227T,C27972T,G28048T,A28111G,G28280C,A28281T,T28282A,G28881A,G28882A,G28883C,C28977T	11288-11297,21766-21772,21994-21997,28274	N:M1X,N:D3L,N:R203K,N:G204R,N:S235F,ORF1a:T1001I,ORF1a:A1708D,ORF1a:I2230T,ORF1b:P314L,ORF1b:V1644I,ORF3a:T223I,ORF8:Q27*,ORF8:R52I,ORF8:Y73C,S:N501Y,S:A570D,S:D614G,S:P681H,S:T716I,S:S982A,S:D1118H	ORF1a:S3675-,ORF1a:G3676-,ORF1a:F3677-,S:H69-,S:V70-,S:Y144-	1761460
211	2021-04-19 14:26:06	33	1	24.1	15.76	15.87	Yes	B.1.1.7	99.9966	1195.95	C241T,C913T,C3037T,C3267T,C3717T,C5388A,C5986T,A6467C,T6954C,A7432G,T9455C,C11379T,C14408T,C14676T,C15279T,T16176C,A23063T,C23271A,A23403G,G23501T,C23604A,C23709T,T24506G,G24914C,C27297T,C27972T,G28048T,A28111G,G28280C,A28281T,T28282A,G28881A,G28882A,G28883C,C28977T,C29835T	11288-11297,21766-21772,21994-21997,28274	N:M1X,N:D3L,N:R203K,N:G204R,N:S235F,ORF1a:T1001I,ORF1a:A1151V,ORF1a:A1708D,ORF1a:T2068P,ORF1a:I2230T,ORF1a:F3064L,ORF1a:A3705V,ORF1b:P314L,ORF8:Q27*,ORF8:R52I,ORF8:Y73C,S:N501Y,S:A570D,S:D614G,S:A647S,S:P681H,S:T716I,S:S982A,S:D1118H	ORF1a:S3675-,ORF1a:G3676-,ORF1a:F3677-,S:H69-,S:V70-,S:Y144-	1761472
212	2021-04-19 18:12:29	11	1	35	26.96	26.34	Yes	B.1.1.7	99.9966	1029.1	C241T,C913T,C2453T,C3037T,C3267T,G4136T,C5388A,C5986T,T6954C,C14408T,C14676T,C15279T,T16176C,T17865C,A21194G,A23063T,C23271A,A23403G,C23604A,C23709T,T24506G,G24914C,C27972T,G28048T,A28111G,G28280C,A28281T,T28282A,G28881A,G28882A,G28883C,C28977T,G29140T,C29200T	11288-11297,21766-21772,21994-21997,28274	N:M1X,N:D3L,N:R203K,N:G204R,N:S235F,N:Q289H,ORF1a:L730F,ORF1a:T1001I,ORF1a:V1291F,ORF1a:A1708D,ORF1a:I2230T,ORF1b:P314L,ORF1b:D2576G,ORF8:Q27*,ORF8:R52I,ORF8:Y73C,S:N501Y,S:A570D,S:D614G,S:P681H,S:T716I,S:S982A,S:D1118H	ORF1a:S3675-,ORF1a:G3676-,ORF1a:F3677-,S:H69-,S:V70-,S:Y144-	connection_error
213	2021-04-19 18:10:09	5	0	35.27	29.93	28.91	Yes	B.1.1.7	99.9966	255.237	C241T,C913T,C2453T,C3037T,C3267T,G4136T,C5388A,C5986T,T6954C,C14408T,C14676T,C15279T,T16176C,T17865C,A21194G,C23271A,A23403G,C23604A,C23709T,T24506G,G24914C,C27972T,G28048T,A28111G,G28280C,A28281T,T28282A,G28881A,G28882A,G28883C,G29140T,C29200T	4847,21766-21772,21994-21997,28274	N:M1X,N:D3L,N:R203K,N:G204R,N:Q289H,ORF1a:L730F,ORF1a:T1001I,ORF1a:V1291F,ORF1a:L1528X,ORF1a:A1708D,ORF1a:I2230T,ORF1b:P314L,ORF1b:D2576G,ORF8:Q27*,ORF8:R52I,ORF8:Y73C,S:A570D,S:D614G,S:P681H,S:T716I,S:S982A,S:D1118H	S:H69-,S:V70-,S:Y144-	1761506
214	2021-04-19 18:11:22	12	0	35.59	28.22	27.66	Yes	B.1.1.7	99.9966	794.261	C241T,C913T,C1471T,C2470T,C3037T,C3267T,C5388A,C5986T,C6363T,T6954C,C7081T,C14408T,C14676T,G14973A,C15279T,T16176C,A20755G,A23063T,C23271A,A23403G,C23604A,C23709T,T24506G,G24914C,C26058T,C27513T,C27972T,G28048T,A28111G,G28280C,A28281T,T28282A,G28881A,G28882A,G28883C,C28977T,G29338T	11288-11297,21766-21772,21994-21997,28274	N:M1X,N:D3L,N:R203K,N:G204R,N:S235F,N:K355N,ORF1a:T1001I,ORF1a:A1708D,ORF1a:A2033V,ORF1a:I2230T,ORF1b:P314L,ORF1b:S2430G,ORF8:Q27*,ORF8:R52I,ORF8:Y73C,S:N501Y,S:A570D,S:D614G,S:P681H,S:T716I,S:S982A,S:D1118H	ORF1a:S3675-,ORF1a:G3676-,ORF1a:F3677-,S:H69-,S:V70-,S:Y144-	1761518
215	2021-04-19 18:22:56	20	0	36.62	28.78	28.28	Yes	B.1.1.7	99.9966	214.058	C241T,C913T,G2659T,C3037T,C3267T,C5388A,C5986T,T6954C,G11335T,C14408T,C14676T,C15279T,T16176C,C23271A,A23403G,C23604A,C23709T,T24506G,G24914C,C27972T,G28048T,A28111G,G28280C,A28281T,T28282A,G28881A,G28882A,G28883C,C28977T,C29541T	11288-11297,21766-21772,21994-21997,28274	N:M1X,N:D3L,N:R203K,N:G204R,N:S235F,ORF1a:K798N,ORF1a:T1001I,ORF1a:A1708D,ORF1a:I2230T,ORF1b:P314L,ORF8:Q27*,ORF8:R52I,ORF8:Y73C,S:A570D,S:D614G,S:P681H,S:T716I,S:S982A,S:D1118H	ORF1a:S3675-,ORF1a:G3676-,ORF1a:F3677-,S:H69-,S:V70-,S:Y144-	1761530
216	2021-04-21 13:47:12	84	0	23.77	17.81	16.32	Yes	B.1.1.7	99.8458	871.529	C241T,C913T,A2647G,C3037T,C3177T,C3267T,C5388A,C5986T,T6954C,C14408T,C14676T,C15279T,T16176C,A23063T,C23271A,A23403G,C23604A,C23709T,T24506G,G24914C,T26038C,C27972T,G28048T,A28111G,G28280C,A28281T,T28282A,C28876T,G28881A,G28882A,G28883C,C28977T,G29372C,G29737T	11288-11297,21766-21772,21994-21997,28274	N:M1X,N:D3L,N:R203K,N:G204R,N:S235F,N:E367Q,ORF1a:P971L,ORF1a:T1001I,ORF1a:A1708D,ORF1a:I2230T,ORF1b:P314L,ORF3a:S216P,ORF8:Q27*,ORF8:R52I,ORF8:Y73C,S:N501Y,S:A570D,S:D614G,S:P681H,S:T716I,S:S982A,S:D1118H	ORF1a:S3675-,ORF1a:G3676-,ORF1a:F3677-,S:H69-,S:V70-,S:Y144-	1831582
217	2021-04-21 20:54:42	70	0	24.96	17.85	16.95	Yes	B.1.1.7	99.876	884.188	C241T,C913T,A2647G,C3037T,C3177T,C3267T,C5388A,C5986T,T6954C,C14408T,C14676T,C15279T,T16176C,A23063T,C23271A,A23403G,C23604A,C23709T,T24506G,G24914C,T26038C,C27972T,G28048T,A28111G,G28280C,A28281T,T28282A,C28876T,G28881A,G28882A,G28883C,C28977T,G29372C,G29737T	11288-11297,21766-21772,21994-21997,28274	N:M1X,N:D3L,N:R203K,N:G204R,N:S235F,N:E367Q,ORF1a:P971L,ORF1a:T1001I,ORF1a:A1708D,ORF1a:I2230T,ORF1b:P314L,ORF3a:S216P,ORF8:Q27*,ORF8:R52I,ORF8:Y73C,S:N501Y,S:A570D,S:D614G,S:P681H,S:T716I,S:S982A,S:D1118H	ORF1a:S3675-,ORF1a:G3676-,ORF1a:F3677-,S:H69-,S:V70-,S:Y144-	1831594
218	2021-04-22 23:45:24	84	0	23.61	15.78	15.53	Yes	B.1.1.7	99.9966	941.286	C241T,C913T,A2647G,C3037T,C3177T,C3267T,C5388A,C5986T,T6954C,C14408T,C14676T,C15279T,T16176C,A23063T,C23271A,A23403G,C23604A,C23709T,T24506G,G24914C,T26038C,C27972T,G28048T,A28111G,G28280C,A28281T,T28282A,C28876T,G28881A,G28882A,G28883C,C28977T,G29372C,G29737T	11288-11297,21766-21772,21994-21997,28274	N:M1X,N:D3L,N:R203K,N:G204R,N:S235F,N:E367Q,ORF1a:P971L,ORF1a:T1001I,ORF1a:A1708D,ORF1a:I2230T,ORF1b:P314L,ORF3a:S216P,ORF8:Q27*,ORF8:R52I,ORF8:Y73C,S:N501Y,S:A570D,S:D614G,S:P681H,S:T716I,S:S982A,S:D1118H	ORF1a:S3675-,ORF1a:G3676-,ORF1a:F3677-,S:H69-,S:V70-,S:Y144-	1831642
219	2021-04-20 18:50:14	13	0	26.81	18.88	18.58	Yes	B.1.1.7	99.9765	949.514	C241T,C913T,A2810G,C3037T,C3267T,C5388A,C5986T,G6653A,T6954C,A12162G,C12621T,A13409G,C14408T,C14676T,C15279T,C15441T,T16176C,A17615G,C19164T,A23063T,C23271A,A23403G,C23604A,C23709T,T24506G,G24914C,A25910G,C27972T,G28048T,A28111G,G28280C,A28281T,T28282A,G28881A,G28882A,G28883C,C28977T	11288-11297,21766-21772,21994-21997,28274	N:M1X,N:D3L,N:R203K,N:G204R,N:S235F,ORF1a:I849V,ORF1a:T1001I,ORF1a:A1708D,ORF1a:V2130I,ORF1a:I2230T,ORF1a:Q3966R,ORF1a:S4119L,ORF1a:S4382G,ORF1b:P314L,ORF1b:K1383R,ORF3a:D173G,ORF8:Q27*,ORF8:R52I,ORF8:Y73C,S:N501Y,S:A570D,S:D614G,S:P681H,S:T716I,S:S982A,S:D1118H	ORF1a:S3675-,ORF1a:G3676-,ORF1a:F3677-,S:H69-,S:V70-,S:Y144-	1831622
220	2021-04-20 16:36:47	58	1	34.3	27.94	27.22	Yes	B.1.1.7	98.0841	547.682	C241T,C913T,C3037T,C3267T,C5388A,C5986T,T6954C,C8950T,C14408T,C14676T,C15279T,T16176C,C21234T,C23271A,A23403G,C23604A,C23709T,T24506G,G24914C,C25844T,C27577T,C27972T,G28048T,A28111G,G28280C,A28281T,T28282A,G28881A,G28882A,G28883C,C28977T	11288-11297,21766-21772,21994-21997,28274	N:M1X,N:D3L,N:R203K,N:G204R,N:S235F,ORF1a:T1001I,ORF1a:A1708D,ORF1a:I2230T,ORF1b:P314L,ORF3a:T151I,ORF7a:Q62*,ORF8:Q27*,ORF8:R52I,ORF8:Y73C,S:A570D,S:D614G,S:P681H,S:T716I,S:S982A,S:D1118H	ORF1a:S3675-,ORF1a:G3676-,ORF1a:F3677-,S:H69-,S:V70-,S:Y144-	1831634
221	2021-04-20 12:20:22	45	0	28.98	21.06	20.22	Yes	B.1.1.7	99.9966	1036.81	C241T,C913T,C2110T,C2544T,C3037T,C3267T,C3317A,C5388A,A5689G,C5986T,T6954C,C12809T,C14120T,G14400T,C14408T,C14676T,C15279T,C15324T,T16176C,A23063T,C23271A,A23403G,C23604A,C23709T,T24506G,G24914C,T26604C,C27972T,G28048T,A28111G,G28280C,A28281T,T28282A,G28881A,G28882A,G28883C,C28977T	11288-11297,21766-21772,21994-21997,28274	M:F28L,N:M1X,N:D3L,N:R203K,N:G204R,N:S235F,ORF1a:T760I,ORF1a:T1001I,ORF1a:P1018T,ORF1a:A1708D,ORF1a:I2230T,ORF1a:L4182F,ORF1b:P218L,ORF1b:P314L,ORF8:Q27*,ORF8:R52I,ORF8:Y73C,S:N501Y,S:A570D,S:D614G,S:P681H,S:T716I,S:S982A,S:D1118H	ORF1a:S3675-,ORF1a:G3676-,ORF1a:F3677-,S:H69-,S:V70-,S:Y144-	1831587
222	2021-04-20 18:18:07	23	0	27.61	21.69	21.19	Yes	B.1.1.7	99.9966	703.912	C241T,C913T,C1263T,C3037T,T3100C,C3267T,C5388A,C5986T,T6954C,C14408T,C14676T,T15096C,C15279T,T16176C,G18782T,A23063T,C23271A,A23403G,C23604A,C23709T,T24506G,G24914C,C27972T,G28048T,A28111G,G28280C,A28281T,T28282A,G28881A,G28882A,G28883C,C28977T,C28987T	11288-11297,21766-21772,21994-21997,28068,28274	N:M1X,N:D3L,N:R203K,N:G204R,N:S235F,ORF1a:T333M,ORF1a:T1001I,ORF1a:A1708D,ORF1a:I2230T,ORF1b:P314L,ORF1b:G1772V,ORF8:Q27*,ORF8:R52I,ORF8:E59X,ORF8:Y73C,S:N501Y,S:A570D,S:D614G,S:P681H,S:T716I,S:S982A,S:D1118H	ORF1a:S3675-,ORF1a:G3676-,ORF1a:F3677-,S:H69-,S:V70-,S:Y144-	1831599
223	2021-04-20 12:42:42	58	0	26.11	18.07	16.96	Yes	B.1.1.7	99.876	989.977	G174T,G210T,G219A,C241T,C913T,C2453T,C2736T,C3037T,C3096T,C3267T,C5388A,C5986T,T6954C,T7582C,G8179A,T9452A,C10543T,C14376T,C14408T,C14676T,C15279T,T16176C,C16323T,A23063T,C23271A,A23403G,C23604A,C23709T,T24506G,G24914C,G27637T,C27972T,G28048T,A28111G,G28280C,A28281T,T28282A,G28881A,G28882A,G28883C,C28977T	11288-11297,21766-21772,21994-21997,28274	N:M1X,N:D3L,N:R203K,N:G204R,N:S235F,ORF1a:L730F,ORF1a:T824I,ORF1a:S944L,ORF1a:T1001I,ORF1a:A1708D,ORF1a:I2230T,ORF1a:Y3063N,ORF1b:P314L,ORF7a:V82F,ORF8:Q27*,ORF8:R52I,ORF8:Y73C,S:N501Y,S:A570D,S:D614G,S:P681H,S:T716I,S:S982A,S:D1118H	ORF1a:S3675-,ORF1a:G3676-,ORF1a:F3677-,S:H69-,S:V70-,S:Y144-	1831611
224	2021-04-20 11:57:43	13	0	30.43	23.54	23.03	Yes	B.1.1.7	99.9564	855.729	C241T,C913T,T1330C,G2626T,C3037T,C3267T,C4683T,C5388A,C5986T,T6954C,A11117G,C11750T,C14408T,C14676T,C15279T,T16176C,C22388T,A23063T,C23271A,A23403G,C23604A,C23709T,T24506G,G24914C,C27972T,G28048T,A28111G,G28280C,A28281T,T28282A,G28881A,G28882A,G28883C,C28977T	11288-11297,21766-21772,21994-21997,28274	N:M1X,N:D3L,N:R203K,N:G204R,N:S235F,ORF1a:T1001I,ORF1a:A1473V,ORF1a:A1708D,ORF1a:I2230T,ORF1a:I3618V,ORF1a:L3829F,ORF1b:P314L,ORF8:Q27*,ORF8:R52I,ORF8:Y73C,S:N501Y,S:A570D,S:D614G,S:P681H,S:T716I,S:S982A,S:D1118H	ORF1a:S3675-,ORF1a:G3676-,ORF1a:F3677-,S:H69-,S:V70-,S:Y144-	1831623
225	2021-04-20 12:11:50	30	0	27.63	20.8	20.58	Yes	B.1.1.7	99.9966	779.322	C241T,C913T,C1263T,C3037T,T3100C,C3267T,C5388A,C5986T,T6954C,C14408T,C14676T,T15096C,C15279T,T16176C,C17977T,G18782T,A23063T,C23271A,A23403G,C23604A,C23709T,T24506G,G24914C,C27972T,G28048T,A28111G,G28280C,A28281T,T28282A,G28881A,G28882A,G28883C,C28977T,C28987T	11288-11297,21766-21772,21994-21997,28068,28274	N:M1X,N:D3L,N:R203K,N:G204R,N:S235F,ORF1a:T333M,ORF1a:T1001I,ORF1a:A1708D,ORF1a:I2230T,ORF1b:P314L,ORF1b:L1504F,ORF1b:G1772V,ORF8:Q27*,ORF8:R52I,ORF8:E59X,ORF8:Y73C,S:N501Y,S:A570D,S:D614G,S:P681H,S:T716I,S:S982A,S:D1118H	ORF1a:S3675-,ORF1a:G3676-,ORF1a:F3677-,S:H69-,S:V70-,S:Y144-	1831635
226	2021-04-20 11:59:39	32	1	33.98	26.91	26.73	Yes	B.1.1.7	99.9966	812.531	G174T,G210T,C241T,C913T,C2453T,C3037T,C3267T,C5388A,C5986T,T6954C,C14408T,C14676T,C15279T,A15936G,T16176C,C20132T,C20703T,T21976C,A23063T,C23271A,A23403G,C23604A,C23709T,A23923G,T24506G,G24914C,T27555A,C27972T,G28048T,A28111G,G28280C,A28281T,T28282A,G28881A,G28882A,G28883C,C28977T	11288-11297,21766-21772,21994-21997,28274	N:M1X,N:D3L,N:R203K,N:G204R,N:S235F,ORF1a:L730F,ORF1a:T1001I,ORF1a:A1708D,ORF1a:I2230T,ORF1b:P314L,ORF1b:A2222V,ORF7a:F54L,ORF8:Q27*,ORF8:R52I,ORF8:Y73C,S:N501Y,S:A570D,S:D614G,S:P681H,S:T716I,S:S982A,S:D1118H	ORF1a:S3675-,ORF1a:G3676-,ORF1a:F3677-,S:H69-,S:V70-,S:Y144-	1831647
227	2021-04-20 12:05:18	55	0	28.12	20.97	20.85	Yes	B.1.1.7	99.9966	833.307	C241T,C913T,C2110T,C2544T,C3037T,C3267T,C3317A,C5388A,A5689G,C5986T,T6954C,C12809T,C14120T,G14400T,C14408T,C14676T,C15279T,C15324T,T16176C,A23063T,C23271A,A23403G,C23604A,C23709T,T24506G,G24914C,T26604C,C27972T,G28048T,A28111G,G28280C,A28281T,T28282A,G28881A,G28882A,G28883C,C28977T	11288-11297,21766-21772,21994-21997,28274	M:F28L,N:M1X,N:D3L,N:R203K,N:G204R,N:S235F,ORF1a:T760I,ORF1a:T1001I,ORF1a:P1018T,ORF1a:A1708D,ORF1a:I2230T,ORF1a:L4182F,ORF1b:P218L,ORF1b:P314L,ORF8:Q27*,ORF8:R52I,ORF8:Y73C,S:N501Y,S:A570D,S:D614G,S:P681H,S:T716I,S:S982A,S:D1118H	ORF1a:S3675-,ORF1a:G3676-,ORF1a:F3677-,S:H69-,S:V70-,S:Y144-	1831658
228	2021-04-20 11:56:41	49	1	25.36	18.21	17.82	Yes	B.1.1.7	99.8525	949.038	C241T,C913T,G2659T,C3037T,C3267T,C5388A,C5986T,T6954C,G11335T,C14408T,C14676T,C15279T,T16176C,A23063T,C23271A,A23403G,C23604A,C23709T,T24506G,G24914C,C27972T,G28048T,A28111G,G28280C,A28281T,T28282A,G28881A,G28882A,G28883C,C28957T,C28977T,C29541T	11288-11297,21766-21772,21994-21997,28274	N:M1X,N:D3L,N:R203K,N:G204R,N:S235F,ORF1a:K798N,ORF1a:T1001I,ORF1a:A1708D,ORF1a:I2230T,ORF1b:P314L,ORF8:Q27*,ORF8:R52I,ORF8:Y73C,S:N501Y,S:A570D,S:D614G,S:P681H,S:T716I,S:S982A,S:D1118H	ORF1a:S3675-,ORF1a:G3676-,ORF1a:F3677-,S:H69-,S:V70-,S:Y144-	1831669
229	2021-04-20 12:08:49	62	0	23.24	15.67	15.32	Yes	B.1.1.7	99.9128	588.012	C241T,C913T,C3037T,C3267T,C4327T,C5239T,C5388A,C5986T,T6954C,C11866T,C14408T,C14676T,C15279T,T16176C,T21024C,A23063T,C23271A,A23403G,C23604A,C23709T,T24506G,G24914C,C27972T,G28048T,A28111G,G28280C,A28281T,T28282A,G28881A,G28882A,G28883C,C28977T	11288-11297,21766-21772,21994-21997,28274	N:M1X,N:D3L,N:R203K,N:G204R,N:S235F,ORF1a:T1001I,ORF1a:A1708D,ORF1a:I2230T,ORF1b:P314L,ORF8:Q27*,ORF8:R52I,ORF8:Y73C,S:N501Y,S:A570D,S:D614G,S:P681H,S:T716I,S:S982A,S:D1118H	ORF1a:S3675-,ORF1a:G3676-,ORF1a:F3677-,S:H69-,S:V70-,S:Y144-	1831588
230	2021-04-20 12:00:39	5	0	27.32	18.65	18.56	Yes	B.1.1.7	99.9933	813.422	C241T,C913T,C3037T,C3267T,C5388A,C5986T,C6363T,T6954C,A11768T,C14408T,C14676T,G14973A,C15279T,T16176C,A23063T,C23271A,A23403G,C23604A,C23709T,T24506G,G24914C,C27513T,T27728G,C27972T,G28048T,A28111G,G28280C,A28281T,T28282A,C28657T,G28881A,G28882A,G28883C,C28977T	11288-11297,21766-21772,21994-21997,28274	N:M1X,N:D3L,N:R203K,N:G204R,N:S235F,ORF1a:T1001I,ORF1a:A1708D,ORF1a:A2033V,ORF1a:I2230T,ORF1a:I3835L,ORF1b:P314L,ORF7a:L112R,ORF8:Q27*,ORF8:R52I,ORF8:Y73C,S:N501Y,S:A570D,S:D614G,S:P681H,S:T716I,S:S982A,S:D1118H	ORF1a:S3675-,ORF1a:G3676-,ORF1a:F3677-,S:H69-,S:V70-,S:Y144-	1831600
231	2021-04-20 12:00:18	12	0	27.22	29.2	28.66	Yes	P.1	99.9966	817.108	C241T,T733C,G1018A,C2299T,C2749T,C3037T,C3828T,A5648C,A6319G,A6613G,G9802T,G10841A,C12778T,C13860T,C14408T,G17259T,C21614T,C21621A,C21638T,G21974T,G22132T,A22812C,A23403G,C23525T,C24642T,G25088T,T26149C,G28167A,C28512G,A28877T,G28878C,G28881A,G28882A,G28883C,G29315C,T29834A	11288-11297	N:P80R,N:R203K,N:G204R,N:D348H,ORF1a:S1188L,ORF1a:K1795Q,ORF1a:D3526N,ORF1b:P314L,ORF1b:E1264D,ORF3a:S253P,ORF8:E92K,ORF9b:Q77E,S:L18F,S:T20N,S:P26S,S:D138Y,S:R190S,S:K417T,S:D614G,S:H655Y,S:T1027I,S:V1176F	ORF1a:S3675-,ORF1a:G3676-,ORF1a:F3677-	1831612
232	2021-04-20 18:53:42	14	0	22.93	14.79	15.2	Yes	B.1.1.7	99.9631	596.726	C241T,C913T,C1471T,C3037T,C3267T,C5388A,C5986T,A6072G,C6363T,T6954C,C7945T,C14408T,C14676T,G14973A,C15279T,T16176C,C21110T,A23063T,C23271A,A23403G,C23604A,C23709T,T24506G,G24914C,C25961T,C27513T,C27972T,G28048T,A28111G,G28280C,A28281T,T28282A,G28881A,G28882A,G28883C,C28977T	11288-11297,21766-21772,21994-21997,28274	N:M1X,N:D3L,N:R203K,N:G204R,N:S235F,ORF1a:T1001I,ORF1a:A1708D,ORF1a:K1936R,ORF1a:A2033V,ORF1a:I2230T,ORF1b:P314L,ORF1b:T2548I,ORF3a:T190I,ORF8:Q27*,ORF8:R52I,ORF8:Y73C,S:N501Y,S:A570D,S:D614G,S:P681H,S:T716I,S:S982A,S:D1118H	ORF1a:S3675-,ORF1a:G3676-,ORF1a:F3677-,S:H69-,S:V70-,S:Y144-	1831648
233	2021-04-20 15:15:58	59	0	34.9	27.95	27.72	Yes	B.1.1.7	96.1011	513.535	C241T,C913T,C3037T,C3267T,C5388A,C5986T,T6954C,C14408T,C14676T,C15279T,T16176C,G22205T,C23271A,A23403G,C23604A,C23709T,T24506G,G24914C,T25580C,C25585A,C26256T,C27972T,G28048T,A28111G,G28280C,A28281T,T28282A,G28881A,G28882A,G28883C,C28977T	11288-11297,21766-21772,21994-21997,28274	N:M1X,N:D3L,N:R203K,N:G204R,N:S235F,ORF1a:T1001I,ORF1a:A1708D,ORF1a:I2230T,ORF1b:P314L,ORF3a:I63T,ORF3a:L65I,ORF8:Q27*,ORF8:R52I,ORF8:Y73C,S:D215Y,S:A570D,S:D614G,S:P681H,S:T716I,S:S982A,S:D1118H	ORF1a:S3675-,ORF1a:G3676-,ORF1a:F3677-,S:H69-,S:V70-,S:Y144-	1831670
234	2021-04-20 18:15:47	22	0	23.61	17.2	16.35	Yes	B.1.1.7	99.9966	899.098	C241T,C913T,C2842T,C3037T,C3267T,C3717T,C5388A,C5986T,T6954C,T9455C,C14408T,C14676T,C15279T,T16176C,A23063T,C23271A,A23403G,C23604A,C23709T,T24506G,G24914C,C27297T,C27972T,G28048T,A28111G,G28280C,A28281T,T28282A,G28881A,G28882A,G28883C,C28977T,C29835T	11288-11297,21766-21772,21994-21997,28274	N:M1X,N:D3L,N:R203K,N:G204R,N:S235F,ORF1a:T1001I,ORF1a:A1151V,ORF1a:A1708D,ORF1a:I2230T,ORF1a:F3064L,ORF1b:P314L,ORF8:Q27*,ORF8:R52I,ORF8:Y73C,S:N501Y,S:A570D,S:D614G,S:P681H,S:T716I,S:S982A,S:D1118H	ORF1a:S3675-,ORF1a:G3676-,ORF1a:F3677-,S:H69-,S:V70-,S:Y144-	1831589
235	2021-04-20 21:22:07	47	0	19.87	21.22	21.36	Yes	P.1	99.8827	958.729	C241T,T733C,C1420T,C2749T,C3037T,C3828T,C4113T,G5063A,A5648C,A6319G,A6613G,C8169T,T8392A,C12778T,C13860T,C14408T,G17259T,C17339T,C21614T,C21621A,C21638T,G21974T,G22132T,A22812C,G23012A,A23063T,A23403G,C23525T,C24642T,G25088T,T26149C,T26446G,G28167A,C28512G,A28877T,G28878C,G28881A,G28882A,G28883C,T29834A	11288-11297	E:S68A,N:P80R,N:R203K,N:G204R,ORF1a:S1188L,ORF1a:A1283V,ORF1a:D1600N,ORF1a:K1795Q,ORF1a:S2635L,ORF1b:P314L,ORF1b:E1264D,ORF1b:A1291V,ORF3a:S253P,ORF8:E92K,ORF9b:Q77E,S:L18F,S:T20N,S:P26S,S:D138Y,S:R190S,S:K417T,S:E484K,S:N501Y,S:D614G,S:H655Y,S:T1027I,S:V1176F	ORF1a:S3675-,ORF1a:G3676-,ORF1a:F3677-	1831601
236	2021-04-21 12:19:23	5	1	25.2	17.12	17.51	Yes	B.1.1.7	99.9832	1138.02	C241T,C913T,C3037T,C3267T,C5388A,C5986T,T6954C,C11956T,C14408T,C14676T,C15279T,T16176C,C19884T,A23063T,C23271A,A23403G,C23604A,C23709T,T24506G,G24914C,C25480T,A25596T,C26111T,C27972T,G28048T,G28079T,A28111G,G28280C,A28281T,T28282A,C28313T,G28881A,G28882A,G28883C,C28977T,C29274G	11288-11297,21766-21772,21994-21997,28274	N:M1X,N:D3L,N:R14C,N:R203K,N:G204R,N:S235F,N:T334R,ORF1a:T1001I,ORF1a:A1708D,ORF1a:I2230T,ORF1b:P314L,ORF3a:R30C,ORF3a:R68S,ORF3a:P240L,ORF8:Q27*,ORF8:R52I,ORF8:Y73C,S:N501Y,S:A570D,S:D614G,S:P681H,S:T716I,S:S982A,S:D1118H	ORF1a:S3675-,ORF1a:G3676-,ORF1a:F3677-,S:H69-,S:V70-,S:Y144-	1831625
237	2021-04-21 12:15:29	53	0	23.87	14.88	14.47	Yes	B.1.1.7	99.9832	886.362	C241T,C913T,C3037T,C3267T,C5388A,C5986T,T6954C,A12316G,C14408T,G14547A,C14676T,C15279T,T16176C,G18397A,C20703T,C21658T,A23063T,C23271A,A23403G,C23604A,C23709T,T24506G,G24914C,C26060T,G26227T,C27972T,G28048T,A28111G,G28280C,A28281T,T28282A,G28881A,G28882A,G28883C,C28977T	11288-11297,21766-21772,21994-21997,28274	N:M1X,N:D3L,N:R203K,N:G204R,N:S235F,ORF1a:T1001I,ORF1a:A1708D,ORF1a:I2230T,ORF1b:P314L,ORF1b:V1644I,ORF3a:T223I,ORF8:Q27*,ORF8:R52I,ORF8:Y73C,S:N501Y,S:A570D,S:D614G,S:P681H,S:T716I,S:S982A,S:D1118H	ORF1a:S3675-,ORF1a:G3676-,ORF1a:F3677-,S:H69-,S:V70-,S:Y144-	1831637
238	2021-04-20 21:22:29	66	0	26.11	16.68	16.56	Yes	B.1.1.7	99.9799	827.451	G174T,G210T,G219A,C241T,C913T,C2453T,C2736T,C3037T,C3096T,C3267T,C5388A,C5986T,T6954C,T7582C,G8179A,T9452A,C10543T,C14376T,C14408T,C14676T,C15279T,T16176C,C16323T,C19586T,A23063T,C23271A,A23403G,C23604A,C23709T,T24506G,G24914C,G27637T,C27972T,G28048T,A28111G,G28280C,A28281T,T28282A,G28881A,G28882A,G28883C,C28977T	11288-11297,21766-21772,21994-21997,28274	N:M1X,N:D3L,N:R203K,N:G204R,N:S235F,ORF1a:L730F,ORF1a:T824I,ORF1a:S944L,ORF1a:T1001I,ORF1a:A1708D,ORF1a:I2230T,ORF1a:Y3063N,ORF1b:P314L,ORF1b:T2040I,ORF7a:V82F,ORF8:Q27*,ORF8:R52I,ORF8:Y73C,S:N501Y,S:A570D,S:D614G,S:P681H,S:T716I,S:S982A,S:D1118H	ORF1a:S3675-,ORF1a:G3676-,ORF1a:F3677-,S:H69-,S:V70-,S:Y144-	1831649
239	2021-04-21 12:20:55	1	0	28.95	22.21	21.41	Yes	B.1.1.7	99.9966	835.619	C241T,C913T,C1263T,C2939T,C3037T,T3100C,C3267T,C5388A,C5986T,T6954C,C11750T,C14408T,C14676T,T15096C,C15279T,T16176C,T21745C,A23063T,C23271A,A23403G,C23604A,C23709T,T24506G,G24914C,C27972T,G28048T,A28111G,G28280C,A28281T,T28282A,G28881A,G28882A,G28883C,C28977T,C28987T	11288-11297,21766-21772,21994-21997,28254,28274	N:M1X,N:D3L,N:R203K,N:G204R,N:S235F,ORF1a:T333M,ORF1a:P892S,ORF1a:T1001I,ORF1a:A1708D,ORF1a:I2230T,ORF1a:L3829F,ORF1b:P314L,ORF8:Q27*,ORF8:R52I,ORF8:Y73C,ORF8:I121X,S:N501Y,S:A570D,S:D614G,S:P681H,S:T716I,S:S982A,S:D1118H	ORF1a:S3675-,ORF1a:G3676-,ORF1a:F3677-,S:H69-,S:V70-,S:Y144-	1831590
240	2021-04-21 12:34:16	60	1	25.59	18.95	19.06	Yes	B.1.1.7	99.9363	699.373	C241T,C913T,A1547G,C3037T,C3141T,C3267T,C5388A,C5986T,T6954C,C14408T,C14676T,C15279T,C15656T,T16176C,G17100A,A23063T,C23271A,C23277T,A23403G,C23604A,C23709T,T24506G,G24914C,A25008G,C27972T,G28048T,A28111G,G28280C,A28281T,T28282A,G28881A,G28882A,G28883C,C28977T	11288-11297,21766-21772,21994-21997,28274	N:M1X,N:D3L,N:R203K,N:G204R,N:S235F,ORF1a:S428G,ORF1a:P959L,ORF1a:T1001I,ORF1a:A1708D,ORF1a:I2230T,ORF1b:P314L,ORF1b:T730I,ORF8:Q27*,ORF8:R52I,ORF8:Y73C,S:N501Y,S:A570D,S:T572I,S:D614G,S:P681H,S:T716I,S:S982A,S:D1118H,S:K1149R	ORF1a:S3675-,ORF1a:G3676-,ORF1a:F3677-,S:H69-,S:V70-,S:Y144-	1831602
241	2021-04-21 13:54:11	51	1	22.69	15.8	15.21	Yes	B.1.1.7	99.9966	859.202	C241T,C913T,C3037T,C3267T,C5388A,C5986T,T6954C,C14408T,C14676T,C15279T,C15738T,T16176C,A20415G,C20762T,A23063T,C23271A,A23403G,C23604A,C23709T,T24506G,G24914C,C27972T,G28048T,A28111G,G28280C,A28281T,T28282A,C28651T,G28881A,G28882A,G28883C,C28977T,C29585T	11288-11297,21766-21772,21994-21997,28274	N:M1X,N:D3L,N:R203K,N:G204R,N:S235F,ORF1a:T1001I,ORF1a:A1708D,ORF1a:I2230T,ORF1b:P314L,ORF1b:T2432I,ORF8:Q27*,ORF8:R52I,ORF8:Y73C,S:N501Y,S:A570D,S:D614G,S:P681H,S:T716I,S:S982A,S:D1118H	ORF1a:S3675-,ORF1a:G3676-,ORF1a:F3677-,S:H69-,S:V70-,S:Y144-	1831614
242	2021-04-21 12:38:24	15	0	28.07	21.67	20.82	Yes	B.1.1.7	99.9966	694.79	C241T,C823T,C913T,C3037T,C3267T,C4194T,C5388A,C5986T,T6954C,G8353T,C12789T,C14408T,C14676T,C15279T,T16176C,A17615G,C21676T,A23063T,C23271A,A23403G,C23604A,C23709T,T24506G,G24914C,C27972T,G28048T,G28089T,A28111G,G28280C,A28281T,T28282A,G28881A,G28882A,G28883C,C28977T	11288-11297,21766-21772,21994-21997,28274	N:M1X,N:D3L,N:R203K,N:G204R,N:S235F,ORF1a:T1001I,ORF1a:T1310I,ORF1a:A1708D,ORF1a:I2230T,ORF1a:T4175I,ORF1b:P314L,ORF1b:K1383R,ORF8:Q27*,ORF8:R52I,ORF8:G66C,ORF8:Y73C,S:N501Y,S:A570D,S:D614G,S:P681H,S:T716I,S:S982A,S:D1118H	ORF1a:S3675-,ORF1a:G3676-,ORF1a:F3677-,S:H69-,S:V70-,S:Y144-	1831626
243	2021-04-21 12:20:58	55	1	31.01	24.42	23.49	Yes	B.1.1.7	99.9799	757.35	C241T,C913T,C2676T,C3037T,C3267T,C5388A,C5986T,T6954C,A7915G,C14408T,C14676T,C15279T,T16176C,C22414T,A23063T,C23271A,A23403G,C23604A,C23709T,T24506G,T24892C,G24914C,G26814A,C27972T,G28048T,A28111G,G28280C,A28281T,T28282A,G28881A,G28882A,G28883C,C28977T	11288-11297,21766-21772,21994-21997,28274	M:A98T,N:M1X,N:D3L,N:R203K,N:G204R,N:S235F,ORF1a:P804L,ORF1a:T1001I,ORF1a:A1708D,ORF1a:I2230T,ORF1b:P314L,ORF8:Q27*,ORF8:R52I,ORF8:Y73C,S:N501Y,S:A570D,S:D614G,S:P681H,S:T716I,S:S982A,S:D1118H	ORF1a:S3675-,ORF1a:G3676-,ORF1a:F3677-,S:H69-,S:V70-,S:Y144-	1831638
244	2021-04-21 14:36:26	39	0	21.38	12.99	12.9	Yes	B.1.1.7	99.9396	580.624	C241T,C913T,C1471T,C3037T,C3267T,C5388A,C5986T,A6072G,C6363T,T6954C,C7945T,C14408T,C14676T,G14973A,C15279T,T16176C,C21110T,A23063T,C23271A,A23403G,C23604A,C23709T,A24118T,T24506G,G24914C,C25961T,C27513T,C27972T,G28048T,A28111G,G28280C,A28281T,T28282A,G28881A,G28882A,G28883C,C28977T	11288-11297,21766-21772,21994-21997,28274	N:M1X,N:D3L,N:R203K,N:G204R,N:S235F,ORF1a:T1001I,ORF1a:A1708D,ORF1a:K1936R,ORF1a:A2033V,ORF1a:I2230T,ORF1b:P314L,ORF1b:T2548I,ORF3a:T190I,ORF8:Q27*,ORF8:R52I,ORF8:Y73C,S:N501Y,S:A570D,S:D614G,S:P681H,S:T716I,S:S982A,S:D1118H	ORF1a:S3675-,ORF1a:G3676-,ORF1a:F3677-,S:H69-,S:V70-,S:Y144-	1831661
245	2021-04-21 13:12:12	50	1	26.16	16.09	16.44	Yes	B.1.1.7	99.9966	843.561	C241T,C913T,T1482C,C3037T,C3267T,C5388A,C5986T,T6954C,C6968T,G12149A,C14408T,C14676T,C15279T,T16176C,C16887T,C19186T,C19572T,A23063T,C23271A,A23403G,C23604A,C23709T,T24506G,G24914C,C25517T,C27689T,C27972T,G28048T,A28111G,G28280C,A28281T,T28282A,G28881A,G28882A,G28883C,C28977T,T29589C	11288-11297,21766-21772,21994-21997,28274	N:M1X,N:D3L,N:R203K,N:G204R,N:S235F,ORF1a:F406S,ORF1a:T1001I,ORF1a:A1708D,ORF1a:I2230T,ORF1a:E3962K,ORF1b:P314L,ORF3a:P42L,ORF7a:P99L,ORF8:Q27*,ORF8:R52I,ORF8:Y73C,S:N501Y,S:A570D,S:D614G,S:P681H,S:T716I,S:S982A,S:D1118H	ORF1a:S3675-,ORF1a:G3676-,ORF1a:F3677-,S:H69-,S:V70-,S:Y144-	1831672
246	2021-04-20 21:19:06	63	1	26.57	18.61	18.41	Yes	B.1.1.7	99.8927	786.132	C241T,C913T,C3037T,C3267T,C5388A,C5986T,T6178C,C6363T,T6954C,C7945T,A11768T,C14408T,C14676T,G14973A,C15279T,T16176C,A23063T,C23271A,A23403G,C23604A,C23709T,T24506G,G24914C,C27513T,T27728G,C27972T,G28048T,A28111G,G28280C,A28281T,T28282A,G28881A,G28882A,G28883C,C28977T	11288-11297,21766-21772,21994-21997,28274	N:M1X,N:D3L,N:R203K,N:G204R,N:S235F,ORF1a:T1001I,ORF1a:A1708D,ORF1a:A2033V,ORF1a:I2230T,ORF1a:I3835L,ORF1b:P314L,ORF7a:L112R,ORF8:Q27*,ORF8:R52I,ORF8:Y73C,S:N501Y,S:A570D,S:D614G,S:P681H,S:T716I,S:S982A,S:D1118H	ORF1a:S3675-,ORF1a:G3676-,ORF1a:F3677-,S:H69-,S:V70-,S:Y144-	1831591
247	2021-04-20 21:34:06	53	1	35.49	28.33	27.43	Yes	B.1.1.7	99.9966	748.862	C203T,C241T,C913T,C3037T,C3267T,C5239T,C5388A,C5986T,T6954C,G8353A,T13899G,G14277A,C14408T,C14676T,T15096C,C15279T,T16176C,C23271A,C23277T,A23403G,C23604A,C23709T,A24178G,T24506G,C24865T,G24914C,G25352T,G25785T,C27972T,G28048T,A28111G,G28280C,A28281T,T28282A,G28881A,G28882A,G28883C,C28977T,G29751A	11288-11297,21766-21772,21994-21997,28274	N:M1X,N:D3L,N:R203K,N:G204R,N:S235F,ORF1a:T1001I,ORF1a:A1708D,ORF1a:I2230T,ORF1b:D144E,ORF1b:P314L,ORF3a:W131C,ORF8:Q27*,ORF8:R52I,ORF8:Y73C,S:A570D,S:T572I,S:D614G,S:P681H,S:T716I,S:S982A,S:D1118H,S:V1264L	ORF1a:S3675-,ORF1a:G3676-,ORF1a:F3677-,S:H69-,S:V70-,S:Y144-	1831603
248	2021-04-21 14:22:47	54	1	27	28.15	27.14	Yes	P.1	99.9966	894.506	C241T,T733C,C2749T,C3037T,C3828T,T4171C,A5648C,A6319G,A6613G,C12778T,G13201A,G13403T,C13860T,C14408T,G17259T,C19366T,C21614T,C21621A,C21638T,T21826G,G21974T,G22132T,A22812C,A23403G,C23525T,C24642T,G25088T,T26149C,G27217A,G28167A,C28512G,A28877T,G28878C,G28881A,G28882A,G28883C,T29834A	11288-11297	N:P80R,N:R203K,N:G204R,ORF1a:S1188L,ORF1a:K1795Q,ORF1a:G4380C,ORF1b:P314L,ORF1b:E1264D,ORF1b:P1967S,ORF3a:S253P,ORF6:D6N,ORF8:E92K,ORF9b:Q77E,S:L18F,S:T20N,S:P26S,S:D88E,S:D138Y,S:R190S,S:K417T,S:D614G,S:H655Y,S:T1027I,S:V1176F	ORF1a:S3675-,ORF1a:G3676-,ORF1a:F3677-	1831615
249	2021-04-20 21:31:16	55	1	36.52	28.53	27.77	Yes	B.1.1.7	99.9128	798.328	C241T,C913T,G2659T,C3037T,C3267T,C5388A,C5986T,T6954C,G11335T,C14408T,C14676T,C15279T,T16176C,C23271A,A23403G,C23604A,C23709T,T24506G,G24914C,C27972T,G28048T,A28111G,G28280C,A28281T,T28282A,G28881A,G28882A,G28883C,C28977T,C29541T	11288-11297,21766-21772,21994-21997,28274	N:M1X,N:D3L,N:R203K,N:G204R,N:S235F,ORF1a:K798N,ORF1a:T1001I,ORF1a:A1708D,ORF1a:I2230T,ORF1b:P314L,ORF8:Q27*,ORF8:R52I,ORF8:Y73C,S:A570D,S:D614G,S:P681H,S:T716I,S:S982A,S:D1118H	ORF1a:S3675-,ORF1a:G3676-,ORF1a:F3677-,S:H69-,S:V70-,S:Y144-	1831639
250	2021-04-20 18:46:06	19	0	34.38	27.32	26.05	Yes	B.1.1.7	99.9128	734.028	C241T,C913T,G2659T,C3037T,C3267T,C5388A,C5986T,T6954C,G11335T,C14408T,C14676T,C15279T,T16176C,A23063T,C23271A,A23403G,C23604A,C23709T,T24506G,G24914C,C27972T,G28048T,A28111G,G28280C,A28281T,T28282A,G28881A,G28882A,G28883C,C28977T,C29541T	11288-11297,21766-21772,21994-21997,28274	N:M1X,N:D3L,N:R203K,N:G204R,N:S235F,ORF1a:K798N,ORF1a:T1001I,ORF1a:A1708D,ORF1a:I2230T,ORF1b:P314L,ORF8:Q27*,ORF8:R52I,ORF8:Y73C,S:N501Y,S:A570D,S:D614G,S:P681H,S:T716I,S:S982A,S:D1118H	ORF1a:S3675-,ORF1a:G3676-,ORF1a:F3677-,S:H69-,S:V70-,S:Y144-	1831651
251	2021-04-20 18:46:08	53	1	31.23	24.23	23.67	Yes	P.1	99.9665	923.289	C241T,T733C,C1420T,C2749T,C3037T,C3828T,G5063A,A5648C,A6319G,A6613G,C8169T,T8392A,C12778T,C13860T,C14408T,G17259T,C17339T,C21614T,C21621A,C21638T,G21974T,G22132T,A22812C,G23012A,A23063T,A23403G,C23525T,C24642T,G25088T,T26149C,T26446G,G28167A,C28512G,A28877T,G28878C,G28881A,G28882A,G28883C,T29834A	11288-11297	E:S68A,N:P80R,N:R203K,N:G204R,ORF1a:S1188L,ORF1a:D1600N,ORF1a:K1795Q,ORF1a:S2635L,ORF1b:P314L,ORF1b:E1264D,ORF1b:A1291V,ORF3a:S253P,ORF8:E92K,ORF9b:Q77E,S:L18F,S:T20N,S:P26S,S:D138Y,S:R190S,S:K417T,S:E484K,S:N501Y,S:D614G,S:H655Y,S:T1027I,S:V1176F	ORF1a:S3675-,ORF1a:G3676-,ORF1a:F3677-	1831662
252	2021-04-20 18:19:52	33	1	19.16	19.84	19.01	Yes	B.1.1.7	99.953	752.511	C241T,C913T,C1471T,C2399T,C2470T,C3037T,C3267T,C5388A,C5986T,C6363T,T6954C,C7081T,C14408T,C14676T,G14973A,C15279T,T16176C,A20755G,A23063T,C23271A,A23403G,C23604A,C23709T,T24506G,G24914C,C26058T,C27513T,C27972T,G28048T,A28111G,G28280C,A28281T,T28282A,G28881A,G28882A,G28883C,C28977T,G29338T	11288-11297,21766-21772,21994-21997,28274	N:M1X,N:D3L,N:R203K,N:G204R,N:S235F,N:K355N,ORF1a:H712Y,ORF1a:T1001I,ORF1a:A1708D,ORF1a:A2033V,ORF1a:I2230T,ORF1b:P314L,ORF1b:S2430G,ORF8:Q27*,ORF8:R52I,ORF8:Y73C,S:N501Y,S:A570D,S:D614G,S:P681H,S:T716I,S:S982A,S:D1118H	ORF1a:S3675-,ORF1a:G3676-,ORF1a:F3677-,S:H69-,S:V70-,S:Y144-	1831673
253	2021-04-21 12:29:13	27	0	28.25	21.03	19.66	Yes	B.1.1.7	99.9966	735.222	C241T,C913T,C2110T,C2544T,C3037T,C3267T,C4206T,C5388A,A5689G,C5986T,T6954C,C11750T,C12809T,C14120T,C14408T,C14676T,C15279T,C15324T,T16176C,C22624T,A23063T,C23271A,A23403G,C23604A,C23709T,T24506G,G24914C,T26604C,C27972T,G28048T,A28095T,A28111G,G28280C,A28281T,T28282A,G28881A,G28882A,G28883C,C28977T	11288-11297,21766-21772,21994-21997,28274	M:F28L,N:M1X,N:D3L,N:R203K,N:G204R,N:S235F,ORF1a:T760I,ORF1a:T1001I,ORF1a:A1314V,ORF1a:A1708D,ORF1a:I2230T,ORF1a:L3829F,ORF1a:L4182F,ORF1b:P218L,ORF1b:P314L,ORF8:Q27*,ORF8:R52I,ORF8:K68*,ORF8:Y73C,S:N501Y,S:A570D,S:D614G,S:P681H,S:T716I,S:S982A,S:D1118H	ORF1a:S3675-,ORF1a:G3676-,ORF1a:F3677-,S:H69-,S:V70-,S:Y144-	1831592
254	2021-04-21 12:33:43	79	0	30.08	21.98	21.41	Yes	B.1.1.7	99.9966	430.855	C241T,C913T,C2110T,C2544T,C3037T,C3267T,C4206T,C5388A,A5689G,C5986T,T6954C,C11750T,C12809T,C14120T,C14408T,C14676T,C15279T,C15324T,T16176C,C22624T,C23271A,A23403G,C23604A,C23709T,T24506G,G24914C,T26604C,C27972T,G28048T,A28111G,G28280C,A28281T,T28282A,G28881A,G28882A,G28883C,C28977T	11288-11297,21766-21772,21994-21997,28274	M:F28L,N:M1X,N:D3L,N:R203K,N:G204R,N:S235F,ORF1a:T760I,ORF1a:T1001I,ORF1a:A1314V,ORF1a:A1708D,ORF1a:I2230T,ORF1a:L3829F,ORF1a:L4182F,ORF1b:P218L,ORF1b:P314L,ORF8:Q27*,ORF8:R52I,ORF8:Y73C,S:A570D,S:D614G,S:P681H,S:T716I,S:S982A,S:D1118H	ORF1a:S3675-,ORF1a:G3676-,ORF1a:F3677-,S:H69-,S:V70-,S:Y144-	1831604
255	2021-04-22 12:27:02	53	0	25.92	18.44	18.5	Yes	B.1.1.7	99.9966	958.095	C241T,C913T,C3037T,C3267T,C5388A,C5986T,T6954C,C8950T,C12974T,C14408T,C14676T,C15279T,G15652T,T16176C,C21234T,A23063T,C23271A,A23403G,C23604A,C23709T,T24506G,G24914C,A25765G,C25844T,C27577T,C27972T,G28048T,A28111G,G28280C,A28281T,T28282A,G28851C,G28881A,G28882A,G28883C,C28977T	11288-11297,21766-21772,21994-21997,28274	N:M1X,N:D3L,N:S193T,N:R203K,N:G204R,N:S235F,ORF1a:T1001I,ORF1a:A1708D,ORF1a:I2230T,ORF1b:P314L,ORF1b:D729Y,ORF3a:M125V,ORF3a:T151I,ORF7a:Q62*,ORF8:Q27*,ORF8:R52I,ORF8:Y73C,S:N501Y,S:A570D,S:D614G,S:P681H,S:T716I,S:S982A,S:D1118H	ORF1a:S3675-,ORF1a:G3676-,ORF1a:F3677-,S:H69-,S:V70-,S:Y144-	1831616
256	2021-04-22 14:14:00	60	1	21.23	10.21	10.69	Yes	B.1.1.7	99.8927	782.662	C241T,C913T,A2647G,C3037T,C3177T,C3267T,C5388A,C5986T,T6954C,C14408T,C14676T,C15279T,T16176C,A23063T,C23271A,A23403G,C23604A,C23709T,T24506G,G24914C,T26038C,C27972T,G28048T,A28111G,G28280C,A28281T,T28282A,C28876T,G28881A,G28882A,G28883C,C28977T,G29372C,G29737T	11288-11297,21766-21772,21994-21997,28274	N:M1X,N:D3L,N:R203K,N:G204R,N:S235F,N:E367Q,ORF1a:P971L,ORF1a:T1001I,ORF1a:A1708D,ORF1a:I2230T,ORF1b:P314L,ORF3a:S216P,ORF8:Q27*,ORF8:R52I,ORF8:Y73C,S:N501Y,S:A570D,S:D614G,S:P681H,S:T716I,S:S982A,S:D1118H	ORF1a:S3675-,ORF1a:G3676-,ORF1a:F3677-,S:H69-,S:V70-,S:Y144-	1831593
257	2021-04-12 13:52:07	71	1	33.15	24.24	24.42	Yes	B.1.1.7	99.3691	569.621	C241T,C913T,A2810G,C3037T,C3267T,C5388A,C5986T,T6954C,A12162G,C12621T,A13409G,C14408T,C14676T,C15279T,C15441T,T16176C,A17615G,C19164T,A23063T,C23271A,A23403G,C23604A,C23709T,T24506G,G24914C,C26082T,C27972T,G28048T,A28111G,G28280C,A28281T,T28282A,G28881A,G28882A,G28883C,C28977T	11288-11297,21766-21772,21994-21997,28274	N:M1X,N:D3L,N:R203K,N:G204R,N:S235F,ORF1a:I849V,ORF1a:T1001I,ORF1a:A1708D,ORF1a:I2230T,ORF1a:Q3966R,ORF1a:S4119L,ORF1a:S4382G,ORF1b:P314L,ORF1b:K1383R,ORF8:Q27*,ORF8:R52I,ORF8:Y73C,S:N501Y,S:A570D,S:D614G,S:P681H,S:T716I,S:S982A,S:D1118H	ORF1a:S3675-,ORF1a:G3676-,ORF1a:F3677-,S:H69-,S:V70-,S:Y144-	1831621
258	2021-04-14 18:57:58	81	0	30.2	22.83	22.65	Yes	B.1.1.7	99.8792	710.872	C241T,C913T,C3037T,C3267T,C5388A,C5986T,G6744A,T6954C,C14408T,G14547A,C14676T,C15279T,T16176C,C20016T,G22030A,A23063T,C23271A,A23403G,C23604A,C23709T,T24506G,G24914C,G25996T,T27384C,G27457T,C27972T,G28048T,A28111G,G28280C,A28281T,T28282A,G28881A,G28882A,G28883C,C28977T,C29666T,G29737T,C29743T	11288-11297,21766-21772,21994-21997,28274	N:M1X,N:D3L,N:R203K,N:G204R,N:S235F,ORF1a:T1001I,ORF1a:A1708D,ORF1a:C2160Y,ORF1a:I2230T,ORF1b:P314L,ORF3a:V202L,ORF7a:E22*,ORF8:Q27*,ORF8:R52I,ORF8:Y73C,S:N501Y,S:A570D,S:D614G,S:P681H,S:T716I,S:S982A,S:D1118H	ORF1a:S3675-,ORF1a:G3676-,ORF1a:F3677-,S:H69-,S:V70-,S:Y144-	1831633
259	2021-04-15 21:44:11	19	1	27.36	17.79	17.38	Yes	B.1.1.7	99.9933	722.317	C241T,C913T,A2647G,C3037T,C3177T,C3267T,C5388A,C5986T,T6954C,C14408T,A14550C,C14676T,C15279T,T16176C,C16274T,C16952T,C20133T,G22346T,A23063T,C23271A,A23403G,C23604A,C23709T,T24506G,G24914C,T26038C,C27972T,G28048T,A28111G,G28280C,A28281T,T28282A,C28876T,G28881A,G28882A,G28883C,C28977T,G29372C,G29737T	11288-11297,21766-21772,21994-21997,28274	N:M1X,N:D3L,N:R203K,N:G204R,N:S235F,N:E367Q,ORF1a:P971L,ORF1a:T1001I,ORF1a:A1708D,ORF1a:I2230T,ORF1b:P314L,ORF1b:E361D,ORF1b:S936L,ORF1b:T1162I,ORF3a:S216P,ORF8:Q27*,ORF8:R52I,ORF8:Y73C,S:A262S,S:N501Y,S:A570D,S:D614G,S:P681H,S:T716I,S:S982A,S:D1118H	ORF1a:S3675-,ORF1a:G3676-,ORF1a:F3677-,S:H69-,S:V70-,S:Y144-	1831645
260	2021-04-22 22:12:10	96	1	23.07	15.93	15.58	Yes	B.1.1.7	99.9966	1321.7	C241T,C913T,C3037T,C3267T,C5388A,C5986T,C6500T,T6954C,T7292G,C7420T,C14408T,T14445C,C14676T,C15240T,C15279T,T16176C,A23063T,C23271A,A23403G,G23593T,C23604A,C23709T,T24506G,G24914C,G26918T,T27410G,C27972T,G28048T,A28111G,G28280C,A28281T,T28282A,G28881A,G28882A,G28883C,C28977T,C29733T,C29774T	11288-11297,21766-21772,21994-21997,28274	N:M1X,N:D3L,N:R203K,N:G204R,N:S235F,ORF1a:T1001I,ORF1a:A1708D,ORF1a:P2079S,ORF1a:I2230T,ORF1a:L2343V,ORF1b:P314L,ORF7a:F6C,ORF8:Q27*,ORF8:R52I,ORF8:Y73C,S:N501Y,S:A570D,S:D614G,S:Q677H,S:P681H,S:T716I,S:S982A,S:D1118H	ORF1a:S3675-,ORF1a:G3676-,ORF1a:F3677-,S:H69-,S:V70-,S:Y144-	1892887
261	2021-04-15 21:38:30	54	0	24.12	17.3	16.22	Yes	B.1.1.7	99.953	1336.8	C241T,C913T,C3037T,C3267T,A4005G,C5388A,C5986T,T6954C,A13015G,C14408T,C14676T,C15279T,T16176C,A23063T,C23271A,A23403G,C23604A,C23709T,G23755T,T24506G,G24914C,C27972T,G28048T,A28111G,G28280C,A28281T,T28282A,G28881A,G28882A,G28883C,C28977T	518-521,11288-11297,21766-21772,21994-21997,28274	N:M1X,N:D3L,N:R203K,N:G204R,N:S235F,ORF1a:T1001I,ORF1a:K1247R,ORF1a:A1708D,ORF1a:I2230T,ORF1b:P314L,ORF8:Q27*,ORF8:R52I,ORF8:Y73C,S:N501Y,S:A570D,S:D614G,S:P681H,S:T716I,S:M731I,S:S982A,S:D1118H	ORF1a:M85-,ORF1a:S3675-,ORF1a:G3676-,ORF1a:F3677-,S:H69-,S:V70-,S:Y144-	1892911
262	2021-04-15 21:37:35	38	0	29.15	23.5	22.51	Yes	B.1.1.7	99.9631	1012.13	C241T,C913T,C3037T,C3267T,A4005G,C5388A,C5986T,T6954C,A13015G,C14408T,C14676T,C15279T,G15594T,T16176C,A23063T,C23271A,A23403G,C23604A,C23709T,T24506G,G24914C,C27972T,G28048T,A28111G,G28280C,A28281T,T28282A,G28881A,G28882A,G28883C,C28977T	518-521,11288-11297,21766-21772,21994-21997,28274	N:M1X,N:D3L,N:R203K,N:G204R,N:S235F,ORF1a:T1001I,ORF1a:K1247R,ORF1a:A1708D,ORF1a:I2230T,ORF1b:P314L,ORF1b:K709N,ORF8:Q27*,ORF8:R52I,ORF8:Y73C,S:N501Y,S:A570D,S:D614G,S:P681H,S:T716I,S:S982A,S:D1118H	ORF1a:M85-,ORF1a:S3675-,ORF1a:G3676-,ORF1a:F3677-,S:H69-,S:V70-,S:Y144-	1892936
263	2021-04-23 14:04:12	40	0	25.73	17.97	15.19	Yes	B.1.1.7	99.9966	1082.47	C241T,C913T,C3037T,C3267T,C5388A,C5986T,T6954C,T13518C,C14408T,C14676T,C15279T,T16176C,A17615G,A19079G,C19854T,G21423A,C22858T,A23063T,C23271A,A23403G,C23604A,C23709T,C24370T,T24506G,G24914C,C27972T,G28048T,A28111G,G28280C,A28281T,T28282A,G28881A,G28882A,G28883C,C28977T,A29596G	11288-11297,21766-21772,21994-21997,28274	N:M1X,N:D3L,N:R203K,N:G204R,N:S235F,ORF1a:T1001I,ORF1a:A1708D,ORF1a:I2230T,ORF1b:P314L,ORF1b:K1383R,ORF1b:E1871G,ORF8:Q27*,ORF8:R52I,ORF8:Y73C,S:N501Y,S:A570D,S:D614G,S:P681H,S:T716I,S:S982A,S:D1118H	ORF1a:S3675-,ORF1a:G3676-,ORF1a:F3677-,S:H69-,S:V70-,S:Y144-	1892984
264	2021-04-23 17:53:30	54	0	28.23	21.17	20.5	Yes	B.1.1.7	99.8994	1325.65	C241T,C913T,C3037T,C3267T,A5041G,C5388A,C5986T,T6954C,G12070T,C14408T,C14676T,T15096C,C15279T,T16176C,A23063T,C23271A,A23403G,C23604A,C23709T,T24506G,G24914C,A26098T,C27972T,G28048T,A28095T,A28111G,G28280C,A28281T,T28282A,T28735C,G28881A,G28882A,G28883C,C28977T,G29195T	11288-11297,21766-21772,21994-21997,28274	N:M1X,N:D3L,N:R203K,N:G204R,N:S235F,N:A308S,ORF1a:T1001I,ORF1a:A1708D,ORF1a:I2230T,ORF1b:P314L,ORF3a:I236F,ORF8:Q27*,ORF8:R52I,ORF8:K68*,ORF8:Y73C,S:N501Y,S:A570D,S:D614G,S:P681H,S:T716I,S:S982A,S:D1118H	ORF1a:S3675-,ORF1a:G3676-,ORF1a:F3677-,S:H69-,S:V70-,S:Y144-	1893009
265	2021-04-23 14:04:15	15	1	35.21	28.54	27.69	Yes	B.1.1.7	99.9765	1101.96	C241T,C913T,C2065T,A2647G,C3037T,C3177T,C3267T,C5388A,C5986T,T6954C,T13641G,C14408T,C14676T,C15279T,T16176C,C17410T,C20956T,A23063T,C23271A,A23403G,C23604A,C23709T,T24506G,G24914C,T26038C,C27972T,G28048T,A28111G,G28280C,A28281T,T28282A,C28876T,G28881A,G28882A,G28883C,C28977T,G29372C,G29737T	11288-11297,21766-21772,21994-21997,28274	N:M1X,N:D3L,N:R203K,N:G204R,N:S235F,N:E367Q,ORF1a:P971L,ORF1a:T1001I,ORF1a:A1708D,ORF1a:I2230T,ORF1b:D58E,ORF1b:P314L,ORF1b:R1315C,ORF1b:L2497F,ORF3a:S216P,ORF8:Q27*,ORF8:R52I,ORF8:Y73C,S:N501Y,S:A570D,S:D614G,S:P681H,S:T716I,S:S982A,S:D1118H	ORF1a:S3675-,ORF1a:G3676-,ORF1a:F3677-,S:H69-,S:V70-,S:Y144-	1893031
266	2021-04-23 15:22:03	60	1	34.49	26.69	26.12	Yes	B.1.1.7	99.9966	1148.06	C241T,C913T,A1795C,C3037T,C3267T,C5388A,C5986T,T6954C,C14408T,C14676T,T15096C,C15279T,T16176C,C21614T,A23063T,C23271A,A23403G,C23604A,C23709T,T24506G,G24914C,G25785T,C27972T,G28048T,A28095T,A28111G,G28280C,A28281T,T28282A,G28881A,G28882A,G28883C,C28977T,G29764A	11288-11297,21766-21772,21994-21997,28274	N:M1X,N:D3L,N:R203K,N:G204R,N:S235F,ORF1a:K510N,ORF1a:T1001I,ORF1a:A1708D,ORF1a:I2230T,ORF1b:P314L,ORF3a:W131C,ORF8:Q27*,ORF8:R52I,ORF8:K68*,ORF8:Y73C,S:L18F,S:N501Y,S:A570D,S:D614G,S:P681H,S:T716I,S:S982A,S:D1118H	ORF1a:S3675-,ORF1a:G3676-,ORF1a:F3677-,S:H69-,S:V70-,S:Y144-	1892870
267	2021-04-23 12:30:56	50	0	26.57	18.8	18.81	Yes	B.1.1.7	99.8626	1124.22	C241T,C913T,C3037T,C3177T,C3267T,C4055T,A5032G,C5388A,C5986T,G6476A,T6954C,C11224T,C14408T,C14676T,C15279T,T16176C,A22278T,A23063T,C23271A,A23403G,C23604A,C23709T,T24506G,G24914C,A27363C,C27972T,G28048T,A28111G,G28280C,A28281T,T28282A,G28881A,G28882A,G28883C,C28977T,C29708T	11288-11297,21766-21772,21994-21997,28274	N:M1X,N:D3L,N:R203K,N:G204R,N:S235F,ORF1a:P971L,ORF1a:T1001I,ORF1a:H1264Y,ORF1a:A1708D,ORF1a:V2071I,ORF1a:I2230T,ORF1b:P314L,ORF6:E54D,ORF8:Q27*,ORF8:R52I,ORF8:Y73C,S:Q239L,S:N501Y,S:A570D,S:D614G,S:P681H,S:T716I,S:S982A,S:D1118H	ORF1a:S3675-,ORF1a:G3676-,ORF1a:F3677-,S:H69-,S:V70-,S:Y144-	1892895
268	2021-04-23 12:35:39	41	1	22.61	12.69	12.59	Yes	B.1.1.7	99.9966	1239.62	C241T,C913T,C3037T,C3267T,C5388A,C5986T,T6954C,C8950T,C13197T,C14408T,C14676T,C15279T,T16176C,C21234T,A23063T,C23271A,A23403G,C23604A,C23709T,T24506G,G24914C,C25844T,C27972T,G28048T,A28111G,G28280C,A28281T,T28282A,G28881A,G28882A,G28883C,C28977T	11288-11297,21766-21772,21994-21997,28274	N:M1X,N:D3L,N:R203K,N:G204R,N:S235F,ORF1a:T1001I,ORF1a:A1708D,ORF1a:I2230T,ORF1a:T4311I,ORF1b:P314L,ORF3a:T151I,ORF8:Q27*,ORF8:R52I,ORF8:Y73C,S:N501Y,S:A570D,S:D614G,S:P681H,S:T716I,S:S982A,S:D1118H	ORF1a:S3675-,ORF1a:G3676-,ORF1a:F3677-,S:H69-,S:V70-,S:Y144-	1892919
269	2021-04-23 13:27:54	79	0	34.87	27.82	27.87	Yes	B.1.1.7	99.9966	922.372	C241T,C913T,C2110T,C2544T,C3037T,C3267T,C4206T,C5388A,A5689G,C5986T,T6954C,C11750T,C12809T,C14120T,C14408T,C14676T,C15279T,C15324T,T16176C,C22624T,A23063T,C23271A,A23403G,C23604A,C23709T,T24506G,G24914C,T26604C,C27972T,G28048T,A28095T,A28111G,G28280C,A28281T,T28282A,G28881A,G28882A,G28883C,C28977T	11288-11297,21766-21772,21994-21997,28274	M:F28L,N:M1X,N:D3L,N:R203K,N:G204R,N:S235F,ORF1a:T760I,ORF1a:T1001I,ORF1a:A1314V,ORF1a:A1708D,ORF1a:I2230T,ORF1a:L3829F,ORF1a:L4182F,ORF1b:P218L,ORF1b:P314L,ORF8:Q27*,ORF8:R52I,ORF8:K68*,ORF8:Y73C,S:N501Y,S:A570D,S:D614G,S:P681H,S:T716I,S:S982A,S:D1118H	ORF1a:S3675-,ORF1a:G3676-,ORF1a:F3677-,S:H69-,S:V70-,S:Y144-	1892944
270	2021-04-23 12:36:11	50	0	18	18.31	18.96	Yes	P.1	99.9396	1024.89	C241T,T733C,C2749T,C3037T,C3828T,T4171C,A5648C,A6319G,A6613G,C12778T,G13201A,G13403T,C13860T,C14408T,G17259T,C19366T,C21614T,C21621A,C21638T,T21826G,G21974T,G22132T,A22812C,G23012A,A23063T,A23403G,C23525T,C24642T,G25088T,T26149C,G27217A,C27532A,G28167A,C28512G,A28877T,G28878C,G28881A,G28882A,G28883C,T29834A	11288-11297	N:P80R,N:R203K,N:G204R,ORF1a:S1188L,ORF1a:K1795Q,ORF1a:G4380C,ORF1b:P314L,ORF1b:E1264D,ORF1b:P1967S,ORF3a:S253P,ORF6:D6N,ORF7a:H47N,ORF8:E92K,ORF9b:Q77E,S:L18F,S:T20N,S:P26S,S:D88E,S:D138Y,S:R190S,S:K417T,S:E484K,S:N501Y,S:D614G,S:H655Y,S:T1027I,S:V1176F	ORF1a:S3675-,ORF1a:G3676-,ORF1a:F3677-	1892968
271	2021-04-23 12:27:08	33	1	33.79	27.42	26.06	Yes	B.1.1.7	99.9966	1072.89	C241T,C913T,C2453T,C3037T,C3267T,G4136T,C5388A,C5986T,T6954C,C14408T,C14676T,C15279T,T16176C,T17865C,A21194G,A23063T,C23271A,A23403G,C23604A,C23709T,T24506G,G24914C,G25455T,C27972T,G28048T,A28111G,G28280C,A28281T,T28282A,G28685T,G28881A,G28882A,G28883C,C28977T	11288-11297,21766-21772,21994-21997,28274	N:M1X,N:D3L,N:A138S,N:R203K,N:G204R,N:S235F,ORF1a:L730F,ORF1a:T1001I,ORF1a:V1291F,ORF1a:A1708D,ORF1a:I2230T,ORF1b:P314L,ORF1b:D2576G,ORF3a:K21N,ORF8:Q27*,ORF8:R52I,ORF8:Y73C,S:N501Y,S:A570D,S:D614G,S:P681H,S:T716I,S:S982A,S:D1118H	ORF1a:S3675-,ORF1a:G3676-,ORF1a:F3677-,S:H69-,S:V70-,S:Y144-	1893015
272	2021-04-23 12:07:32	2	1	29.44	21.44	21.09	Yes	B.1.1.7	99.9765	1262.01	C241T,C823T,C913T,C3037T,C3267T,C3784T,C4194T,C5388A,C5986T,T6954C,G8353T,C12116T,C12789T,C14408T,C14676T,C15279T,T16176C,A17615G,C21676T,A23063T,C23271A,A23403G,C23604A,C23709T,C24374T,T24506G,G24914C,C27972T,G28048T,G28089T,A28111G,G28280C,A28281T,T28282A,G28881A,G28882A,G28883C,C28977T	11288-11297,21766-21772,21994-21997,28274	N:M1X,N:D3L,N:R203K,N:G204R,N:S235F,ORF1a:T1001I,ORF1a:T1310I,ORF1a:A1708D,ORF1a:I2230T,ORF1a:L3951F,ORF1a:T4175I,ORF1b:P314L,ORF1b:K1383R,ORF8:Q27*,ORF8:R52I,ORF8:G66C,ORF8:Y73C,S:N501Y,S:A570D,S:D614G,S:P681H,S:T716I,S:L938F,S:S982A,S:D1118H	ORF1a:S3675-,ORF1a:G3676-,ORF1a:F3677-,S:H69-,S:V70-,S:Y144-	1893040
273	2021-04-23 12:33:47	52	0	29.42	21.31	19.44	Yes	B.1.1.7	99.4905	1272.66	C241T,C913T,C3037T,C3267T,C5388A,C5986T,C6701T,T6954C,C7279T,C12400T,C14408T,C14676T,T14749C,C15279T,T16176C,C20233T,A23063T,C23271A,A23403G,C23604A,C23709T,T24506G,G24914C,C27972T,G28048T,A28111G,G28280C,A28281T,T28282A,G28881A,G28882A,G28883C,C28977T	11288-11297,21766-21772,21994-21997,28274	N:M1X,N:D3L,N:R203K,N:G204R,N:S235F,ORF1a:T1001I,ORF1a:A1708D,ORF1a:L2146F,ORF1a:I2230T,ORF1b:P314L,ORF1b:P2256S,ORF8:Q27*,ORF8:R52I,ORF8:Y73C,S:N501Y,S:A570D,S:D614G,S:P681H,S:T716I,S:S982A,S:D1118H	ORF1a:S3675-,ORF1a:G3676-,ORF1a:F3677-,S:H69-,S:V70-,S:Y144-	1892872
274	2021-04-23 12:26:49	49	0	34.32	26.85	26.4	Yes	B.1.1.7	99.1142	1032.75	C241T,C913T,C1263T,C2939T,C3037T,T3100C,C3267T,C5388A,C5986T,T6954C,C14408T,C14676T,T15096C,C15279T,T16176C,T21745C,A23063T,C23271A,A23403G,C23604A,C23709T,T24506G,G24914C,C27972T,G28048T,A28095T,A28111G,G28280C,A28281T,T28282A,G28881A,G28882A,G28883C,C28977T,C28987T	11288-11297,21766-21772,21994-21997,28254,28274	N:M1X,N:D3L,N:R203K,N:G204R,N:S235F,ORF1a:T333M,ORF1a:P892S,ORF1a:T1001I,ORF1a:A1708D,ORF1a:I2230T,ORF1b:P314L,ORF8:Q27*,ORF8:R52I,ORF8:K68*,ORF8:Y73C,ORF8:I121X,S:N501Y,S:A570D,S:D614G,S:P681H,S:T716I,S:S982A,S:D1118H	ORF1a:S3675-,ORF1a:G3676-,ORF1a:F3677-,S:H69-,S:V70-,S:Y144-	1892897
275	2021-04-23 12:07:33	1	1	20.54	13.3	12.52	Yes	B.1.1.7	99.8659	1278.16	C241T,C823T,C913T,T1216C,C3037T,C3267T,C3784T,C4194T,C5388A,C5986T,C6318T,T6954C,G8353T,C12789T,C14408T,C14676T,C15279T,T16176C,A17615G,C21676T,A23063T,C23271A,A23403G,C23604A,C23709T,T24506G,G24914C,C27972T,G28048T,G28089T,A28111G,G28280C,A28281T,T28282A,G28881A,G28882A,G28883C,C28977T	11288-11297,21766-21772,21994-21997,28274	N:M1X,N:D3L,N:R203K,N:G204R,N:S235F,ORF1a:T1001I,ORF1a:T1310I,ORF1a:A1708D,ORF1a:P2018L,ORF1a:I2230T,ORF1a:T4175I,ORF1b:P314L,ORF1b:K1383R,ORF8:Q27*,ORF8:R52I,ORF8:G66C,ORF8:Y73C,S:N501Y,S:A570D,S:D614G,S:P681H,S:T716I,S:S982A,S:D1118H	ORF1a:S3675-,ORF1a:G3676-,ORF1a:F3677-,S:H69-,S:V70-,S:Y144-	1892922
276	2021-04-23 12:58:23	32	0	32.34	24.87	24.9	Yes	B.1.1.7	99.8358	1006.28	G174C,C241T,C913T,C3037T,C3267T,C5388A,C5986T,T6954C,C14408T,C14676T,C15279T,T16176C,A23063T,C23271A,A23403G,C23604A,C23709T,T24506G,G24914C,C27972T,G28048T,A28111G,G28280C,A28281T,T28282A,G28881A,G28882A,G28883C,C28977T	11288-11297,21766-21772,21994-21997,28274	N:M1X,N:D3L,N:R203K,N:G204R,N:S235F,ORF1a:T1001I,ORF1a:A1708D,ORF1a:I2230T,ORF1b:P314L,ORF8:Q27*,ORF8:R52I,ORF8:Y73C,S:N501Y,S:A570D,S:D614G,S:P681H,S:T716I,S:S982A,S:D1118H	ORF1a:S3675-,ORF1a:G3676-,ORF1a:F3677-,S:H69-,S:V70-,S:Y144-	1892946
277	2021-04-24 15:00:04	31	1	20	11.88	11.82	Yes	B.1.1.7	99.8459	1275.21	C241T,C913T,C1471T,C2470T,C3037T,C3267T,C5388A,C5986T,C6363T,T6954C,C7081T,C14408T,C14676T,G14973A,C15279T,T16176C,A20755G,A23063T,C23271A,A23403G,C23604A,C23709T,T24506G,G24914C,C26058T,C27513T,C27972T,G28048T,A28111G,G28280C,A28281T,T28282A,G28881A,G28882A,G28883C,C28977T,G29338T	11288-11297,21766-21772,21994-21997,28274	N:M1X,N:D3L,N:R203K,N:G204R,N:S235F,N:K355N,ORF1a:T1001I,ORF1a:A1708D,ORF1a:A2033V,ORF1a:I2230T,ORF1b:P314L,ORF1b:S2430G,ORF8:Q27*,ORF8:R52I,ORF8:Y73C,S:N501Y,S:A570D,S:D614G,S:P681H,S:T716I,S:S982A,S:D1118H	ORF1a:S3675-,ORF1a:G3676-,ORF1a:F3677-,S:H69-,S:V70-,S:Y144-	1892995
278	2021-04-24 14:59:26	65	0	25.71	18.51	17.73	Yes	B.1.1.7	99.9664	1337.73	C241T,C913T,C1471T,C2470T,C3037T,C3267T,C5388A,C5986T,C6363T,T6954C,C7081T,G8179T,C14408T,C14676T,G14973A,C15279T,T16176C,A20755G,A23063T,C23271A,A23403G,C23604A,C23709T,T24506G,G24914C,C26058T,C27513T,C27972T,G28048T,A28111G,G28280C,A28281T,T28282A,G28881A,G28882A,G28883C,C28977T,G29338T	11288-11297,21766-21772,21994-21997,28274	N:M1X,N:D3L,N:R203K,N:G204R,N:S235F,N:K355N,ORF1a:T1001I,ORF1a:A1708D,ORF1a:A2033V,ORF1a:I2230T,ORF1b:P314L,ORF1b:S2430G,ORF8:Q27*,ORF8:R52I,ORF8:Y73C,S:N501Y,S:A570D,S:D614G,S:P681H,S:T716I,S:S982A,S:D1118H	ORF1a:S3675-,ORF1a:G3676-,ORF1a:F3677-,S:H69-,S:V70-,S:Y144-	1893042
279	2021-04-24 14:41:21	63	1	24.37	15.47	15.71	Yes	B.1.1.7	99.8693	1482.2	C241T,G347A,C913T,C3037T,C3267T,C5388A,C5986T,T6954C,C12400T,C14408T,C14676T,T14749C,C15279T,T16176C,G19894A,C20233T,A23063T,C23271A,A23403G,C23604A,C23709T,T24506G,G24914C,C27972T,G28048T,A28111G,G28280C,A28281T,T28282A,G28881A,G28882A,G28883C,C28977T	11288-11297,21766-21772,21994-21997,28274	N:M1X,N:D3L,N:R203K,N:G204R,N:S235F,ORF1a:V28I,ORF1a:T1001I,ORF1a:A1708D,ORF1a:I2230T,ORF1b:P314L,ORF1b:A2143T,ORF1b:P2256S,ORF8:Q27*,ORF8:R52I,ORF8:Y73C,S:N501Y,S:A570D,S:D614G,S:P681H,S:T716I,S:S982A,S:D1118H	ORF1a:S3675-,ORF1a:G3676-,ORF1a:F3677-,S:H69-,S:V70-,S:Y144-	1892874
280	2021-04-24 14:43:04	6	1	30.63	22.31	21.97	Yes	B.1.1.7	99.9363	1283.25	C241T,C823T,C913T,C3037T,C3267T,C3784T,C4194T,C5388A,C5986T,T6954C,G8353T,C12789T,C14408T,C14676T,C15279T,T16176C,A17615G,C21676T,A23063T,C23271A,A23403G,C23604A,C23709T,T24506G,G24914C,C27972T,G28048T,G28089T,A28111G,G28280C,A28281T,T28282A,G28881A,G28882A,G28883C,C28977T	11288-11297,21766-21772,21994-21997,28274	N:M1X,N:D3L,N:R203K,N:G204R,N:S235F,ORF1a:T1001I,ORF1a:T1310I,ORF1a:A1708D,ORF1a:I2230T,ORF1a:T4175I,ORF1b:P314L,ORF1b:K1383R,ORF8:Q27*,ORF8:R52I,ORF8:G66C,ORF8:Y73C,S:N501Y,S:A570D,S:D614G,S:P681H,S:T716I,S:S982A,S:D1118H	ORF1a:S3675-,ORF1a:G3676-,ORF1a:F3677-,S:H69-,S:V70-,S:Y144-	1892899
281	2021-04-24 14:41:21	69	0	30.22	22.92	22.24	Yes	B.1.1.7	99.5538	1069.95	C241T,G347A,C913T,C3037T,C3267T,C5388A,C5986T,T6954C,C12400T,C14408T,C14676T,T14749C,C15279T,T16176C,C20233T,A23063T,C23271A,A23403G,C23604A,C23709T,C24502T,T24506G,G24914C,C27972T,G28048T,A28111G,G28280C,A28281T,T28282A,G28881A,G28882A,G28883C,C28977T	11288-11297,21766-21772,21994-21997,28274	N:M1X,N:D3L,N:R203K,N:G204R,N:S235F,ORF1a:V28I,ORF1a:T1001I,ORF1a:A1708D,ORF1a:I2230T,ORF1b:P314L,ORF1b:P2256S,ORF8:Q27*,ORF8:R52I,ORF8:Y73C,S:N501Y,S:A570D,S:D614G,S:P681H,S:T716I,S:S982A,S:D1118H	ORF1a:S3675-,ORF1a:G3676-,ORF1a:F3677-,S:H69-,S:V70-,S:Y144-	1892924
282	2021-04-24 14:36:42	15	0	30.73	23.29	22.55	Yes	B.1.1.7	99.9866	1077.71	C241T,C913T,C3037T,C3267T,C5388A,C5986T,T6954C,T8941C,C8950T,G14055T,C14408T,C14676T,C15279T,G15652T,T16176C,C21234T,A23063T,C23271A,A23403G,C23604A,C23709T,T24506G,G24914C,C25844T,C27577T,C27972T,G28048T,A28111G,G28280C,A28281T,T28282A,G28851C,G28881A,G28882A,G28883C,C28977T	11288-11297,21766-21772,21994-21997,28274	N:M1X,N:D3L,N:S193T,N:R203K,N:G204R,N:S235F,ORF1a:T1001I,ORF1a:A1708D,ORF1a:I2230T,ORF1b:P314L,ORF1b:D729Y,ORF3a:T151I,ORF7a:Q62*,ORF8:Q27*,ORF8:R52I,ORF8:Y73C,S:N501Y,S:A570D,S:D614G,S:P681H,S:T716I,S:S982A,S:D1118H	ORF1a:S3675-,ORF1a:G3676-,ORF1a:F3677-,S:H69-,S:V70-,S:Y144-	1892949
283	2021-04-24 14:31:59	12	1	25.41	17.55	17.56	Yes	B.1.1.7	99.9631	874.064	C241T,C344T,C913T,C3037T,C3267T,C4586T,C5388A,C5986T,C6636T,T6954C,T8603C,T10711C,G11876A,C14408T,C14676T,C15279T,T16176C,A17615G,T23030C,A23063T,C23271A,A23403G,C23604A,C23709T,T24506G,G24914C,G25437T,C27972T,G28048T,C28093T,A28111G,G28280C,A28281T,T28282A,G28628T,G28881A,G28882A,G28883C,C28977T,T29682C	11288-11297,21766-21772,21994-21997,28274	N:M1X,N:D3L,N:A119S,N:R203K,N:G204R,N:S235F,ORF1a:L27F,ORF1a:T1001I,ORF1a:A1708D,ORF1a:T2124I,ORF1a:I2230T,ORF1a:F2780L,ORF1a:V3871I,ORF1b:P314L,ORF1b:K1383R,ORF3a:L15F,ORF8:Q27*,ORF8:R52I,ORF8:S67F,ORF8:Y73C,S:F490L,S:N501Y,S:A570D,S:D614G,S:P681H,S:T716I,S:S982A,S:D1118H	ORF1a:S3675-,ORF1a:G3676-,ORF1a:F3677-,S:H69-,S:V70-,S:Y144-	1892973
284	2021-04-24 14:28:33	10	0	27.21	20.33	20.14	Yes	B.1.1.7	99.9765	889.084	C241T,C913T,C3037T,C3267T,C5388A,C5986T,T6954C,C14408T,C14676T,T15096C,C15279T,T16176C,C21614T,A23063T,C23271A,A23403G,C23604A,C23709T,T24506G,G24914C,G25785T,C27972T,G28048T,A28095T,A28111G,G28280C,A28281T,T28282A,G28881A,G28882A,G28883C,C28977T,G29764A	11288-11297,21766-21772,21994-21997,28274	N:M1X,N:D3L,N:R203K,N:G204R,N:S235F,ORF1a:T1001I,ORF1a:A1708D,ORF1a:I2230T,ORF1b:P314L,ORF3a:W131C,ORF8:Q27*,ORF8:R52I,ORF8:K68*,ORF8:Y73C,S:L18F,S:N501Y,S:A570D,S:D614G,S:P681H,S:T716I,S:S982A,S:D1118H	ORF1a:S3675-,ORF1a:G3676-,ORF1a:F3677-,S:H69-,S:V70-,S:Y144-	1893019
285	2021-04-24 14:29:40	36	0	30.32	21.83	20.25	Yes	B.1.1.7	99.9966	1044.68	C241T,C913T,C3037T,C3267T,C4586T,C5388A,C5986T,C6636T,T6954C,T8603C,T10711C,G11876A,C14408T,C14676T,C15279T,T16176C,A17615G,T23030C,A23063T,C23271A,A23403G,C23604A,C23709T,T24506G,G24914C,G25437T,C27972T,G28048T,C28093T,A28111G,G28280C,A28281T,T28282A,G28628T,G28881A,G28882A,G28883C,C28977T,T29682C	11288-11297,21766-21772,21994-21997,28274	N:M1X,N:D3L,N:A119S,N:R203K,N:G204R,N:S235F,ORF1a:T1001I,ORF1a:A1708D,ORF1a:T2124I,ORF1a:I2230T,ORF1a:F2780L,ORF1a:V3871I,ORF1b:P314L,ORF1b:K1383R,ORF3a:L15F,ORF8:Q27*,ORF8:R52I,ORF8:S67F,ORF8:Y73C,S:F490L,S:N501Y,S:A570D,S:D614G,S:P681H,S:T716I,S:S982A,S:D1118H	ORF1a:S3675-,ORF1a:G3676-,ORF1a:F3677-,S:H69-,S:V70-,S:Y144-	1893044
286	2021-04-24 14:40:46	15	0	28.7	23.35	22.86	Yes	B.1.1.7	99.9799	949.372	C241T,C913T,C3037T,C3267T,C5388A,C5979T,C5986T,T6954C,T8603C,C8683T,C14408T,C14676T,C15279T,T16176C,A17615G,A23063T,C23271A,T23386A,A23403G,C23604A,C23709T,C24023T,T24506G,G24914C,G25437T,T27687C,C27972T,G28048T,A28111G,G28280C,A28281T,T28282A,G28881A,G28882A,G28883C,C28977T	11288-11297,21766-21772,21994-21997,28274	N:M1X,N:D3L,N:R203K,N:G204R,N:S235F,ORF1a:T1001I,ORF1a:A1708D,ORF1a:S1905F,ORF1a:I2230T,ORF1a:F2780L,ORF1b:P314L,ORF1b:K1383R,ORF3a:L15F,ORF8:Q27*,ORF8:R52I,ORF8:Y73C,S:N501Y,S:A570D,S:D614G,S:P681H,S:T716I,S:S982A,S:D1118H	ORF1a:S3675-,ORF1a:G3676-,ORF1a:F3677-,S:H69-,S:V70-,S:Y144-	1892901
287	2021-04-24 15:22:11	15	0	28.16	20.79	19.93	Yes	B.1.1.7	99.9799	937.66	C241T,G242T,C913T,C3037T,C3267T,C5388A,C5979T,C5986T,T6954C,T8603C,C8683T,C14408T,C14676T,C15279T,T16176C,A17615G,A23063T,C23271A,T23386A,A23403G,C23604A,C23709T,C24023T,T24506G,G24914C,G25437T,T27687C,C27972T,G28048T,A28111G,G28280C,A28281T,T28282A,G28881A,G28882A,G28883C,C28977T	11288-11297,21766-21772,21994-21997,28274	N:M1X,N:D3L,N:R203K,N:G204R,N:S235F,ORF1a:T1001I,ORF1a:A1708D,ORF1a:S1905F,ORF1a:I2230T,ORF1a:F2780L,ORF1b:P314L,ORF1b:K1383R,ORF3a:L15F,ORF8:Q27*,ORF8:R52I,ORF8:Y73C,S:N501Y,S:A570D,S:D614G,S:P681H,S:T716I,S:S982A,S:D1118H	ORF1a:S3675-,ORF1a:G3676-,ORF1a:F3677-,S:H69-,S:V70-,S:Y144-	1892925
288	2021-04-24 14:45:22	35	1	27.63	19.55	19.56	Yes	B.1.1.7	99.9966	1018.27	C241T,G347A,C913T,C3037T,C3267T,C5388A,C5986T,T6954C,C12400T,C14408T,C14676T,T14749C,C15279T,T16176C,C20233T,A23063T,C23271A,A23403G,C23604A,C23709T,T24506G,G24914C,C27972T,G28048T,A28111G,G28280C,A28281T,T28282A,G28881A,G28882A,G28883C,C28977T	11288-11297,21766-21772,21994-21997,28274	N:M1X,N:D3L,N:R203K,N:G204R,N:S235F,ORF1a:V28I,ORF1a:T1001I,ORF1a:A1708D,ORF1a:I2230T,ORF1b:P314L,ORF1b:P2256S,ORF8:Q27*,ORF8:R52I,ORF8:Y73C,S:N501Y,S:A570D,S:D614G,S:P681H,S:T716I,S:S982A,S:D1118H	ORF1a:S3675-,ORF1a:G3676-,ORF1a:F3677-,S:H69-,S:V70-,S:Y144-	1892951
289	2021-04-24 15:32:16	13	1	37.2	29.18	28.33	Yes	B.1.1.7	99.4967	754.408	C241T,C913T,A2810G,C3037T,C3267T,C5388A,C5986T,G6653A,T6954C,A12162G,C12621T,A13409G,C14408T,C14676T,C15279T,C15441T,T16176C,A17615G,C19164T,A23063T,C23271A,A23403G,C23604A,C23709T,T24506G,G24914C,A25910G,C27972T,G28048T,A28111G,G28280C,A28281T,T28282A,G28881A,G28882A,G28883C,C28977T	11288-11297,21766-21772,21994-21997,28274	N:M1X,N:D3L,N:R203K,N:G204R,N:S235F,ORF1a:I849V,ORF1a:T1001I,ORF1a:A1708D,ORF1a:V2130I,ORF1a:I2230T,ORF1a:Q3966R,ORF1a:S4119L,ORF1a:S4382G,ORF1b:P314L,ORF1b:K1383R,ORF3a:D173G,ORF8:Q27*,ORF8:R52I,ORF8:Y73C,S:N501Y,S:A570D,S:D614G,S:P681H,S:T716I,S:S982A,S:D1118H	ORF1a:S3675-,ORF1a:G3676-,ORF1a:F3677-,S:H69-,S:V70-,S:Y144-	1892975
290	2021-04-23 19:41:59	2	1	28.08	29.85	30.02	Yes	P.1	99.9966	749.545	C241T,T733C,C1420T,C2749T,C3037T,C3828T,G5063A,A5648C,A6319G,A6613G,C8169T,T8392A,C12778T,C13860T,C14408T,G17259T,C17339T,C21614T,C21621A,C21638T,G21974T,G22132T,A22812C,G23012A,A23063T,A23403G,C23525T,C24642T,G25088T,T26149C,T26446G,G28167A,C28512G,A28877T,G28878C,G28881A,G28882A,G28883C,T29834A	11288-11297	E:S68A,N:P80R,N:R203K,N:G204R,ORF1a:S1188L,ORF1a:D1600N,ORF1a:K1795Q,ORF1a:S2635L,ORF1b:P314L,ORF1b:E1264D,ORF1b:A1291V,ORF3a:S253P,ORF8:E92K,ORF9b:Q77E,S:L18F,S:T20N,S:P26S,S:D138Y,S:R190S,S:K417T,S:E484K,S:N501Y,S:D614G,S:H655Y,S:T1027I,S:V1176F	ORF1a:S3675-,ORF1a:G3676-,ORF1a:F3677-	1893046
291	2021-04-23 19:48:30	57	0	25.15	16.52	16.23	Yes	B.1.1.7	99.9866	1153.79	C241T,C913T,C3037T,C3267T,C5388A,C5986T,T6954C,C8950T,C14408T,C14676T,C15279T,G15652T,T16176C,C21234T,A23063T,C23271A,A23403G,C23604A,C23709T,T24506G,G24914C,C25844T,C27577T,C27972T,G28048T,A28111G,G28280C,A28281T,T28282A,G28851C,G28881A,G28882A,G28883C,C28977T	11288-11297,21766-21772,21994-21997,28274	N:M1X,N:D3L,N:S193T,N:R203K,N:G204R,N:S235F,ORF1a:T1001I,ORF1a:A1708D,ORF1a:I2230T,ORF1b:P314L,ORF1b:D729Y,ORF3a:T151I,ORF7a:Q62*,ORF8:Q27*,ORF8:R52I,ORF8:Y73C,S:N501Y,S:A570D,S:D614G,S:P681H,S:T716I,S:S982A,S:D1118H	ORF1a:S3675-,ORF1a:G3676-,ORF1a:F3677-,S:H69-,S:V70-,S:Y144-	1892879
292	2021-04-23 19:46:03	44	0	30.39	22.2	22.39	Yes	B.1.1.7	99.8659	1219.99	C241T,C913T,C2065T,A2647G,C3037T,C3177T,C3267T,C5388A,C5986T,T6954C,C14408T,C14676T,C15279T,T16176C,C19694T,C20956T,A23063T,C23271A,A23403G,C23604A,C23709T,T24506G,G24914C,C26028T,T26038C,C27972T,G28048T,A28111G,G28280C,A28281T,T28282A,C28876T,G28881A,G28882A,G28883C,C28977T,G29372C,G29737T	11288-11297,21766-21772,21994-21997,28274	N:M1X,N:D3L,N:R203K,N:G204R,N:S235F,N:E367Q,ORF1a:P971L,ORF1a:T1001I,ORF1a:A1708D,ORF1a:I2230T,ORF1b:P314L,ORF1b:S2076F,ORF1b:L2497F,ORF3a:S216P,ORF8:Q27*,ORF8:R52I,ORF8:Y73C,S:N501Y,S:A570D,S:D614G,S:P681H,S:T716I,S:S982A,S:D1118H	ORF1a:S3675-,ORF1a:G3676-,ORF1a:F3677-,S:H69-,S:V70-,S:Y144-	1892903
293	2021-04-23 19:57:46	43	1	26.42	18.85	18.15	Yes	B.1.1.7	99.9966	1146.22	C241T,C913T,C3037T,C3267T,C5301T,C5388A,C5986T,C6363T,T6954C,C7945T,A11768T,C14408T,C14676T,G14973A,C15279T,G15652T,T16176C,A17018G,A23063T,C23271A,A23403G,C23604A,C23709T,T24506G,G24914C,C27513T,T27728G,C27972T,G28048T,A28111G,G28280C,A28281T,T28282A,G28881A,G28882A,G28883C,C28977T	11288-11297,21766-21772,21994-21997,28274	N:M1X,N:D3L,N:R203K,N:G204R,N:S235F,ORF1a:T1001I,ORF1a:A1679V,ORF1a:A1708D,ORF1a:A2033V,ORF1a:I2230T,ORF1a:I3835L,ORF1b:P314L,ORF1b:D729Y,ORF1b:E1184G,ORF7a:L112R,ORF8:Q27*,ORF8:R52I,ORF8:Y73C,S:N501Y,S:A570D,S:D614G,S:P681H,S:T716I,S:S982A,S:D1118H	ORF1a:S3675-,ORF1a:G3676-,ORF1a:F3677-,S:H69-,S:V70-,S:Y144-	1892928
294	2021-04-24 13:27:26	36	1	24.64	17.2	17.11	Yes	B.1.1.7	99.943	1098.54	C241T,C913T,C1471T,C2470T,C3037T,C3267T,C5388A,C5986T,C6363T,T6954C,C7081T,C14408T,C14676T,G14973A,C15279T,T16176C,A20755G,A23063T,C23271A,A23403G,C23604A,C23709T,T24506G,G24914C,C26058T,C27513T,C27972T,G28048T,A28111G,G28280C,A28281T,T28282A,G28881A,G28882A,G28883C,C28977T,G29338T	11288-11297,21766-21772,21994-21997,28274	N:M1X,N:D3L,N:R203K,N:G204R,N:S235F,N:K355N,ORF1a:T1001I,ORF1a:A1708D,ORF1a:A2033V,ORF1a:I2230T,ORF1b:P314L,ORF1b:S2430G,ORF8:Q27*,ORF8:R52I,ORF8:Y73C,S:N501Y,S:A570D,S:D614G,S:P681H,S:T716I,S:S982A,S:D1118H	ORF1a:S3675-,ORF1a:G3676-,ORF1a:F3677-,S:H69-,S:V70-,S:Y144-	1892977
295	2021-04-24 20:16:47	35	0	35.34	29.04	28.28	Yes	B.1.1.7	99.9966	1032.55	C241T,C913T,C1102T,C3037T,C3267T,C5388A,C5986T,T6954C,C14408T,C14676T,C15279T,T16176C,A23063T,C23191T,C23271A,A23403G,C23604A,C23709T,T24506G,G24914C,C25624T,C27972T,G28048T,G28086T,A28111G,G28280C,A28281T,T28282A,G28881A,G28882A,G28883C,C28977T,C29541T	11288-11297,21766-21772,21994-21997,28274	N:M1X,N:D3L,N:R203K,N:G204R,N:S235F,ORF1a:T1001I,ORF1a:A1708D,ORF1a:I2230T,ORF1b:P314L,ORF3a:H78Y,ORF8:Q27*,ORF8:R52I,ORF8:A65S,ORF8:Y73C,S:N501Y,S:A570D,S:D614G,S:P681H,S:T716I,S:S982A,S:D1118H	ORF1a:S3675-,ORF1a:G3676-,ORF1a:F3677-,S:H69-,S:V70-,S:Y144-	1893000
296	2021-04-23 19:40:48	50	0	31.7	23.6	23.27	Yes	B.1.1.7	99.9832	1214.93	C241T,C913T,C1376T,C3037T,C3267T,C4780A,C5388A,C5986T,T6954C,C14408T,C14676T,C15279T,T16176C,A23063T,C23271A,A23403G,C23604A,T23650C,C23709T,G23856A,T24506G,G24914C,C27972T,G28048T,A28111G,G28280C,A28281T,T28282A,G28881A,G28882A,G28883C,C28977T	11288-11297,21766-21772,21994-21997,28274	N:M1X,N:D3L,N:R203K,N:G204R,N:S235F,ORF1a:P371S,ORF1a:T1001I,ORF1a:A1708D,ORF1a:I2230T,ORF1b:P314L,ORF8:Q27*,ORF8:R52I,ORF8:Y73C,S:N501Y,S:A570D,S:D614G,S:P681H,S:T716I,S:R765H,S:S982A,S:D1118H	ORF1a:S3675-,ORF1a:G3676-,ORF1a:F3677-,S:H69-,S:V70-,S:Y144-	1893048
297	2021-04-23 19:39:39	46	0	27.24	19.68	18.76	Yes	B.1.1.7	99.953	1032.82	C241T,C913T,C3037T,C3267T,C5388A,C5986T,C6720T,T6954C,G11083T,C14408T,C14676T,C15279T,T16176C,C20762T,A23063T,C23271A,A23403G,C23604A,C23709T,C23981A,T24506G,G24914C,C27972T,G28048T,A28111G,G28280C,A28281T,T28282A,G28881A,G28882A,G28883C,C28977T	11288-11297,21766-21772,21994-21997,28274	N:M1X,N:D3L,N:R203K,N:G204R,N:S235F,ORF1a:T1001I,ORF1a:A1708D,ORF1a:T2152I,ORF1a:I2230T,ORF1a:L3606F,ORF1b:P314L,ORF1b:T2432I,ORF8:Q27*,ORF8:R52I,ORF8:Y73C,S:N501Y,S:A570D,S:D614G,S:P681H,S:T716I,S:P807T,S:S982A,S:D1118H	ORF1a:S3675-,ORF1a:G3676-,ORF1a:F3677-,S:H69-,S:V70-,S:Y144-	1892881
298	2021-04-23 19:56:03	51	0	27.78	20.4	20.16	Yes	B.1.1.7	99.9966	1023.83	C241T,G707A,T899C,C913T,C3037T,C3267T,C5388A,C5986T,T6954C,T8815C,G12070T,C14408T,C14676T,T15096C,C15279T,T16176C,T16476C,C19290T,A23063T,C23248T,C23271A,C23277T,A23403G,C23604A,C23709T,T24506G,G24914C,C27972T,G28048T,A28095T,A28111G,G28280C,A28281T,T28282A,G28881A,G28882A,G28883C,C28977T	11288-11297,21766-21772,21994-21997,28274	N:M1X,N:D3L,N:R203K,N:G204R,N:S235F,ORF1a:E148K,ORF1a:S212P,ORF1a:T1001I,ORF1a:A1708D,ORF1a:I2230T,ORF1b:P314L,ORF8:Q27*,ORF8:R52I,ORF8:K68*,ORF8:Y73C,S:N501Y,S:A570D,S:T572I,S:D614G,S:P681H,S:T716I,S:S982A,S:D1118H	ORF1a:S3675-,ORF1a:G3676-,ORF1a:F3677-,S:H69-,S:V70-,S:Y144-	1892906
299	2021-04-23 19:57:09	54	0	35.64	28.34	27.22	Yes	B.1.1.7	99.9329	1038.47	C241T,C913T,C2061T,C3037T,C3267T,C4780A,C5388A,C5986T,C6555T,T6954C,C14408T,C14676T,C15279T,T16176C,T19270G,A23063T,C23271A,A23403G,C23604A,C23709T,T24506G,G24914C,C27972T,G28048T,A28111G,G28280C,A28281T,T28282A,G28881A,G28882A,G28883C,C28977T	11288-11297,21766-21772,21994-21997,28274	N:M1X,N:D3L,N:R203K,N:G204R,N:S235F,ORF1a:A599V,ORF1a:T1001I,ORF1a:A1708D,ORF1a:A2097V,ORF1a:I2230T,ORF1b:P314L,ORF1b:L1935V,ORF8:Q27*,ORF8:R52I,ORF8:Y73C,S:N501Y,S:A570D,S:D614G,S:P681H,S:T716I,S:S982A,S:D1118H	ORF1a:S3675-,ORF1a:G3676-,ORF1a:F3677-,S:H69-,S:V70-,S:Y144-	1892930
300	2021-04-23 19:15:44	7	0	30.36	22.16	21.64	Yes	B.1.1.7	99.9966	835.14	C241T,C913T,A2810G,C3037T,C3267T,C5388A,C5986T,G6653A,T6954C,A12162G,C12621T,A13409G,C14408T,C14676T,C15279T,C15441T,T16176C,A17615G,C19164T,C19560T,A23063T,C23271A,A23403G,C23604A,C23709T,T24506G,G24914C,A25910G,C27972T,G28048T,A28111G,G28280C,A28281T,T28282A,G28881A,G28882A,G28883C,C28977T	11288-11297,21766-21772,21994-21997,28274	N:M1X,N:D3L,N:R203K,N:G204R,N:S235F,ORF1a:I849V,ORF1a:T1001I,ORF1a:A1708D,ORF1a:V2130I,ORF1a:I2230T,ORF1a:Q3966R,ORF1a:S4119L,ORF1a:S4382G,ORF1b:P314L,ORF1b:K1383R,ORF3a:D173G,ORF8:Q27*,ORF8:R52I,ORF8:Y73C,S:N501Y,S:A570D,S:D614G,S:P681H,S:T716I,S:S982A,S:D1118H	ORF1a:S3675-,ORF1a:G3676-,ORF1a:F3677-,S:H69-,S:V70-,S:Y144-	1892954
301	2021-04-23 19:57:44	21	1	33.29	25.98	24.94	Yes	B.1.1.7	99.9664	949.559	C241T,C913T,C2453T,C3037T,C3267T,G4136T,C5388A,C5986T,T6954C,C14408T,C14676T,C15279T,T16176C,T17865C,A21194G,A23063T,C23271A,A23403G,C23604A,C23709T,T24506G,G24914C,G25455T,T27504C,C27972T,G28048T,A28111G,G28280C,A28281T,T28282A,G28685T,G28881A,G28882A,G28883C,C28977T	11288-11297,21766-21772,21994-21997,28274	N:M1X,N:D3L,N:A138S,N:R203K,N:G204R,N:S235F,ORF1a:L730F,ORF1a:T1001I,ORF1a:V1291F,ORF1a:A1708D,ORF1a:I2230T,ORF1b:P314L,ORF1b:D2576G,ORF3a:K21N,ORF8:Q27*,ORF8:R52I,ORF8:Y73C,S:N501Y,S:A570D,S:D614G,S:P681H,S:T716I,S:S982A,S:D1118H	ORF1a:S3675-,ORF1a:G3676-,ORF1a:F3677-,S:H69-,S:V70-,S:Y144-	1892979
302	2021-04-23 19:54:50	51	1	33.96	27.45	26.55	Yes	B.1.1.7	99.9799	1068.38	C241T,C913T,C3037T,C3267T,C5388A,C5979T,C5986T,T6954C,T8603C,C8683T,C14408T,C14676T,C15279T,T16176C,A17615G,A23063T,C23271A,T23386A,A23403G,C23604A,C23709T,C24023T,T24506G,G24914C,G25437T,T26551C,T27687C,C27972T,G28048T,A28111G,G28280C,A28281T,T28282A,G28881A,G28882A,G28883C,C28977T	11288-11297,21766-21772,21994-21997,28274	M:V10A,N:M1X,N:D3L,N:R203K,N:G204R,N:S235F,ORF1a:T1001I,ORF1a:A1708D,ORF1a:S1905F,ORF1a:I2230T,ORF1a:F2780L,ORF1b:P314L,ORF1b:K1383R,ORF3a:L15F,ORF8:Q27*,ORF8:R52I,ORF8:Y73C,S:N501Y,S:A570D,S:D614G,S:P681H,S:T716I,S:S982A,S:D1118H	ORF1a:S3675-,ORF1a:G3676-,ORF1a:F3677-,S:H69-,S:V70-,S:Y144-	1893003
303	2021-04-23 22:26:29	35	0	26.73	17.43	18.4	Yes	B.1.1.7	99.9866	1206.53	C241T,C913T,A2647G,C3037T,C3177T,C3267T,C5388A,C5986T,T6954C,C14408T,C14676T,C15279T,T16176C,A23063T,C23271A,A23403G,C23604A,C23709T,T24506G,G24914C,T26038C,C27972T,G28048T,A28111G,G28280C,A28281T,T28282A,C28876T,G28881A,G28882A,G28883C,C28977T,G29372C,G29737T	11288-11297,21766-21772,21994-21997,28274	N:M1X,N:D3L,N:R203K,N:G204R,N:S235F,N:E367Q,ORF1a:P971L,ORF1a:T1001I,ORF1a:A1708D,ORF1a:I2230T,ORF1b:P314L,ORF3a:S216P,ORF8:Q27*,ORF8:R52I,ORF8:Y73C,S:N501Y,S:A570D,S:D614G,S:P681H,S:T716I,S:S982A,S:D1118H	ORF1a:S3675-,ORF1a:G3676-,ORF1a:F3677-,S:H69-,S:V70-,S:Y144-	1893025
304	2021-04-23 22:25:25	79	1	26.5	19.05	19.41	Yes	B.1.1.7	99.8659	1192.95	C241T,C913T,A2647G,C3037T,C3177T,C3267T,C5388A,C5986T,T6954C,C14408T,C14676T,C15279T,T16176C,A23063T,C23271A,A23403G,C23604A,C23709T,T24506G,G24914C,T26038C,C27972T,G28048T,A28111G,G28280C,A28281T,T28282A,C28876T,G28881A,G28882A,G28883C,C28977T,G29372C,G29737T	11288-11297,21766-21772,21994-21997,28274	N:M1X,N:D3L,N:R203K,N:G204R,N:S235F,N:E367Q,ORF1a:P971L,ORF1a:T1001I,ORF1a:A1708D,ORF1a:I2230T,ORF1b:P314L,ORF3a:S216P,ORF8:Q27*,ORF8:R52I,ORF8:Y73C,S:N501Y,S:A570D,S:D614G,S:P681H,S:T716I,S:S982A,S:D1118H	ORF1a:S3675-,ORF1a:G3676-,ORF1a:F3677-,S:H69-,S:V70-,S:Y144-	1893050
305	2021-04-26 12:46:34	11	0	26.03	17.11	16.52	Yes	B.1.1.7	99.9966	1312.06	C241T,C913T,C3037T,C3267T,A3979T,C5388A,C5986T,T6954C,C10543T,C14408T,C14676T,C15279T,T16176C,C21575T,C22414T,A23063T,C23271A,A23403G,C23604A,C23709T,T24506G,G24914C,G26814A,C27972T,G28048T,A28111G,G28280C,A28281T,T28282A,G28881A,G28882A,G28883C,C28977T	11288-11297,21766-21772,21994-21997,28244-28247,28274	M:A98T,N:M1X,N:D3L,N:R203K,N:G204R,N:S235F,ORF1a:T1001I,ORF1a:E1238D,ORF1a:A1708D,ORF1a:I2230T,ORF1b:P314L,ORF8:Q27*,ORF8:R52I,ORF8:Y73C,S:L5F,S:N501Y,S:A570D,S:D614G,S:P681H,S:T716I,S:S982A,S:D1118H	ORF1a:S3675-,ORF1a:G3676-,ORF1a:F3677-,ORF8:L118-,S:H69-,S:V70-,S:Y144-	1892883
306	2021-04-26 20:04:38	11	1	23.76	16.65	16.51	Yes	B.1.1.7	99.9564	1336.04	C241T,C913T,C3037T,C3267T,A3979T,C5388A,C5986T,T6736C,T6954C,C10543T,C14408T,C14676T,C15279T,T16176C,C21575T,C22414T,A23063T,C23271A,A23403G,C23604A,C23709T,T24506G,G24914C,G26814A,C27972T,G28048T,A28111G,G28280C,A28281T,T28282A,G28881A,G28882A,G28883C,C28977T	11288-11297,21766-21772,21994-21997,28244-28247,28274	M:A98T,N:M1X,N:D3L,N:R203K,N:G204R,N:S235F,ORF1a:T1001I,ORF1a:E1238D,ORF1a:A1708D,ORF1a:I2230T,ORF1b:P314L,ORF8:Q27*,ORF8:R52I,ORF8:Y73C,S:L5F,S:N501Y,S:A570D,S:D614G,S:P681H,S:T716I,S:S982A,S:D1118H	ORF1a:S3675-,ORF1a:G3676-,ORF1a:F3677-,ORF8:L118-,S:H69-,S:V70-,S:Y144-	1892932
307	2021-04-26 20:47:00	15	0	34.23	28.1	27.72	Yes	B.1.1.7	99.9463	1093.79	C241T,C913T,C1471T,C3037T,C3267T,C5388A,C5986T,A6072G,C6363T,T6954C,C7945T,C14408T,C14676T,G14973A,C15279T,T16176C,C21110T,A23063T,C23271A,A23403G,C23604A,C23709T,T24506G,G24914C,C25961T,C27513T,C27972T,G28048T,A28111G,G28280C,A28281T,T28282A,G28881A,G28882A,G28883C,C28977T	11288-11297,21766-21772,21994-21997,28274	N:M1X,N:D3L,N:R203K,N:G204R,N:S235F,ORF1a:T1001I,ORF1a:A1708D,ORF1a:K1936R,ORF1a:A2033V,ORF1a:I2230T,ORF1b:P314L,ORF1b:T2548I,ORF3a:T190I,ORF8:Q27*,ORF8:R52I,ORF8:Y73C,S:N501Y,S:A570D,S:D614G,S:P681H,S:T716I,S:S982A,S:D1118H	ORF1a:S3675-,ORF1a:G3676-,ORF1a:F3677-,S:H69-,S:V70-,S:Y144-	1892981
308	2021-04-26 13:00:48	68	0	28.37	20.44	19.49	Yes	B.1.1.7	99.9765	1015.58	C241T,C913T,A2647G,C3037T,C3177T,C3267T,C5388A,C5986T,T6954C,C14408T,A14550C,C14676T,C15279T,T16176C,C16274T,C16952T,C20133T,G22346T,A23063T,C23271A,A23403G,C23604A,C23709T,T24506G,G24914C,T26038C,C27972T,G28048T,A28111G,G28280C,A28281T,T28282A,C28876T,G28881A,G28882A,G28883C,C28977T,G29372C,G29737T	11288-11297,21766-21772,21994-21997,28274	N:M1X,N:D3L,N:R203K,N:G204R,N:S235F,N:E367Q,ORF1a:P971L,ORF1a:T1001I,ORF1a:A1708D,ORF1a:I2230T,ORF1b:P314L,ORF1b:E361D,ORF1b:S936L,ORF1b:T1162I,ORF3a:S216P,ORF8:Q27*,ORF8:R52I,ORF8:Y73C,S:A262S,S:N501Y,S:A570D,S:D614G,S:P681H,S:T716I,S:S982A,S:D1118H	ORF1a:S3675-,ORF1a:G3676-,ORF1a:F3677-,S:H69-,S:V70-,S:Y144-	1893027
309	2021-04-26 18:37:43	18	0	27.94	20.94	20.08	Yes	B.1.1.7	99.9732	1315.68	C241T,C913T,C3037T,C3267T,C5388A,C5986T,T6178C,C6363T,T6954C,C7945T,A11768T,C14408T,C14676T,G14973A,C15279T,T16176C,A23063T,C23271A,A23403G,C23604A,C23709T,T24506G,G24914C,C27513T,T27728G,C27972T,G28048T,A28111G,G28280C,A28281T,T28282A,G28881A,G28882A,G28883C,C28977T	11288-11297,21766-21772,21994-21997,28274	N:M1X,N:D3L,N:R203K,N:G204R,N:S235F,ORF1a:T1001I,ORF1a:A1708D,ORF1a:A2033V,ORF1a:I2230T,ORF1a:I3835L,ORF1b:P314L,ORF7a:L112R,ORF8:Q27*,ORF8:R52I,ORF8:Y73C,S:N501Y,S:A570D,S:D614G,S:P681H,S:T716I,S:S982A,S:D1118H	ORF1a:S3675-,ORF1a:G3676-,ORF1a:F3677-,S:H69-,S:V70-,S:Y144-	1893053
310	2021-04-27 12:23:05	7	1	26.41	19.07	22.86	Yes	B.1.1.7	99.9933	1028.9	G61T,C241T,C913T,C1288T,C3037T,C3267T,C5388A,C5784T,C5986T,T6954C,C8950T,C14408T,C14676T,C15279T,T16176C,C17288T,C21234T,A23063T,C23271A,A23403G,C23604A,C23613T,C23709T,T24506G,G24914C,C25844T,C27577T,C27972T,G28048T,A28111G,G28280C,A28281T,T28282A,G28881A,G28882A,G28883C,C28977T	11288-11297,21766-21772,21994-21997,28274	N:M1X,N:D3L,N:R203K,N:G204R,N:S235F,ORF1a:T1001I,ORF1a:A1708D,ORF1a:T1840I,ORF1a:I2230T,ORF1b:P314L,ORF1b:T1274I,ORF3a:T151I,ORF7a:Q62*,ORF8:Q27*,ORF8:R52I,ORF8:Y73C,S:N501Y,S:A570D,S:D614G,S:P681H,S:A684V,S:T716I,S:S982A,S:D1118H	ORF1a:S3675-,ORF1a:G3676-,ORF1a:F3677-,S:H69-,S:V70-,S:Y144-	1999672
311	2021-04-27 21:42:00	13	1	33.04	23.94	23.77	Yes	B.1.1.7	99.9832	948.306	C241T,C913T,C3037T,C3267T,C5388A,C5986T,T6954C,C14408T,C14676T,C15279T,T16176C,A23063T,C23271A,A23403G,C23604A,C23709T,G24368T,T24506G,G24914C,C27972T,C28005T,G28048T,A28111G,G28280C,A28281T,T28282A,G28881A,G28882A,G28883C,C28977T	11288-11297,21766-21772,21994-21997,28274	N:M1X,N:D3L,N:R203K,N:G204R,N:S235F,ORF1a:T1001I,ORF1a:A1708D,ORF1a:I2230T,ORF1b:P314L,ORF8:Q27*,ORF8:P38S,ORF8:R52I,ORF8:Y73C,S:N501Y,S:A570D,S:D614G,S:P681H,S:T716I,S:D936Y,S:S982A,S:D1118H	ORF1a:S3675-,ORF1a:G3676-,ORF1a:F3677-,S:H69-,S:V70-,S:Y144-	1999708
312	2021-04-25 14:21:18	24	1	36.68	28.06	27.58	Yes	B.1.1.7	98.5271	679.536	C241T,C913T,C3037T,C3267T,C5388A,C5986T,T6954C,G12694A,C14408T,C14676T,C14925T,C15279T,T16176C,T22843C,C23271A,A23403G,C23604A,C23709T,T24506G,T24631C,G24914C,G26526T,C27002T,C27972T,G28048T,A28111G,G28280C,A28281T,T28282A,G28881A,G28882A,G28883C,C28977T	11288-11297,21766-21772,21994-21997,28274	M:A2S,N:M1X,N:D3L,N:R203K,N:G204R,N:S235F,ORF1a:T1001I,ORF1a:A1708D,ORF1a:I2230T,ORF1b:P314L,ORF8:Q27*,ORF8:R52I,ORF8:Y73C,S:A570D,S:D614G,S:P681H,S:T716I,S:S982A,S:D1118H	ORF1a:S3675-,ORF1a:G3676-,ORF1a:F3677-,S:H69-,S:V70-,S:Y144-	1999685
313	2021-04-26 12:45:56	12	1	36.86	27.39	25.92	Yes	B.1.1.7	99.9966	958.351	C241T,C913T,A2810G,C3037T,C5388A,C5986T,T6954C,A12162G,C12621T,A13409G,C14408T,C14676T,C15279T,C15441T,T16176C,A17615G,C19164T,A23063T,C23271A,A23403G,C23604A,C23709T,T24506G,G24914C,C26082T,C27972T,G28048T,A28111G,G28280C,A28281T,T28282A,G28881A,G28882A,G28883C,C28977T	11288-11297,21766-21772,21994-21997,28274	N:M1X,N:D3L,N:R203K,N:G204R,N:S235F,ORF1a:I849V,ORF1a:A1708D,ORF1a:I2230T,ORF1a:Q3966R,ORF1a:S4119L,ORF1a:S4382G,ORF1b:P314L,ORF1b:K1383R,ORF8:Q27*,ORF8:R52I,ORF8:Y73C,S:N501Y,S:A570D,S:D614G,S:P681H,S:T716I,S:S982A,S:D1118H	ORF1a:S3675-,ORF1a:G3676-,ORF1a:F3677-,S:H69-,S:V70-,S:Y144-	1999721
314	2021-04-26 18:15:40	63	0	35.72	27.56	26.46	Yes	B.1.1.7	99.9966	872.636	C241T,C913T,C2110T,A2563G,C3037T,C3267T,T3760C,C5388A,C5986T,G5992A,T6954C,G7042T,C14120T,C14408T,C14676T,C15279T,T16176C,A23063T,C23271A,A23403G,C23604A,C23709T,T24506G,G24914C,T27901C,C27972T,G28048T,A28111G,G28280C,A28281T,T28282A,G28881A,G28882A,G28883C,C28977T	11288-11297,21766-21772,21994-21997,28274	N:M1X,N:D3L,N:R203K,N:G204R,N:S235F,ORF1a:T1001I,ORF1a:A1708D,ORF1a:I2230T,ORF1a:M2259I,ORF1b:P218L,ORF1b:P314L,ORF8:F3S,ORF8:Q27*,ORF8:R52I,ORF8:Y73C,S:N501Y,S:A570D,S:D614G,S:P681H,S:T716I,S:S982A,S:D1118H	ORF1a:S3675-,ORF1a:G3676-,ORF1a:F3677-,S:H69-,S:V70-,S:Y144-	1999786
315	2021-04-26 12:18:00	50	0	34.58	27.17	26.27	Yes	B.1.1.7	99.9966	1061.18	C241T,C913T,C2110T,C2544T,C3037T,C3267T,C4206T,C5388A,A5689G,C5986T,T6954C,C11750T,C12809T,C14120T,C14408T,C14676T,C15279T,C15324T,T16176C,C22624T,A23063T,C23271A,A23403G,C23604A,C23709T,T24506G,G24914C,T26604C,C27972T,G28048T,A28111G,G28280C,A28281T,T28282A,G28881A,G28882A,G28883C,C28977T,G29468A	11288-11297,21766-21772,21994-21997,28274	M:F28L,N:M1X,N:D3L,N:R203K,N:G204R,N:S235F,N:D399N,ORF1a:T760I,ORF1a:T1001I,ORF1a:A1314V,ORF1a:A1708D,ORF1a:I2230T,ORF1a:L3829F,ORF1a:L4182F,ORF1b:P218L,ORF1b:P314L,ORF8:Q27*,ORF8:R52I,ORF8:Y73C,S:N501Y,S:A570D,S:D614G,S:P681H,S:T716I,S:S982A,S:D1118H	ORF1a:S3675-,ORF1a:G3676-,ORF1a:F3677-,S:H69-,S:V70-,S:Y144-	1999818
316	2021-04-26 12:43:38	21	0	27.7	17.84	17.25	Yes	B.1.1.7	99.9765	927.225	C241T,C913T,C3037T,C3267T,C5388A,C5986T,T6954C,A8972C,C14408T,G14547A,C14676T,C15279T,T16176C,A23063T,C23271A,A23403G,C23604A,C23709T,A23911T,T24506G,G24914C,C27879T,C27972T,G28048T,A28111G,G28280C,A28281T,T28282A,G28881A,G28882A,G28883C,C28977T,C29640T	11288-11297,21766-21772,21994-21997,28274	N:M1X,N:D3L,N:R203K,N:G204R,N:S235F,ORF1a:T1001I,ORF1a:A1708D,ORF1a:I2230T,ORF1a:I2903L,ORF1b:P314L,ORF7b:H42Y,ORF8:Q27*,ORF8:R52I,ORF8:Y73C,S:N501Y,S:A570D,S:D614G,S:P681H,S:T716I,S:S982A,S:D1118H	ORF1a:S3675-,ORF1a:G3676-,ORF1a:F3677-,S:H69-,S:V70-,S:Y144-	1999857
317	2021-04-27 18:08:19	40	1	34.16	28.99	28.44	Yes	B.1.1.7	99.9966	841.581	C241T,C913T,C1263T,C3037T,T3100C,C3267T,C5388A,C5986T,T6954C,G11083T,A12061C,C14408T,C14676T,T15096C,C15279T,T16176C,A21683C,C23271A,A23403G,C23604A,C23709T,T24506G,G24914C,C27972T,G28048T,A28111G,G28280C,A28281T,T28282A,G28881A,G28882A,G28883C,C28977T,C28987T	11288-11297,21766-21772,21993,27270-27278,27281-27291,28068,28274	N:M1X,N:D3L,N:R203K,N:G204R,N:S235F,ORF1a:T333M,ORF1a:T1001I,ORF1a:A1708D,ORF1a:I2230T,ORF1a:L3606F,ORF1a:E3932D,ORF1b:P314L,ORF6:K23X,ORF6:I26X,ORF6:W27X,ORF6:D30X,ORF8:Q27*,ORF8:R52I,ORF8:E59X,ORF8:Y73C,S:K41Q,S:Y144X,S:A570D,S:D614G,S:P681H,S:T716I,S:S982A,S:D1118H	ORF1a:S3675-,ORF1a:G3676-,ORF1a:F3677-,ORF6:V24-,ORF6:S25-,ORF6:N28-,ORF6:L29-,S:H69-,S:V70-	2000005
318	2021-04-27 12:51:31	43	0	25.62	17.48	17.95	Yes	B.1.1.7	99.9195	1148.16	C241T,C913T,C3037T,C3267T,C5388A,C5986T,T6954C,C14408T,G14547A,C14676T,C15279T,T16176C,G21123T,G22030A,A23063T,C23271A,A23403G,C23604A,C23709T,T24506G,G24914C,G25996T,C27972T,G28048T,A28111G,G28280C,A28281T,T28282A,G28881A,G28882A,G28883C,C28977T,C29743T	11288-11297,21766-21772,21994-21997,28254,28274	N:M1X,N:D3L,N:R203K,N:G204R,N:S235F,ORF1a:T1001I,ORF1a:A1708D,ORF1a:I2230T,ORF1b:P314L,ORF3a:V202L,ORF8:Q27*,ORF8:R52I,ORF8:Y73C,ORF8:I121X,S:N501Y,S:A570D,S:D614G,S:P681H,S:T716I,S:S982A,S:D1118H	ORF1a:S3675-,ORF1a:G3676-,ORF1a:F3677-,S:H69-,S:V70-,S:Y144-	1999688
319	2021-04-27 12:52:08	50	1	28.47	20.56	20.08	Yes	B.1.1.7	99.9698	1005.66	C241T,C913T,C1471T,C3037T,C3267T,C5388A,C5986T,A6072G,C6363T,T6954C,C7945T,C14408T,C14676T,G14973A,C15279T,T16176C,C21110T,A23063T,C23271A,A23403G,C23604A,C23709T,T24506G,G24914C,C25961T,C27513T,C27972T,G28048T,A28111G,G28280C,A28281T,T28282A,G28881A,G28882A,G28883C,C28977T,G29734C	11288-11297,21766-21772,21994-21997,28274	N:M1X,N:D3L,N:R203K,N:G204R,N:S235F,ORF1a:T1001I,ORF1a:A1708D,ORF1a:K1936R,ORF1a:A2033V,ORF1a:I2230T,ORF1b:P314L,ORF1b:T2548I,ORF3a:T190I,ORF8:Q27*,ORF8:R52I,ORF8:Y73C,S:N501Y,S:A570D,S:D614G,S:P681H,S:T716I,S:S982A,S:D1118H	ORF1a:S3675-,ORF1a:G3676-,ORF1a:F3677-,S:H69-,S:V70-,S:Y144-	1999724
320	2021-04-27 12:22:49	47	0	24.6	15.59	19.63	Yes	B.1.1.7	99.9966	1046.54	G61T,C241T,C913T,C1288T,C3037T,C3267T,C5388A,C5784T,C5986T,T6954C,C8950T,C14408T,C14676T,C15279T,T16176C,C17288T,C19454T,C21234T,A23063T,C23271A,A23403G,C23604A,C23613T,C23709T,T24506G,G24914C,C25844T,C27577T,C27972T,G28048T,A28111G,G28280C,A28281T,T28282A,G28881A,G28882A,G28883C,C28977T	11288-11297,21766-21772,21994-21997,28274	N:M1X,N:D3L,N:R203K,N:G204R,N:S235F,ORF1a:T1001I,ORF1a:A1708D,ORF1a:T1840I,ORF1a:I2230T,ORF1b:P314L,ORF1b:T1274I,ORF1b:T1996M,ORF3a:T151I,ORF7a:Q62*,ORF8:Q27*,ORF8:R52I,ORF8:Y73C,S:N501Y,S:A570D,S:D614G,S:P681H,S:A684V,S:T716I,S:S982A,S:D1118H	ORF1a:S3675-,ORF1a:G3676-,ORF1a:F3677-,S:H69-,S:V70-,S:Y144-	1999757
321	2021-04-27 18:08:23	15	0	24.33	16.16	15.99	Yes	B.1.1.7	99.9899	582.319	C241T,C913T,C2143T,C3037T,C3267T,C4331T,C5388A,C5986T,C6231A,T6954C,C8240T,C14408T,C14676T,C15279T,T16176C,A17615G,C18747T,A19496G,C20404T,C20480T,A23063T,C23271A,A23403G,C23604A,C23709T,T24506G,G24914C,T25370C,T25715A,C27972T,G28048T,A28111G,G28280C,A28281T,T28282A,G28881A,G28882A,G28883C,C28977T,G29513T,C29741T	11288-11297,21766-21772,21994-21997,28274	N:M1X,N:D3L,N:R203K,N:G204R,N:S235F,N:A414S,ORF1a:T1001I,ORF1a:A1708D,ORF1a:P1989H,ORF1a:I2230T,ORF1a:H2659Y,ORF1b:P314L,ORF1b:K1383R,ORF1b:H2010R,ORF1b:P2313S,ORF1b:S2338L,ORF3a:L108H,ORF8:Q27*,ORF8:R52I,ORF8:Y73C,S:N501Y,S:A570D,S:D614G,S:P681H,S:T716I,S:S982A,S:D1118H	ORF1a:S3675-,ORF1a:G3676-,ORF1a:F3677-,S:H69-,S:V70-,S:Y144-	1999788
322	2021-04-27 18:26:27	58	1	35.26	26.28	26.22	Yes	B.1.1.7	99.9799	989.679	C241T,C913T,C3037T,C3267T,C5388A,C5784T,C5986T,T6954C,T8603C,C12747T,C14408T,C14676T,C15279T,T16176C,A17615G,T17784C,C21614T,A23063T,C23271A,A23403G,C23604A,C23709T,T24506G,G24914C,G25244T,C27972T,G28048T,A28111G,G28280C,A28281T,T28282A,G28881A,G28882A,G28883C,C28977T,C29274T	11288-11297,21766-21772,21994-21997,28274	N:M1X,N:D3L,N:R203K,N:G204R,N:S235F,N:T334I,ORF1a:T1001I,ORF1a:A1708D,ORF1a:T1840I,ORF1a:I2230T,ORF1a:F2780L,ORF1a:T4161I,ORF1b:P314L,ORF1b:K1383R,ORF8:Q27*,ORF8:R52I,ORF8:Y73C,S:L18F,S:N501Y,S:A570D,S:D614G,S:P681H,S:T716I,S:S982A,S:D1118H,S:V1228L	ORF1a:S3675-,ORF1a:G3676-,ORF1a:F3677-,S:H69-,S:V70-,S:Y144-	1999821
323	2021-04-27 13:01:34	79	0	30.95	25.3	24.09	Yes	B.1.1.7	99.0546	768.073	C241T,C913T,C1263T,C3037T,T3100C,C3267T,C5388A,C5986T,T6954C,C14408T,C14676T,T15096C,C15279T,T16176C,C19983T,T21745C,A23063T,C23271A,A23403G,C23604A,C23709T,T24506G,G24914C,C27972T,G28048T,A28095T,A28111G,G28280C,A28281T,T28282A,G28881A,G28882A,G28883C,C28977T,C28987T,G29140T	11288-11297,21766-21772,21994-21997,28274	N:M1X,N:D3L,N:R203K,N:G204R,N:S235F,N:Q289H,ORF1a:T333M,ORF1a:T1001I,ORF1a:A1708D,ORF1a:I2230T,ORF1b:P314L,ORF8:Q27*,ORF8:R52I,ORF8:K68*,ORF8:Y73C,S:N501Y,S:A570D,S:D614G,S:P681H,S:T716I,S:S982A,S:D1118H	ORF1a:S3675-,ORF1a:G3676-,ORF1a:F3677-,S:H69-,S:V70-,S:Y144-	1999858
324	2021-04-27 12:52:18	41	1	22.16	13.56	14.85	Yes	B.1.1.7	99.9966	535.343	C241T,C913T,C2110T,A2563G,C3037T,C3267T,T3760C,C5388A,C5986T,G5992A,T6954C,G7042T,C14120T,C14408T,C14676T,C15279T,T16176C,A23063T,C23271A,A23403G,C23604A,C23709T,T24506G,G24914C,T27901C,C27972T,G28048T,A28111G,G28280C,A28281T,T28282A,G28881A,G28882A,G28883C,C28977T	11288-11297,21766-21772,21994-21997,28274	N:M1X,N:D3L,N:R203K,N:G204R,N:S235F,ORF1a:T1001I,ORF1a:A1708D,ORF1a:I2230T,ORF1a:M2259I,ORF1b:P218L,ORF1b:P314L,ORF8:F3S,ORF8:Q27*,ORF8:R52I,ORF8:Y73C,S:N501Y,S:A570D,S:D614G,S:P681H,S:T716I,S:S982A,S:D1118H	ORF1a:S3675-,ORF1a:G3676-,ORF1a:F3677-,S:H69-,S:V70-,S:Y144-	1999655
325	2021-04-28 13:31:39	58	0	21.64	13.66	12.58	Yes	B.1.1.7	99.9866	1018.73	C241T,C913T,C3037T,C3267T,C5388A,C5986T,T6954C,C6968T,G12149A,C12664T,C14408T,C14676T,C15279T,T16176C,C16887T,C19186T,C19572T,A23063T,C23271A,A23403G,C23604A,C23709T,T24506G,G24914C,C25517T,A26459G,C27689T,C27972T,G28048T,A28095T,A28111G,G28280C,A28281T,T28282A,G28881A,G28882A,G28883C,C28977T,T29589C	11288-11297,21766-21772,21994-21997,28274	E:D72G,N:M1X,N:D3L,N:R203K,N:G204R,N:S235F,ORF1a:T1001I,ORF1a:A1708D,ORF1a:I2230T,ORF1a:E3962K,ORF1b:P314L,ORF3a:P42L,ORF7a:P99L,ORF8:Q27*,ORF8:R52I,ORF8:K68*,ORF8:Y73C,S:N501Y,S:A570D,S:D614G,S:P681H,S:T716I,S:S982A,S:D1118H	ORF1a:S3675-,ORF1a:G3676-,ORF1a:F3677-,S:H69-,S:V70-,S:Y144-	1999727
326	2021-04-28 14:43:55	28	1	26.94	17.65	17.84	Yes	B.1.1.7	99.4898	239.862	C186T,C241T,C913T,C2110T,C2544T,C3037T,C3267T,C5388A,A5689G,C5986T,T6954C,C12809T,C14120T,G14400T,C14408T,C14676T,C15279T,C15324T,T16176C,A23063T,C23271A,A23403G,C23604A,C23709T,T24506G,G24914C,T26604C,C27972T,G28048T,A28095T,A28111G,G28280C,A28281T,T28282A,G28881A,G28882A,G28883C,C28977T	11288-11297,21766-21772,21994-21997,28274	M:F28L,N:M1X,N:D3L,N:R203K,N:G204R,N:S235F,ORF1a:T760I,ORF1a:T1001I,ORF1a:A1708D,ORF1a:I2230T,ORF1a:L4182F,ORF1b:P218L,ORF1b:P314L,ORF8:Q27*,ORF8:R52I,ORF8:K68*,ORF8:Y73C,S:N501Y,S:A570D,S:D614G,S:P681H,S:T716I,S:S982A,S:D1118H	ORF1a:S3675-,ORF1a:G3676-,ORF1a:F3677-,S:H69-,S:V70-,S:Y144-	1999791
327	2021-04-28 18:19:18	14	0	29.59	21.73	21.33	Yes	B.1.1.7	99.9966	1024.63	C241T,C913T,C3037T,C3267T,C5388A,C5986T,T6954C,C14408T,C14676T,C15279T,T16176C,C21855T,A23063T,C23271A,A23403G,C23604A,C23709T,T24506G,G24914C,C27972T,G28048T,A28111G,G28280C,A28281T,T28282A,G28881A,G28882A,G28883C,C28977T	11288-11297,21766-21772,21994-21997,28274	N:M1X,N:D3L,N:R203K,N:G204R,N:S235F,ORF1a:T1001I,ORF1a:A1708D,ORF1a:I2230T,ORF1b:P314L,ORF8:Q27*,ORF8:R52I,ORF8:Y73C,S:S98F,S:N501Y,S:A570D,S:D614G,S:P681H,S:T716I,S:S982A,S:D1118H	ORF1a:S3675-,ORF1a:G3676-,ORF1a:F3677-,S:H69-,S:V70-,S:Y144-	1999824
328	2021-04-28 18:43:11	74	1	29.08	21.42	20.57	Yes	B.1.1.7	99.0751	987.622	C241T,C913T,C1594T,C3037T,A3057G,C3267T,A5041G,C5388A,C5986T,T6954C,C14408T,C14676T,T15096C,C15279T,T16176C,A23063T,C23271A,A23403G,C23604A,C23709T,G24124T,T24506G,G24914C,C25350T,C27972T,G28048T,A28095T,A28111G,G28280C,A28281T,T28282A,G28300T,T28735C,G28881A,G28882A,G28883C,C28977T,G29195T	11288-11297,21766-21772,21994-21997,28274	N:M1X,N:D3L,N:Q9H,N:R203K,N:G204R,N:S235F,N:A308S,ORF1a:E931G,ORF1a:T1001I,ORF1a:A1708D,ORF1a:I2230T,ORF1b:P314L,ORF8:Q27*,ORF8:R52I,ORF8:K68*,ORF8:Y73C,ORF9b:S6I,S:N501Y,S:A570D,S:D614G,S:P681H,S:T716I,S:K854N,S:S982A,S:D1118H,S:P1263L	ORF1a:S3675-,ORF1a:G3676-,ORF1a:F3677-,S:H69-,S:V70-,S:Y144-	1999848
329	2021-04-28 14:30:32	16	1	31.31	22.39	21.55	Yes	B.1.1.7	99.9966	788.912	C241T,C913T,C3037T,C3267T,C5388A,C5986T,T6954C,C14408T,G14547A,C14676T,C15279T,T16176C,G21123T,G21604T,G22030A,A23063T,C23271A,A23403G,C23604A,C23709T,T24506G,G24914C,G25996T,C27972T,G28048T,A28111G,G28280C,A28281T,T28282A,G28881A,G28882A,G28883C,C28977T,C29743T	11288-11297,21766-21772,21994-21997,28254,28274	N:M1X,N:D3L,N:R203K,N:G204R,N:S235F,ORF1a:T1001I,ORF1a:A1708D,ORF1a:I2230T,ORF1b:P314L,ORF3a:V202L,ORF8:Q27*,ORF8:R52I,ORF8:Y73C,ORF8:I121X,S:Q14H,S:N501Y,S:A570D,S:D614G,S:P681H,S:T716I,S:S982A,S:D1118H	ORF1a:S3675-,ORF1a:G3676-,ORF1a:F3677-,S:H69-,S:V70-,S:Y144-	2000122
330	2021-04-27 18:20:36	27	1	27.97	19.31	19.18	Yes	B.1.1.7	99.9564	774.6	C241T,C913T,C3037T,C3267T,C5388A,C5986T,T6178C,C6363T,T6954C,C7945T,A11768T,C14408T,C14676T,G14973A,C15279T,T16176C,A23063T,C23271A,A23403G,C23604A,C23709T,T24506G,G24914C,C27513T,T27728G,C27972T,G28048T,A28111G,G28280C,A28281T,T28282A,G28881A,G28882A,G28883C,C28977T	11288-11297,21766-21772,21994-21997,28274	N:M1X,N:D3L,N:R203K,N:G204R,N:S235F,ORF1a:T1001I,ORF1a:A1708D,ORF1a:A2033V,ORF1a:I2230T,ORF1a:I3835L,ORF1b:P314L,ORF7a:L112R,ORF8:Q27*,ORF8:R52I,ORF8:Y73C,S:N501Y,S:A570D,S:D614G,S:P681H,S:T716I,S:S982A,S:D1118H	ORF1a:S3675-,ORF1a:G3676-,ORF1a:F3677-,S:H69-,S:V70-,S:Y144-	1999659
331	2021-04-27 21:55:16	52	1	36.22	27.38	27.57	Yes	B.1.1.7	98.1447	808.834	C241T,C913T,C3037T,C3267T,A3979T,C4784T,C5388A,C5986T,T6954C,C10450T,C10543T,C14408T,C14676T,C15279T,T16176C,C21575T,C22414T,A23063T,C23271A,A23403G,C23604A,C23709T,T24506G,G24914C,G26814A,C27972T,G28048T,A28111G,G28280C,A28281T,T28282A,G28881A,G28882A,G28883C,C28977T,C29730T	11288-11297,21766-21772,21994-21997,28244-28247,28274	M:A98T,N:M1X,N:D3L,N:R203K,N:G204R,N:S235F,ORF1a:T1001I,ORF1a:E1238D,ORF1a:L1507F,ORF1a:A1708D,ORF1a:I2230T,ORF1b:P314L,ORF8:Q27*,ORF8:R52I,ORF8:Y73C,S:L5F,S:N501Y,S:A570D,S:D614G,S:P681H,S:T716I,S:S982A,S:D1118H	ORF1a:S3675-,ORF1a:G3676-,ORF1a:F3677-,ORF8:L118-,S:H69-,S:V70-,S:Y144-	1999694
332	2021-04-27 18:13:33	46	0	35.22	29.83	28.91	Yes	B.1.1.7	99.9262	984.775	C241T,C913T,C3037T,C3267T,C5388A,C5986T,T6178C,C6363T,T6954C,C7945T,A11768T,C14408T,C14676T,G14973A,C15279T,T16176C,A23063T,C23271A,A23403G,C23604A,C23709T,T24506G,G24914C,C27513T,T27728G,C27972T,G28048T,A28111G,G28280C,A28281T,T28282A,G28881A,G28882A,G28883C,C28977T	11288-11297,21766-21772,21994-21997,28274	N:M1X,N:D3L,N:R203K,N:G204R,N:S235F,ORF1a:T1001I,ORF1a:A1708D,ORF1a:A2033V,ORF1a:I2230T,ORF1a:I3835L,ORF1b:P314L,ORF7a:L112R,ORF8:Q27*,ORF8:R52I,ORF8:Y73C,S:N501Y,S:A570D,S:D614G,S:P681H,S:T716I,S:S982A,S:D1118H	ORF1a:S3675-,ORF1a:G3676-,ORF1a:F3677-,S:H69-,S:V70-,S:Y144-	1999731
333	2021-04-27 21:46:35	28	1	28.63	20.59	20.63	Yes	B.1.1.7	99.1747	1111.6	C241T,C913T,C1594T,C3037T,A3057G,C3267T,A5041G,C5388A,C5986T,T6954C,C14408T,C14676T,T15096C,C15279T,T16176C,A23063T,C23271A,A23403G,C23604A,C23709T,G24124T,T24506G,G24914C,C25350T,C27972T,G28048T,A28095T,A28111G,G28280C,A28281T,T28282A,G28300T,T28735C,G28881A,G28882A,G28883C,C28977T,G29195T	11288-11297,21766-21772,21994-21997,28274	N:M1X,N:D3L,N:Q9H,N:R203K,N:G204R,N:S235F,N:A308S,ORF1a:E931G,ORF1a:T1001I,ORF1a:A1708D,ORF1a:I2230T,ORF1b:P314L,ORF8:Q27*,ORF8:R52I,ORF8:K68*,ORF8:Y73C,ORF9b:S6I,S:N501Y,S:A570D,S:D614G,S:P681H,S:T716I,S:K854N,S:S982A,S:D1118H,S:P1263L	ORF1a:S3675-,ORF1a:G3676-,ORF1a:F3677-,S:H69-,S:V70-,S:Y144-	1999763
334	2021-04-27 12:47:10	7	0	21.52	17.67	18.5	Yes	B.1.617.2	99.9966	985.301	G210T,C241T,C3037T,G4181T,C6402T,C7124T,C8986T,G9053T,C10029T,A11201G,A11332G,C14408T,G15451A,C16466T,C19220T,C21618G,T22917G,C22995A,A23403G,C23604G,C25469T,T26767C,T27638C,C27752T,C27874T,A28461G,G28881T,G28916T,G29402T,G29742T	22029-22035,28248-28254,28274	M:I82T,N:M1X,N:D63G,N:R203M,N:G215C,N:D377Y,ORF1a:A1306S,ORF1a:P2046L,ORF1a:P2287S,ORF1a:V2930L,ORF1a:T3255I,ORF1a:T3646A,ORF1b:P314L,ORF1b:G662S,ORF1b:P1000L,ORF1b:A1918V,ORF3a:S26L,ORF7a:V82A,ORF7a:T120I,ORF7b:T40I,ORF9b:T60A,S:T19R,S:E156G,S:L452R,S:T478K,S:D614G,S:P681R	ORF8:D119-,ORF8:F120-,S:F157-,S:R158-	1999794
335	2021-04-28 14:34:35	5	0	34.82	25.81	25.02	Yes	B.1.1.7	98.9431	1095.72	C241T,C913T,C3037T,C3267T,C5388A,C5986T,T6954C,C8950T,C14408T,C14676T,C15279T,G15652T,T16176C,C19593T,C21234T,A23063T,C23271A,A23403G,C23604A,C23709T,T24506G,G24914C,C25844T,C27972T,G28048T,A28111G,G28280C,A28281T,T28282A,G28851C,G28881A,G28882A,G28883C,C28977T	11288-11297,21766-21772,21994-21997,28274	N:M1X,N:D3L,N:S193T,N:R203K,N:G204R,N:S235F,ORF1a:T1001I,ORF1a:A1708D,ORF1a:I2230T,ORF1b:P314L,ORF1b:D729Y,ORF3a:T151I,ORF8:Q27*,ORF8:R52I,ORF8:Y73C,S:N501Y,S:A570D,S:D614G,S:P681H,S:T716I,S:S982A,S:D1118H	ORF1a:S3675-,ORF1a:G3676-,ORF1a:F3677-,S:H69-,S:V70-,S:Y144-	1999828
336	2021-04-29 12:10:57	31	1	26.15	17.31	18.09	Yes	B.1.1.7	99.9698	909.392	C241T,C913T,C1385T,C3037T,C3267T,C5388A,C5979T,C5986T,T6954C,T8603C,C8683T,C14408T,C14676T,C15279T,T16176C,A17615G,A23063T,C23271A,T23386A,A23403G,C23604A,C23709T,C24023T,T24506G,G24914C,G25437T,T26551C,T27687C,C27972T,G28048T,A28111G,G28280C,A28281T,T28282A,G28881A,G28882A,G28883C,C28977T	11288-11297,21766-21772,21994-21997,28274	M:V10A,N:M1X,N:D3L,N:R203K,N:G204R,N:S235F,ORF1a:H374Y,ORF1a:T1001I,ORF1a:A1708D,ORF1a:S1905F,ORF1a:I2230T,ORF1a:F2780L,ORF1b:P314L,ORF1b:K1383R,ORF3a:L15F,ORF8:Q27*,ORF8:R52I,ORF8:Y73C,S:N501Y,S:A570D,S:D614G,S:P681H,S:T716I,S:S982A,S:D1118H	ORF1a:S3675-,ORF1a:G3676-,ORF1a:F3677-,S:H69-,S:V70-,S:Y144-	2000108
337	2021-04-29 12:10:52	76	0	34.98	28.52	27.56	Yes	B.1.1.7	99.9966	935.594	C913T,C3037T,C3267T,C4331T,C5388A,C5986T,T6954C,C7296T,C8240T,C14408T,C14676T,C15279T,T16176C,A17615G,C18747T,A19496G,C20480T,C23271A,A23403G,C23604A,C23709T,T24506G,G24914C,T25715A,G27955T,C27972T,G28048T,A28111G,G28280C,A28281T,T28282A,G28881A,G28882A,G28883C,C28977T	11288-11297,21766-21772,21994-21997,28274	N:M1X,N:D3L,N:R203K,N:G204R,N:S235F,ORF1a:T1001I,ORF1a:A1708D,ORF1a:I2230T,ORF1a:A2344V,ORF1a:H2659Y,ORF1b:P314L,ORF1b:K1383R,ORF1b:H2010R,ORF1b:S2338L,ORF3a:L108H,ORF8:S21I,ORF8:Q27*,ORF8:R52I,ORF8:Y73C,S:A570D,S:D614G,S:P681H,S:T716I,S:S982A,S:D1118H	ORF1a:S3675-,ORF1a:G3676-,ORF1a:F3677-,S:H69-,S:V70-,S:Y144-	2000124
338	2021-04-29 12:08:28	30	1	36.82	29.24	28.95	Yes	B.1.1.7	98.1511	560.063	C241T,C913T,C3037T,C3267T,A3979T,C4784T,C5388A,C5986T,T6954C,C10543T,C14408T,C14676T,C15279T,T16176C,C21575T,C22414T,C23271A,A23403G,C23604A,C23709T,T24506G,G24914C,G26814A,C27972T,G28048T,A28111G,G28280C,A28281T,T28282A,G28881A,G28882A,G28883C,C28977T	11288-11297,21766-21772,21994-21997,28244-28247,28274	M:A98T,N:M1X,N:D3L,N:R203K,N:G204R,N:S235F,ORF1a:T1001I,ORF1a:E1238D,ORF1a:L1507F,ORF1a:A1708D,ORF1a:I2230T,ORF1b:P314L,ORF8:Q27*,ORF8:R52I,ORF8:Y73C,S:L5F,S:A570D,S:D614G,S:P681H,S:T716I,S:S982A,S:D1118H	ORF1a:S3675-,ORF1a:G3676-,ORF1a:F3677-,ORF8:L118-,S:H69-,S:V70-,S:Y144-	1999662
339	2021-04-28 21:17:06	53	1	26.24	18.98	18.88	Yes	B.1.1.7	99.9765	1151.2	C241T,C913T,C3037T,C3267T,C5388A,C5986T,T6954C,C8208T,C8950T,C14408T,C14676T,C15279T,G15444T,G15652T,T16176C,C21234T,A23063T,C23271A,A23403G,C23525T,C23604A,C23709T,T24506G,G24914C,C25844T,C26029A,C27577T,C27972T,G28048T,A28111G,G28280C,A28281T,T28282A,G28851C,G28881A,G28882A,G28883C,C28977T	11288-11297,21766-21772,21994-21997,28274	N:M1X,N:D3L,N:S193T,N:R203K,N:G204R,N:S235F,ORF1a:T1001I,ORF1a:A1708D,ORF1a:I2230T,ORF1a:T2648I,ORF1b:P314L,ORF1b:M659I,ORF1b:D729Y,ORF3a:T151I,ORF3a:Q213K,ORF7a:Q62*,ORF8:Q27*,ORF8:R52I,ORF8:Y73C,S:N501Y,S:A570D,S:D614G,S:H655Y,S:P681H,S:T716I,S:S982A,S:D1118H	ORF1a:S3675-,ORF1a:G3676-,ORF1a:F3677-,S:H69-,S:V70-,S:Y144-	1999734
340	2021-04-30 16:29:54	56	0	22.74	14.8	15.16	Yes	B.1.1.7	99.8894	1012.21	C241T,C913T,C3037T,C3177T,C3267T,C5388A,C5986T,C6310T,T6954C,C8841T,C14408T,C14676T,C15279T,T16176C,A23063T,C23271A,A23403G,C23604A,C23709T,T24506G,G24914C,C27972T,G28048T,A28111G,G28280C,A28281T,T28282A,G28881A,G28882A,G28883C,C28977T	11288-11297,21766-21772,21994-21997,28274	N:M1X,N:D3L,N:R203K,N:G204R,N:S235F,ORF1a:P971L,ORF1a:T1001I,ORF1a:A1708D,ORF1a:I2230T,ORF1a:T2859I,ORF1b:P314L,ORF8:Q27*,ORF8:R52I,ORF8:Y73C,S:N501Y,S:A570D,S:D614G,S:P681H,S:T716I,S:S982A,S:D1118H	ORF1a:S3675-,ORF1a:G3676-,ORF1a:F3677-,S:H69-,S:V70-,S:Y144-	1999766
341	2021-04-30 16:30:01	51	1	28.25	20.94	21.17	Yes	B.1.1.7	99.9396	1049.39	C241T,C913T,C3037T,C3177T,C3267T,C5388A,C5986T,C6310T,T6954C,C8841T,C14408T,C14676T,C15279T,T16176C,A23063T,C23271A,A23403G,C23604A,C23709T,T24506G,G24914C,C27972T,G28048T,A28111G,G28280C,A28281T,T28282A,G28881A,G28882A,G28883C,C28977T	11288-11297,21766-21772,21994-21997,28274	N:M1X,N:D3L,N:R203K,N:G204R,N:S235F,ORF1a:P971L,ORF1a:T1001I,ORF1a:A1708D,ORF1a:I2230T,ORF1a:T2859I,ORF1b:P314L,ORF8:Q27*,ORF8:R52I,ORF8:Y73C,S:N501Y,S:A570D,S:D614G,S:P681H,S:T716I,S:S982A,S:D1118H	ORF1a:S3675-,ORF1a:G3676-,ORF1a:F3677-,S:H69-,S:V70-,S:Y144-	1999797
342	2021-04-29 22:13:25	61	1	26.46	18.09	17.88	Yes	B.1.1.7	99.8559	979.94	C241T,C913T,C3037T,C3267T,C5388A,C5986T,T6178C,C6363T,T6954C,C7945T,A11768T,C14408T,C14676T,G14973A,C15279T,T16176C,A23063T,C23271A,A23403G,C23604A,C23709T,T24506G,G24914C,C27513T,T27728G,C27972T,G28048T,A28111G,G28280C,A28281T,T28282A,G28881A,G28882A,G28883C,C28977T	11288-11297,21766-21772,21994-21997,28274	N:M1X,N:D3L,N:R203K,N:G204R,N:S235F,ORF1a:T1001I,ORF1a:A1708D,ORF1a:A2033V,ORF1a:I2230T,ORF1a:I3835L,ORF1b:P314L,ORF7a:L112R,ORF8:Q27*,ORF8:R52I,ORF8:Y73C,S:N501Y,S:A570D,S:D614G,S:P681H,S:T716I,S:S982A,S:D1118H	ORF1a:S3675-,ORF1a:G3676-,ORF1a:F3677-,S:H69-,S:V70-,S:Y144-	2035754
343	2021-04-27 21:48:14	92	0	27.59	21.33	21.06	Yes	B.1.1.7	98.8188	942.511	C241T,C913T,C3037T,C3267T,C5388A,C5986T,C6500T,T6954C,T7292G,C7420T,C14408T,T14445C,C14676T,C15279T,T16176C,G19947T,A23063T,C23271A,A23403G,G23593T,C23604A,C23709T,T24506G,G24914C,G26918T,T27410G,C27972T,G28048T,A28111G,G28280C,A28281T,T28282A,G28881A,G28882A,G28883C,C28977T,C29733T	11288-11297,21766-21772,21994-21997,28274	N:M1X,N:D3L,N:R203K,N:G204R,N:S235F,ORF1a:T1001I,ORF1a:A1708D,ORF1a:P2079S,ORF1a:I2230T,ORF1a:L2343V,ORF1b:P314L,ORF1b:K2160N,ORF7a:F6C,ORF8:Q27*,ORF8:R52I,ORF8:Y73C,S:N501Y,S:A570D,S:D614G,S:Q677H,S:P681H,S:T716I,S:S982A,S:D1118H	ORF1a:S3675-,ORF1a:G3676-,ORF1a:F3677-,S:H69-,S:V70-,S:Y144-	2035766
344	2021-04-24 18:09:03	73	1	31	23.46	22.64	Yes	B.1.1.7	99.9966	1110.68	C241T,C913T,C3037T,C3267T,C5388A,C5986T,T6954C,C14408T,C14676T,C15279T,T16176C,G19292T,G19518T,T20256C,G20730T,C21811T,A23063T,C23271A,A23403G,C23604A,C23709T,G24095T,T24506G,G24914C,C27972T,G28048T,A28111G,G28280C,A28281T,T28282A,C28603T,G28881A,G28882A,G28883C,C28977T	11288-11297,21766-21772,21994-21997,28274	N:M1X,N:D3L,N:R203K,N:G204R,N:S235F,ORF1a:T1001I,ORF1a:A1708D,ORF1a:I2230T,ORF1b:P314L,ORF1b:S1942I,ORF1b:L2017F,ORF1b:K2421N,ORF8:Q27*,ORF8:R52I,ORF8:Y73C,S:N501Y,S:A570D,S:D614G,S:P681H,S:T716I,S:A845S,S:S982A,S:D1118H	ORF1a:S3675-,ORF1a:G3676-,ORF1a:F3677-,S:H69-,S:V70-,S:Y144-	2035778
345	2021-04-30 16:03:23	16	0	22.54	14.77	14.68	Yes	B.1.1.7	99.9128	965.779	C241T,C913T,C1102T,C3037T,C3267T,C5388A,C5986T,T6954C,C14408T,C14676T,C15279T,T16176C,A23063T,C23191T,C23271A,A23403G,C23604A,C23709T,T24506G,G24914C,C25624T,C27972T,G28048T,G28086T,A28111G,G28280C,A28281T,T28282A,G28881A,G28882A,G28883C,C28977T,C29541T	11288-11297,21766-21772,21994-21997,28274	N:M1X,N:D3L,N:R203K,N:G204R,N:S235F,ORF1a:T1001I,ORF1a:A1708D,ORF1a:I2230T,ORF1b:P314L,ORF3a:H78Y,ORF8:Q27*,ORF8:R52I,ORF8:A65S,ORF8:Y73C,S:N501Y,S:A570D,S:D614G,S:P681H,S:T716I,S:S982A,S:D1118H	ORF1a:S3675-,ORF1a:G3676-,ORF1a:F3677-,S:H69-,S:V70-,S:Y144-	2035794
346	2021-04-30 12:24:53	8	0	22.44	14.22	14.26	Yes	B.1.1.7	99.9631	890.959	C241T,C913T,C3037T,C3267T,A3979T,C4582T,C5388A,C5986T,T6954C,C10543T,C14408T,C14676T,C15279T,T16176C,T19452C,C21575T,C22414T,A23063T,C23271A,A23403G,C23604A,C23709T,T24506G,G24914C,G26814A,C27972T,G28048T,A28111G,G28280C,A28281T,T28282A,G28881A,G28882A,G28883C,C28977T	11288-11297,21766-21772,21994-21997,28244-28247,28274	M:A98T,N:M1X,N:D3L,N:R203K,N:G204R,N:S235F,ORF1a:T1001I,ORF1a:E1238D,ORF1a:A1708D,ORF1a:I2230T,ORF1b:P314L,ORF8:Q27*,ORF8:R52I,ORF8:Y73C,S:L5F,S:N501Y,S:A570D,S:D614G,S:P681H,S:T716I,S:S982A,S:D1118H	ORF1a:S3675-,ORF1a:G3676-,ORF1a:F3677-,ORF8:L118-,S:H69-,S:V70-,S:Y144-	2035806
347	2021-04-30 12:25:10	13	0	23.1	15.32	14.7	Yes	B.1.1.7	99.9698	929.981	C241T,C913T,C3037T,C3267T,A3979T,C4582T,C5388A,C5986T,T6954C,C10543T,C14408T,C14676T,C15279T,T16176C,T19452C,C21575T,C22414T,A23063T,C23271A,A23403G,C23604A,C23709T,T24506G,G24914C,G26814A,C27972T,G28048T,A28111G,G28280C,A28281T,T28282A,G28881A,G28882A,G28883C,C28977T	11288-11297,21766-21772,21994-21997,28244-28247,28274	M:A98T,N:M1X,N:D3L,N:R203K,N:G204R,N:S235F,ORF1a:T1001I,ORF1a:E1238D,ORF1a:A1708D,ORF1a:I2230T,ORF1b:P314L,ORF8:Q27*,ORF8:R52I,ORF8:Y73C,S:L5F,S:N501Y,S:A570D,S:D614G,S:P681H,S:T716I,S:S982A,S:D1118H	ORF1a:S3675-,ORF1a:G3676-,ORF1a:F3677-,ORF8:L118-,S:H69-,S:V70-,S:Y144-	2035818
348	2021-04-30 12:11:52	50	0	27.48	18.5	18.5	Yes	B.1.1.7	99.9631	913.013	C241T,C913T,C3037T,C3267T,C4999T,C5388A,C5986T,T6954C,C14408T,C14676T,C15279T,T16176C,A23063T,C23271A,A23403G,C23604A,C23709T,T24506G,G24914C,C27972T,G28048T,C28093T,A28111G,G28280C,A28281T,T28282A,G28881A,G28882A,G28883C,C28977T,C29541T	11288-11297,21766-21772,21994-21997,28274	N:M1X,N:D3L,N:R203K,N:G204R,N:S235F,ORF1a:T1001I,ORF1a:A1708D,ORF1a:I2230T,ORF1b:P314L,ORF8:Q27*,ORF8:R52I,ORF8:S67F,ORF8:Y73C,S:N501Y,S:A570D,S:D614G,S:P681H,S:T716I,S:S982A,S:D1118H	ORF1a:S3675-,ORF1a:G3676-,ORF1a:F3677-,S:H69-,S:V70-,S:Y144-	2035829
349	2021-04-30 13:48:46	51	0	30.3	23.45	23.73	Yes	B.1.1.7	99.9966	920.095	C241T,C913T,C3037T,C3267T,C5388A,C5986T,T6954C,C14408T,G14547A,C14676T,C15279T,T16176C,G22030A,A23063T,C23271A,A23403G,C23604A,C23709T,T24506G,T24763C,G24914C,G25996T,C27972T,G28048T,A28111G,G28280C,A28281T,T28282A,G28881A,G28882A,G28883C,C28977T,G29262T	11288-11297,21766-21772,21994-21997,28274	N:M1X,N:D3L,N:R203K,N:G204R,N:S235F,N:W330L,ORF1a:T1001I,ORF1a:A1708D,ORF1a:I2230T,ORF1b:P314L,ORF3a:V202L,ORF8:Q27*,ORF8:R52I,ORF8:Y73C,S:N501Y,S:A570D,S:D614G,S:P681H,S:T716I,S:S982A,S:D1118H	ORF1a:S3675-,ORF1a:G3676-,ORF1a:F3677-,S:H69-,S:V70-,S:Y144-	2035841
350	2021-04-30 15:29:49	72	0	23.02	16.86	16.27	Yes	B.1.1.7	99.9765	920.662	C241T,C913T,A2689G,C3037T,C3267T,C5388A,C5986T,T6954C,C7844T,C11824T,C14408T,C14676T,C15279T,T16176C,T16572C,G19525T,A23063T,C23271A,A23403G,C23604A,C23709T,T24506G,G24914C,C27972T,G28048T,A28111G,G28280C,A28281T,T28282A,G28881A,G28882A,G28883C,C28977T	11288-11297,21766-21772,21994-21997,28274	N:M1X,N:D3L,N:R203K,N:G204R,N:S235F,ORF1a:T1001I,ORF1a:A1708D,ORF1a:I2230T,ORF1b:P314L,ORF1b:D2020Y,ORF8:Q27*,ORF8:R52I,ORF8:Y73C,S:N501Y,S:A570D,S:D614G,S:P681H,S:T716I,S:S982A,S:D1118H	ORF1a:S3675-,ORF1a:G3676-,ORF1a:F3677-,S:H69-,S:V70-,S:Y144-	2035759
351	2021-04-30 13:48:58	74	0	33.28	24.94	24.56	Yes	B.1.1.7	99.9966	867.348	C241T,C913T,C3037T,C3267T,C5388A,C5986T,T6954C,C14408T,C14676T,T15096C,C15279T,T16176C,C21614T,C23271A,A23403G,C23604A,C23709T,T24506G,G24914C,G25785T,C27972T,G28048T,A28095T,A28111G,G28280C,A28281T,T28282A,G28881A,G28882A,G28883C,C28977T,G29260T,G29764A	11288-11297,21766-21772,21994-21997,28274	N:M1X,N:D3L,N:R203K,N:G204R,N:S235F,ORF1a:T1001I,ORF1a:A1708D,ORF1a:I2230T,ORF1b:P314L,ORF3a:W131C,ORF8:Q27*,ORF8:R52I,ORF8:K68*,ORF8:Y73C,S:L18F,S:A570D,S:D614G,S:P681H,S:T716I,S:S982A,S:D1118H	ORF1a:S3675-,ORF1a:G3676-,ORF1a:F3677-,S:H69-,S:V70-,S:Y144-	2035771
352	2021-04-30 12:19:23	67	0	26.65	17.7	18.18	Yes	B.1.1.7	99.9832	995.326	C241T,C913T,C1063T,C3037T,G3059A,C3267T,C5388A,C5986T,T6954C,C11824T,C14408T,C14676T,C15279T,T16176C,G19525T,G22706T,A23063T,C23271A,A23403G,C23604A,C23709T,T24506G,G24914C,C27972T,G28048T,A28111G,G28280C,A28281T,T28282A,G28881A,G28882A,G28883C,C28977T	11288-11297,21766-21772,21994-21997,28274	N:M1X,N:D3L,N:R203K,N:G204R,N:S235F,ORF1a:E932K,ORF1a:T1001I,ORF1a:A1708D,ORF1a:I2230T,ORF1b:P314L,ORF1b:D2020Y,ORF8:Q27*,ORF8:R52I,ORF8:Y73C,S:V382L,S:N501Y,S:A570D,S:D614G,S:P681H,S:T716I,S:S982A,S:D1118H	ORF1a:S3675-,ORF1a:G3676-,ORF1a:F3677-,S:H69-,S:V70-,S:Y144-	2035783
353	2021-04-30 16:05:07	42	1	24.59	17.29	16.92	Yes	B.1.1.7	99.9698	927.953	C241T,C913T,C3037T,C3267T,C5388A,C5986T,T6954C,C14408T,C14676T,T15096C,C15279T,T16176C,C21614T,A23063T,C23271A,A23403G,C23604A,C23709T,T24506G,G24914C,G25785T,C27972T,G28048T,A28095T,A28111G,G28280C,A28281T,T28282A,G28881A,G28882A,G28883C,C28977T,G29764A	11288-11297,21766-21772,21994-21997,28274	N:M1X,N:D3L,N:R203K,N:G204R,N:S235F,ORF1a:T1001I,ORF1a:A1708D,ORF1a:I2230T,ORF1b:P314L,ORF3a:W131C,ORF8:Q27*,ORF8:R52I,ORF8:K68*,ORF8:Y73C,S:L18F,S:N501Y,S:A570D,S:D614G,S:P681H,S:T716I,S:S982A,S:D1118H	ORF1a:S3675-,ORF1a:G3676-,ORF1a:F3677-,S:H69-,S:V70-,S:Y144-	2035795
354	2021-04-30 13:04:52	23	1	36.73	28.38	28.41	Yes	B.1.1.7	99.9966	505.748	C176T,C241T,C913T,C2119T,C3037T,C3267T,C5183T,C5388A,C5986T,T6954C,A7929G,C14408T,G14547A,C14676T,C15279T,T16176C,C18508T,T21537C,G22030A,C23271A,A23403G,C23604A,C23709T,C23997T,T24506G,G24914C,C25207T,C25413T,G25996T,G28280C,A28281T,T28282A,G28881A,G28882A,G28883C,C28977T,G29506T	11288-11297,21766-21772,21994-21997,28274	N:M1X,N:D3L,N:R203K,N:G204R,N:S235F,N:M411I,ORF1a:T1001I,ORF1a:P1640S,ORF1a:A1708D,ORF1a:I2230T,ORF1a:K2555R,ORF1b:P314L,ORF1b:L1681F,ORF3a:V202L,S:A570D,S:D614G,S:P681H,S:T716I,S:P812L,S:S982A,S:D1118H	ORF1a:S3675-,ORF1a:G3676-,ORF1a:F3677-,S:H69-,S:V70-,S:Y144-	2035807
355	2021-04-30 15:31:08	52	0	25.18	19.19	18.56	Yes	B.1.1.7	99.9765	888.582	C241T,C913T,C3037T,C3267T,C5388A,C5986T,T6954C,C14408T,G14547A,C14676T,C15279T,T16176C,G22030A,A23063T,C23271A,A23403G,C23604A,C23709T,T24506G,T24763C,G24914C,G25483T,G25996T,C27972T,G28048T,A28111G,G28280C,A28281T,T28282A,G28881A,G28882A,G28883C,C28977T	11288-11297,21766-21772,21994-21997,28274	N:M1X,N:D3L,N:R203K,N:G204R,N:S235F,ORF1a:T1001I,ORF1a:A1708D,ORF1a:I2230T,ORF1b:P314L,ORF3a:A31S,ORF3a:V202L,ORF8:Q27*,ORF8:R52I,ORF8:Y73C,S:N501Y,S:A570D,S:D614G,S:P681H,S:T716I,S:S982A,S:D1118H	ORF1a:S3675-,ORF1a:G3676-,ORF1a:F3677-,S:H69-,S:V70-,S:Y144-	2035819
356	2021-04-30 17:38:26	6	1	29.11	19.12	19.81	Yes	B.1.1.7	99.9732	872.031	C241T,C913T,G1157A,G1265T,C1314T,C3037T,C3177T,C3267T,C5388A,C5986T,T6954C,C11866T,C14408T,C14676T,C15279T,T16176C,A23063T,C23271A,A23403G,C23604A,C23709T,G24390T,T24506G,C24904T,G24914C,C27972T,G28048T,A28111G,G28280C,A28281T,T28282A,G28881A,G28882A,G28883C,C28977T	11288-11297,21766-21772,21994-21997,28274	N:M1X,N:D3L,N:R203K,N:G204R,N:S235F,ORF1a:G298S,ORF1a:G334C,ORF1a:T350I,ORF1a:P971L,ORF1a:T1001I,ORF1a:A1708D,ORF1a:I2230T,ORF1b:P314L,ORF8:Q27*,ORF8:R52I,ORF8:Y73C,S:N501Y,S:A570D,S:D614G,S:P681H,S:T716I,S:S943I,S:S982A,S:D1118H	ORF1a:S3675-,ORF1a:G3676-,ORF1a:F3677-,S:H69-,S:V70-,S:Y144-	2035830
357	2021-04-30 15:30:06	55	1	28.66	21.96	21.98	Yes	B.1.1.7	99.9966	997.08	C241T,C913T,C3037T,C3267T,C5388A,C5944T,C5986T,T6954C,C8692T,A10633G,C14408T,C14676T,T15096C,C15279T,T16176C,G19525T,A23063T,C23271A,A23403G,C23604A,C23709T,T24506G,G24914C,G26049A,C27972T,G28048T,A28095T,A28111G,G28280C,A28281T,T28282A,G28881A,G28882A,G28883C,G28884C,C28977T	11288-11297,21766-21772,21994-21997,28274	N:M1X,N:D3L,N:R203K,N:G204P,N:S235F,ORF1a:T1001I,ORF1a:A1708D,ORF1a:I2230T,ORF1b:P314L,ORF1b:D2020Y,ORF8:Q27*,ORF8:R52I,ORF8:K68*,ORF8:Y73C,S:N501Y,S:A570D,S:D614G,S:P681H,S:T716I,S:S982A,S:D1118H	ORF1a:S3675-,ORF1a:G3676-,ORF1a:F3677-,S:H69-,S:V70-,S:Y144-	2035842
358	2021-04-30 15:31:21	67	0	23.44	16.76	15.9	Yes	B.1.1.7	99.9966	833.39	C241T,C913T,A2647G,C3037T,C3177T,C3267T,C5388A,C5986T,A6526G,T6954C,C14408T,C14676T,C15279T,T16176C,A23063T,C23271A,A23403G,C23604A,C23709T,T24506G,G24914C,T26038C,C27972T,G28048T,A28111G,G28280C,A28281T,T28282A,C28876T,G28881A,G28882A,G28883C,C28977T,G29372C,G29737T	11288-11297,21766-21772,21994-21997,28274	N:M1X,N:D3L,N:R203K,N:G204R,N:S235F,N:E367Q,ORF1a:P971L,ORF1a:T1001I,ORF1a:A1708D,ORF1a:I2230T,ORF1b:P314L,ORF3a:S216P,ORF8:Q27*,ORF8:R52I,ORF8:Y73C,S:N501Y,S:A570D,S:D614G,S:P681H,S:T716I,S:S982A,S:D1118H	ORF1a:S3675-,ORF1a:G3676-,ORF1a:F3677-,S:H69-,S:V70-,S:Y144-	2035760
359	2021-04-30 16:06:52	31	0	35.76	29.26	28.03	Yes	B.1.1.7	99.9966	881.51	C241T,C913T,T1330C,G2626T,C3037T,C3267T,C4683T,C5388A,C5986T,T6954C,A11117G,C11750T,C14408T,C14676T,C15279T,T16176C,C22388T,C23271A,A23403G,C23604A,C23709T,T24506G,G24914C,C27972T,G28048T,A28111G,G28280C,A28281T,T28282A,G28881A,G28882A,G28883C,C28977T	11288-11297,21766-21772,21994-21997,28274	N:M1X,N:D3L,N:R203K,N:G204R,N:S235F,ORF1a:T1001I,ORF1a:A1473V,ORF1a:A1708D,ORF1a:I2230T,ORF1a:I3618V,ORF1a:L3829F,ORF1b:P314L,ORF8:Q27*,ORF8:R52I,ORF8:Y73C,S:A570D,S:D614G,S:P681H,S:T716I,S:S982A,S:D1118H	ORF1a:S3675-,ORF1a:G3676-,ORF1a:F3677-,S:H69-,S:V70-,S:Y144-	2035796
360	2021-04-30 16:08:00	7	1	35.06	26.91	27.19	Yes	B.1.1.7	98.9196	750.717	C913T,C3037T,C3267T,C4331T,C5388A,C5986T,T6954C,C7296T,C8240T,C14408T,C14676T,C15279T,T16176C,A17615G,C18747T,A19496G,C20480T,C23271A,A23403G,C23604A,C23709T,T24506G,G24914C,T25715A,G27955T,C27972T,G28048T,A28111G,G28280C,A28281T,T28282A,G28881A,G28882A,G28883C,C28977T	11288-11297,21766-21772,21994-21997,28274	N:M1X,N:D3L,N:R203K,N:G204R,N:S235F,ORF1a:T1001I,ORF1a:A1708D,ORF1a:I2230T,ORF1a:A2344V,ORF1a:H2659Y,ORF1b:P314L,ORF1b:K1383R,ORF1b:H2010R,ORF1b:S2338L,ORF3a:L108H,ORF8:S21I,ORF8:Q27*,ORF8:R52I,ORF8:Y73C,S:A570D,S:D614G,S:P681H,S:T716I,S:S982A,S:D1118H	ORF1a:S3675-,ORF1a:G3676-,ORF1a:F3677-,S:H69-,S:V70-,S:Y144-	2035808
361	2021-04-30 15:29:59	51	1	23.04	15.17	15.5	Yes	B.1.1.7	99.9966	844.101	C241T,C913T,C3037T,C3267T,C5388A,C5986T,T6954C,C14408T,C14676T,T15096C,C15279T,T16176C,C21614T,A23063T,C23191T,C23271A,A23403G,C23604A,C23709T,T24506G,G24914C,G25785T,C27972T,G28048T,A28095T,A28111G,G28280C,A28281T,T28282A,G28881A,G28882A,G28883C,C28977T,G29764A	11288-11297,21766-21772,21994-21997,28274	N:M1X,N:D3L,N:R203K,N:G204R,N:S235F,ORF1a:T1001I,ORF1a:A1708D,ORF1a:I2230T,ORF1b:P314L,ORF3a:W131C,ORF8:Q27*,ORF8:R52I,ORF8:K68*,ORF8:Y73C,S:L18F,S:N501Y,S:A570D,S:D614G,S:P681H,S:T716I,S:S982A,S:D1118H	ORF1a:S3675-,ORF1a:G3676-,ORF1a:F3677-,S:H69-,S:V70-,S:Y144-	2035820
362	2021-04-30 14:13:41	14	0	30.66	22.44	22.57	Yes	B.1.1.7	99.9966	752.804	G160T,C241T,C664T,C913T,C3037T,C3267T,C5301T,C5388A,C5986T,T6954C,C8109T,A11910G,C14408T,C14676T,C15279T,T16176C,C16215T,A20085T,C23271A,A23403G,C23604A,C23709T,T24506G,G24914C,C25792T,G26526T,G27517A,C27972T,G28048T,A28111G,G28280C,A28281T,T28282A,G28881A,G28882A,G28883C,C28977T	11288-11297,21766-21772,21994-21997,28274	M:A2S,N:M1X,N:D3L,N:R203K,N:G204R,N:S235F,ORF1a:T1001I,ORF1a:A1679V,ORF1a:A1708D,ORF1a:I2230T,ORF1a:T2615I,ORF1a:E3882G,ORF1b:P314L,ORF3a:R134C,ORF7a:G42S,ORF8:Q27*,ORF8:R52I,ORF8:Y73C,S:A570D,S:D614G,S:P681H,S:T716I,S:S982A,S:D1118H	ORF1a:S3675-,ORF1a:G3676-,ORF1a:F3677-,S:H69-,S:V70-,S:Y144-	2035831
363	2021-04-30 15:31:14	52	1	27.83	24.45	22.92	Yes	B.1.1.7	99.9698	818.875	G174T,G210T,C241T,C913T,C2453T,C3037T,C3267T,C5388A,C5986T,T6954C,T9016C,G11417T,C14408T,C14676T,C15279T,T16176C,G16207A,C20405T,C22060T,A23063T,C23271A,A23403G,C23604A,C23709T,C24442T,T24506G,G24914C,C26606T,C27972T,G28048T,A28111G,G28280C,A28281T,T28282A,C28651T,G28881A,G28882A,G28883C,C28977T	11288-11297,21766-21772,21994-21997,28274	N:M1X,N:D3L,N:R203K,N:G204R,N:S235F,ORF1a:L730F,ORF1a:T1001I,ORF1a:A1708D,ORF1a:I2230T,ORF1a:V3718F,ORF1b:P314L,ORF1b:A914T,ORF1b:P2313L,ORF8:Q27*,ORF8:R52I,ORF8:Y73C,S:N501Y,S:A570D,S:D614G,S:P681H,S:T716I,S:S982A,S:D1118H	ORF1a:S3675-,ORF1a:G3676-,ORF1a:F3677-,S:H69-,S:V70-,S:Y144-	2035843
364	2021-04-30 13:36:55	36	0	27.37	19.19	19.3	Yes	B.1.1.7	99.9698	833.038	C214A,C241T,C913T,C1385T,C3037T,C3267T,C5388A,C5979T,C5986T,T6954C,T8603C,C8683T,C14408T,C14676T,C15279T,T16176C,A17615G,A23063T,C23271A,T23386A,A23403G,C23604A,C23709T,C24023T,T24506G,G24914C,G25437T,T26551C,T27687C,C27972T,G28048T,A28111G,G28280C,A28281T,T28282A,G28881A,G28882A,G28883C,C28977T	11288-11297,21766-21772,21994-21997,28274	M:V10A,N:M1X,N:D3L,N:R203K,N:G204R,N:S235F,ORF1a:H374Y,ORF1a:T1001I,ORF1a:A1708D,ORF1a:S1905F,ORF1a:I2230T,ORF1a:F2780L,ORF1b:P314L,ORF1b:K1383R,ORF3a:L15F,ORF8:Q27*,ORF8:R52I,ORF8:Y73C,S:N501Y,S:A570D,S:D614G,S:P681H,S:T716I,S:S982A,S:D1118H	ORF1a:S3675-,ORF1a:G3676-,ORF1a:F3677-,S:H69-,S:V70-,S:Y144-	2035761
365	2021-04-30 12:16:59	28	0	33.76	25.24	24.2	Yes	B.1.1.7	99.9564	845.537	C241T,C913T,C1385T,C3037T,C3267T,C5388A,C5979T,C5986T,T6954C,T8603C,C8683T,C14408T,C14676T,C15279T,T16176C,A17615G,A23063T,C23271A,T23386A,A23403G,C23604A,C23709T,C24023T,T24506G,G24914C,G25437T,T26551C,T27687C,C27972T,G28048T,A28111G,G28280C,A28281T,T28282A,G28881A,G28882A,G28883C,C28977T	11288-11297,21766-21772,21994-21997,28274	M:V10A,N:M1X,N:D3L,N:R203K,N:G204R,N:S235F,ORF1a:H374Y,ORF1a:T1001I,ORF1a:A1708D,ORF1a:S1905F,ORF1a:I2230T,ORF1a:F2780L,ORF1b:P314L,ORF1b:K1383R,ORF3a:L15F,ORF8:Q27*,ORF8:R52I,ORF8:Y73C,S:N501Y,S:A570D,S:D614G,S:P681H,S:T716I,S:S982A,S:D1118H	ORF1a:S3675-,ORF1a:G3676-,ORF1a:F3677-,S:H69-,S:V70-,S:Y144-	2035773
366	2021-04-30 12:56:07	13	1	30.28	21.41	21.51	Yes	B.1.1.7	99.9799	922.196	G174C,C241T,C913T,G1157A,C1314T,C3037T,C3177T,C3267T,C5388A,C5986T,T6954C,C9803T,C14408T,C14676T,C15279T,C15342T,T16176C,A23063T,C23271A,A23403G,C23604A,C23709T,G24390T,T24506G,C24904T,G24914C,C27972T,G28048T,A28111G,G28280C,A28281T,T28282A,G28881A,G28882A,G28883C,C28977T	11288-11297,21766-21772,21994-21997,28274	N:M1X,N:D3L,N:R203K,N:G204R,N:S235F,ORF1a:G298S,ORF1a:T350I,ORF1a:P971L,ORF1a:T1001I,ORF1a:A1708D,ORF1a:I2230T,ORF1b:P314L,ORF8:Q27*,ORF8:R52I,ORF8:Y73C,S:N501Y,S:A570D,S:D614G,S:P681H,S:T716I,S:S943I,S:S982A,S:D1118H	ORF1a:S3675-,ORF1a:G3676-,ORF1a:F3677-,S:H69-,S:V70-,S:Y144-	2035785
367	2021-04-30 12:56:07	28	1	31.87	24.26	23.93	Yes	B.1.1.7	99.9966	908.019	C176T,C241T,C913T,C2119T,C3037T,C3267T,C5183T,C5388A,C5986T,T6954C,A7929G,C14408T,G14547A,C14676T,C15279T,T16176C,C18508T,T21537C,G22030A,A23063T,C23271A,A23403G,C23604A,C23709T,T24506G,G24914C,C25413T,G25996T,C27972T,G28048T,A28111G,G28280C,A28281T,T28282A,G28881A,G28882A,G28883C,C28977T,G29506T	11288-11297,21766-21772,21994-21997,28274	N:M1X,N:D3L,N:R203K,N:G204R,N:S235F,N:M411I,ORF1a:T1001I,ORF1a:P1640S,ORF1a:A1708D,ORF1a:I2230T,ORF1a:K2555R,ORF1b:P314L,ORF1b:L1681F,ORF3a:V202L,ORF8:Q27*,ORF8:R52I,ORF8:Y73C,S:N501Y,S:A570D,S:D614G,S:P681H,S:T716I,S:S982A,S:D1118H	ORF1a:S3675-,ORF1a:G3676-,ORF1a:F3677-,S:H69-,S:V70-,S:Y144-	2035797
368	2021-05-01 14:00:03	15	0	26.88	16.66	16.53	Yes	B.1.1.7	99.9866	845.577	C241T,C913T,G1820A,C3037T,C3267T,C5388A,C5986T,T6954C,C8950T,C14408T,C14676T,C15279T,T16176C,C21234T,A23063T,C23271A,A23403G,C23604A,C23709T,T24506G,G24914C,C25844T,T26307A,C27143T,C27577T,C27972T,G28048T,A28111G,G28280C,A28281T,T28282A,G28881A,G28882A,G28883C,C28977T	11288-11297,21766-21772,21994-21997,28274	N:M1X,N:D3L,N:R203K,N:G204R,N:S235F,ORF1a:G519S,ORF1a:T1001I,ORF1a:A1708D,ORF1a:I2230T,ORF1b:P314L,ORF3a:T151I,ORF7a:Q62*,ORF8:Q27*,ORF8:R52I,ORF8:Y73C,S:N501Y,S:A570D,S:D614G,S:P681H,S:T716I,S:S982A,S:D1118H	ORF1a:S3675-,ORF1a:G3676-,ORF1a:F3677-,S:H69-,S:V70-,S:Y144-	2035809
369	2021-05-01 13:59:35	53	0	28.81	18.38	18.15	Yes	B.1.1.7	99.9966	860.47	C241T,C913T,C3037T,C3267T,G4583A,C5388A,C5986T,T6954C,C14408T,C14676T,C15279T,T16176C,A17615G,G21295A,A23063T,C23271A,A23403G,C23604A,C23709T,T24506G,G24914C,T26289C,C27972T,G28048T,A28111G,G28280C,A28281T,T28282A,G28881A,G28882A,G28883C,C28977T	11288-11297,21766-21772,21994-21997,28274	N:M1X,N:D3L,N:R203K,N:G204R,N:S235F,ORF1a:T1001I,ORF1a:D1440N,ORF1a:A1708D,ORF1a:I2230T,ORF1b:P314L,ORF1b:K1383R,ORF1b:G2610S,ORF8:Q27*,ORF8:R52I,ORF8:Y73C,S:N501Y,S:A570D,S:D614G,S:P681H,S:T716I,S:S982A,S:D1118H	ORF1a:S3675-,ORF1a:G3676-,ORF1a:F3677-,S:H69-,S:V70-,S:Y144-	2035821
370	2021-04-30 21:52:56	14	0	33.14	27.17	25.71	Yes	B.1.1.7	99.9966	743.049	C241T,C913T,C2388T,C3037T,C3261T,C3267T,C5388A,C5986T,T6954C,C14408T,C14676T,C15279T,A15641G,T16176C,A17615G,G19891A,G21941T,C23271A,A23403G,C23604A,C23709T,T24506G,G24914C,G25690T,T27384C,C27972T,G28048T,A28111G,G28280C,A28281T,T28282A,C28708T,G28881A,G28882A,G28883C,C28977T	11288-11297,21766-21772,21994-21997,28274	N:M1X,N:D3L,N:R203K,N:G204R,N:S235F,ORF1a:T708I,ORF1a:T999I,ORF1a:T1001I,ORF1a:A1708D,ORF1a:I2230T,ORF1b:P314L,ORF1b:N725S,ORF1b:K1383R,ORF1b:D2142N,ORF3a:G100C,ORF8:Q27*,ORF8:R52I,ORF8:Y73C,S:V127F,S:A570D,S:D614G,S:P681H,S:T716I,S:S982A,S:D1118H	ORF1a:S3675-,ORF1a:G3676-,ORF1a:F3677-,S:H69-,S:V70-,S:Y144-	2035832
371	2021-04-30 19:42:42	40	1	27.43	18.11	18.37	Yes	B.1.1.7	99.9966	898.576	C241T,C913T,C3037T,C3267T,C5388A,C5986T,T6954C,C8097T,C14408T,C14676T,C15279T,T16176C,A23063T,C23271A,A23403G,C23604A,C23709T,T24506G,G24914C,C25516T,A25596T,C27972T,G28048T,A28111G,G28280C,A28281T,T28282A,G28881A,G28882A,G28883C,C28977T	11288-11297,21766-21772,21994-21997,27571-27588,28274	N:M1X,N:D3L,N:R203K,N:G204R,N:S235F,ORF1a:T1001I,ORF1a:A1708D,ORF1a:I2230T,ORF1a:T2611I,ORF1b:P314L,ORF3a:P42S,ORF3a:R68S,ORF7a:F65X,ORF8:Q27*,ORF8:R52I,ORF8:Y73C,S:N501Y,S:A570D,S:D614G,S:P681H,S:T716I,S:S982A,S:D1118H	ORF1a:S3675-,ORF1a:G3676-,ORF1a:F3677-,ORF7a:S60-,ORF7a:T61-,ORF7a:Q62-,ORF7a:F63-,ORF7a:A64-,S:H69-,S:V70-,S:Y144-	2035844
372	2021-04-30 20:25:51	14	1	30.11	23.17	22.68	Yes	B.1.1.7	99.9732	877.604	C241T,C913T,C3037T,C3267T,C5388A,C5986T,T6178C,C6363T,T6954C,C7945T,A11768T,C14408T,C14676T,G14973A,C15279T,T16176C,A23063T,C23271A,A23403G,C23604A,C23709T,T24506G,G24914C,C27513T,T27728G,C27972T,G28048T,A28111G,G28280C,A28281T,T28282A,G28881A,G28882A,G28883C,C28977T	11288-11297,21766-21772,21994-21997,28274	N:M1X,N:D3L,N:R203K,N:G204R,N:S235F,ORF1a:T1001I,ORF1a:A1708D,ORF1a:A2033V,ORF1a:I2230T,ORF1a:I3835L,ORF1b:P314L,ORF7a:L112R,ORF8:Q27*,ORF8:R52I,ORF8:Y73C,S:N501Y,S:A570D,S:D614G,S:P681H,S:T716I,S:S982A,S:D1118H	ORF1a:S3675-,ORF1a:G3676-,ORF1a:F3677-,S:H69-,S:V70-,S:Y144-	2035762
373	2021-04-30 20:27:41	7	1	37.28	28.2	27.03	Yes	B.1.1.7	99.9966	824.235	C241T,C913T,C3037T,C3267T,C5388A,C5979T,C5986T,T6954C,T8603C,C8683T,C14408T,C14676T,C15279T,T16176C,A17615G,A23063T,C23271A,T23386A,A23403G,C23604A,C23709T,C24023T,T24506G,G24914C,G25437T,T26551C,T27687C,C27972T,G28048T,A28111G,G28280C,A28281T,T28282A,G28881A,G28882A,G28883C,C28977T	11288-11297,21766-21772,21994-21997,28274	M:V10A,N:M1X,N:D3L,N:R203K,N:G204R,N:S235F,ORF1a:T1001I,ORF1a:A1708D,ORF1a:S1905F,ORF1a:I2230T,ORF1a:F2780L,ORF1b:P314L,ORF1b:K1383R,ORF3a:L15F,ORF8:Q27*,ORF8:R52I,ORF8:Y73C,S:N501Y,S:A570D,S:D614G,S:P681H,S:T716I,S:S982A,S:D1118H	ORF1a:S3675-,ORF1a:G3676-,ORF1a:F3677-,S:H69-,S:V70-,S:Y144-	2035774
374	2021-05-01 13:20:22	18	0	19.72	22.16	22.25	Yes	B.1.351	99.3525	932.311	G174T,C241T,C1059T,C3037T,T4213C,G5230T,C7639T,A10323G,C11812A,C14408T,C15925T,T17970C,C18264T,G21641T,A21801C,A22206G,G22813T,G23012A,A23063T,A23403G,C23664T,A23764T,G25563T,C25904T,C26456T,G27561T,C28253T,T28642C,C28887T	11288-11297,22282-22290	E:P71L,N:T205I,ORF1a:T265I,ORF1a:K1655N,ORF1a:K3353R,ORF1b:P314L,ORF1b:L820F,ORF3a:Q57H,ORF3a:S171L,S:A27S,S:D80A,S:D215G,S:T240X,S:A243X,S:K417N,S:E484K,S:N501Y,S:D614G,S:A701V	ORF1a:S3675-,ORF1a:G3676-,ORF1a:F3677-,S:L241-,S:L242-	2035786
375	2021-04-30 20:15:24	44	1	35.34	28.02	27.62	Yes	B.1.1.7	99.9966	924.728	C241T,C913T,C3037T,C3040T,C3267T,C5388A,C5986T,T6954C,C7011T,C14408T,C14676T,C15279T,C16111T,T16176C,A22011C,A23063T,C23271A,A23403G,C23604A,C23709T,T24506G,G24914C,C27972T,G28048T,A28111G,G28280C,A28281T,T28282A,G28881A,G28882A,G28883C,C28977T,G29742A	11288-11297,21766-21772,21994-21997,28274	N:M1X,N:D3L,N:R203K,N:G204R,N:S235F,ORF1a:T1001I,ORF1a:A1708D,ORF1a:I2230T,ORF1a:A2249V,ORF1b:P314L,ORF8:Q27*,ORF8:R52I,ORF8:Y73C,S:K150T,S:N501Y,S:A570D,S:D614G,S:P681H,S:T716I,S:S982A,S:D1118H	ORF1a:S3675-,ORF1a:G3676-,ORF1a:F3677-,S:H69-,S:V70-,S:Y144-	2035798
376	2021-05-01 14:01:47	15	0	34.9	28.08	27.39	Yes	B.1.1.7	99.9933	773.235	C241T,C913T,G1820A,C3037T,C3267T,C5388A,C5986T,T6954C,C8950T,C14408T,C14676T,C15279T,T16176C,C21234T,A23063T,C23271A,A23403G,C23604A,C23709T,T24506G,G24914C,C25844T,T26307A,C27143T,C27577T,C27972T,G28048T,A28111G,G28280C,A28281T,T28282A,G28881A,G28882A,G28883C,C28977T	11288-11297,21766-21772,21994-21997,28274	N:M1X,N:D3L,N:R203K,N:G204R,N:S235F,ORF1a:G519S,ORF1a:T1001I,ORF1a:A1708D,ORF1a:I2230T,ORF1b:P314L,ORF3a:T151I,ORF7a:Q62*,ORF8:Q27*,ORF8:R52I,ORF8:Y73C,S:N501Y,S:A570D,S:D614G,S:P681H,S:T716I,S:S982A,S:D1118H	ORF1a:S3675-,ORF1a:G3676-,ORF1a:F3677-,S:H69-,S:V70-,S:Y144-	2035810
377	2021-05-01 13:25:04	15	1	22.52	15.34	14.87	Yes	B.1.1.7	99.9866	879.864	C241T,C913T,C3037T,C3267T,C5388A,C5986T,T6178C,C6363T,T6954C,C7945T,A11768T,C14408T,C14676T,G14973A,C15279T,T16176C,A23063T,C23271A,A23403G,C23604A,C23709T,T24506G,G24914C,C27513T,T27728G,C27972T,G28048T,A28111G,G28280C,A28281T,T28282A,G28881A,G28882A,G28883C,C28977T	11288-11297,21766-21772,21994-21997,28274	N:M1X,N:D3L,N:R203K,N:G204R,N:S235F,ORF1a:T1001I,ORF1a:A1708D,ORF1a:A2033V,ORF1a:I2230T,ORF1a:I3835L,ORF1b:P314L,ORF7a:L112R,ORF8:Q27*,ORF8:R52I,ORF8:Y73C,S:N501Y,S:A570D,S:D614G,S:P681H,S:T716I,S:S982A,S:D1118H	ORF1a:S3675-,ORF1a:G3676-,ORF1a:F3677-,S:H69-,S:V70-,S:Y144-	2035822
378	2021-05-01 13:24:32	12	0	27.01	19.05	18.35	Yes	B.1.1.7	99.0647	1014.63	C241T,G347A,C913T,C3037T,C3267T,C5388A,C5986T,T6954C,C12400T,C14408T,C14676T,T14749C,C15279T,T16176C,C20233T,A23063T,C23271A,A23403G,C23604A,C23709T,T24506G,G24914C,C27972T,G28048T,A28111G,G28280C,A28281T,T28282A,G28881A,G28882A,G28883C,C28977T	11288-11297,21766-21772,21994-21997,28274	N:M1X,N:D3L,N:R203K,N:G204R,N:S235F,ORF1a:V28I,ORF1a:T1001I,ORF1a:A1708D,ORF1a:I2230T,ORF1b:P314L,ORF1b:P2256S,ORF8:Q27*,ORF8:R52I,ORF8:Y73C,S:N501Y,S:A570D,S:D614G,S:P681H,S:T716I,S:S982A,S:D1118H	ORF1a:S3675-,ORF1a:G3676-,ORF1a:F3677-,S:H69-,S:V70-,S:Y144-	2035845
379	2021-05-01 13:24:33	6	0	37.09	27.66	26.83	Yes	B.1.1.7	99.9966	857.242	C241T,G347A,C913T,C3037T,C3267T,C5388A,C5986T,T6954C,C12400T,C14408T,C14676T,T14749C,C15279T,T16176C,C20233T,A23063T,C23271A,A23403G,C23604A,C23709T,T24506G,G24914C,C27972T,G28048T,A28111G,G28280C,A28281T,T28282A,G28881A,G28882A,G28883C,C28977T	11288-11297,21766-21772,21994-21997,28274	N:M1X,N:D3L,N:R203K,N:G204R,N:S235F,ORF1a:V28I,ORF1a:T1001I,ORF1a:A1708D,ORF1a:I2230T,ORF1b:P314L,ORF1b:P2256S,ORF8:Q27*,ORF8:R52I,ORF8:Y73C,S:N501Y,S:A570D,S:D614G,S:P681H,S:T716I,S:S982A,S:D1118H	ORF1a:S3675-,ORF1a:G3676-,ORF1a:F3677-,S:H69-,S:V70-,S:Y144-	2035763
380	2021-05-01 13:27:22	57	0	25.74	17.51	17.13	Yes	B.1.1.7	99.9866	865.33	C241T,C913T,C3037T,C3267T,C5388A,C5986T,T6178C,C6363T,T6954C,C7945T,C10782T,A11768T,C14408T,C14676T,G14973A,C15279T,T16176C,A23063T,C23271A,A23403G,C23604A,C23709T,T24506G,G24914C,C27513T,T27728G,C27972T,G28048T,A28111G,G28280C,A28281T,T28282A,G28881A,G28882A,G28883C,C28977T	11288-11297,21766-21772,21994-21997,28274	N:M1X,N:D3L,N:R203K,N:G204R,N:S235F,ORF1a:T1001I,ORF1a:A1708D,ORF1a:A2033V,ORF1a:I2230T,ORF1a:T3506I,ORF1a:I3835L,ORF1b:P314L,ORF7a:L112R,ORF8:Q27*,ORF8:R52I,ORF8:Y73C,S:N501Y,S:A570D,S:D614G,S:P681H,S:T716I,S:S982A,S:D1118H	ORF1a:S3675-,ORF1a:G3676-,ORF1a:F3677-,S:H69-,S:V70-,S:Y144-	2035775
381	2021-04-30 20:14:10	42	1	30.69	23.73	23.79	Yes	B.1.1.7	99.9966	891.212	C241T,C913T,C3037T,C3267T,C5388A,C5986T,T6178C,C6363T,T6954C,C7945T,A8658G,A11768T,C14408T,C14676T,G14973A,C15279T,T16176C,A23063T,C23271A,A23403G,C23604A,C23709T,T24506G,G24914C,C27513T,T27728G,C27972T,G28048T,A28111G,G28280C,A28281T,T28282A,G28881A,G28882A,G28883C,C28977T	11288-11297,21766-21772,21994-21997,28274	N:M1X,N:D3L,N:R203K,N:G204R,N:S235F,ORF1a:T1001I,ORF1a:A1708D,ORF1a:A2033V,ORF1a:I2230T,ORF1a:K2798R,ORF1a:I3835L,ORF1b:P314L,ORF7a:L112R,ORF8:Q27*,ORF8:R52I,ORF8:Y73C,S:N501Y,S:A570D,S:D614G,S:P681H,S:T716I,S:S982A,S:D1118H	ORF1a:S3675-,ORF1a:G3676-,ORF1a:F3677-,S:H69-,S:V70-,S:Y144-	2035787
382	2021-04-30 21:49:17	45	1	33.08	26.17	25.02	Yes	B.1.1.7	99.9966	821.669	C241T,C913T,C2388T,C3037T,C3261T,C3267T,C5388A,C5986T,T6954C,C14408T,C14676T,C15279T,A15641G,T16176C,A17615G,G19891A,G21941T,A23063T,C23271A,A23403G,C23604A,C23709T,T24506G,G24914C,G25690T,T27384C,C27972T,G28048T,A28111G,G28280C,A28281T,T28282A,C28708T,G28881A,G28882A,G28883C,C28977T	11288-11297,21766-21772,21994-21997,28274	N:M1X,N:D3L,N:R203K,N:G204R,N:S235F,ORF1a:T708I,ORF1a:T999I,ORF1a:T1001I,ORF1a:A1708D,ORF1a:I2230T,ORF1b:P314L,ORF1b:N725S,ORF1b:K1383R,ORF1b:D2142N,ORF3a:G100C,ORF8:Q27*,ORF8:R52I,ORF8:Y73C,S:V127F,S:N501Y,S:A570D,S:D614G,S:P681H,S:T716I,S:S982A,S:D1118H	ORF1a:S3675-,ORF1a:G3676-,ORF1a:F3677-,S:H69-,S:V70-,S:Y144-	2035799
383	2021-04-30 20:27:06	37	1	23.24	17.19	17.07	Yes	B.1.1.7	99.9966	766.448	G155A,C241T,C913T,C3037T,C3267T,C5388A,C5986T,T6954C,C8950T,C14408T,C14676T,C15279T,G15652T,T16176C,C21234T,A23063T,C23271A,A23403G,C23604A,C23709T,T24506G,G24914C,C25844T,C27577T,C27972T,G28048T,A28111G,G28280C,A28281T,T28282A,G28851C,G28881A,G28882A,G28883C,C28977T	11288-11297,21766-21772,21994-21997,28274	N:M1X,N:D3L,N:S193T,N:R203K,N:G204R,N:S235F,ORF1a:T1001I,ORF1a:A1708D,ORF1a:I2230T,ORF1b:P314L,ORF1b:D729Y,ORF3a:T151I,ORF7a:Q62*,ORF8:Q27*,ORF8:R52I,ORF8:Y73C,S:N501Y,S:A570D,S:D614G,S:P681H,S:T716I,S:S982A,S:D1118H	ORF1a:S3675-,ORF1a:G3676-,ORF1a:F3677-,S:H69-,S:V70-,S:Y144-	2035811
384	2021-05-02 18:23:31	20	1	27.59	20.35	20.06	Yes	B.1.1.7	99.9732	885.649	G174T,G210T,C241T,C913T,A1624G,C1824T,C2453T,C3037T,C3267T,A3536G,C3817T,C5388A,C5986T,T6954C,A12405G,A14125G,C14408T,C14676T,C15279T,C16111T,T16176C,A16482G,T17997C,A23063T,C23271A,A23403G,C23604A,C23709T,T24506G,G24914C,C25904T,C27649T,C27972T,G28048T,A28111G,G28280C,A28281T,T28282A,G28845A,G28881A,G28882A,G28883C,C28977T,G29781T	11288-11297,21766-21772,21994-21997,28274	N:M1X,N:D3L,N:R191H,N:R203K,N:G204R,N:S235F,ORF1a:I453M,ORF1a:A520V,ORF1a:L730F,ORF1a:T1001I,ORF1a:I1091V,ORF1a:A1708D,ORF1a:I2230T,ORF1a:N4047S,ORF1b:S220G,ORF1b:P314L,ORF3a:S171L,ORF8:Q27*,ORF8:R52I,ORF8:Y73C,S:N501Y,S:A570D,S:D614G,S:P681H,S:T716I,S:S982A,S:D1118H	ORF1a:S3675-,ORF1a:G3676-,ORF1a:F3677-,S:H69-,S:V70-,S:Y144-	2035823
385	2021-05-02 13:12:32	52	0	33.81	26.82	25.89	Yes	B.1.1.7	99.9966	894.718	C241T,C913T,C3037T,C3267T,C4999T,C5388A,C5986T,T6954C,C14408T,C14676T,C15279T,T16176C,A23063T,C23271A,A23403G,C23604A,C23709T,T24506G,G24914C,C27972T,G28048T,C28093T,A28111G,G28280C,A28281T,T28282A,G28881A,G28882A,G28883C,C28977T,C29541T	11288-11297,21766-21772,21994-21997,28274	N:M1X,N:D3L,N:R203K,N:G204R,N:S235F,ORF1a:T1001I,ORF1a:A1708D,ORF1a:I2230T,ORF1b:P314L,ORF8:Q27*,ORF8:R52I,ORF8:S67F,ORF8:Y73C,S:N501Y,S:A570D,S:D614G,S:P681H,S:T716I,S:S982A,S:D1118H	ORF1a:S3675-,ORF1a:G3676-,ORF1a:F3677-,S:H69-,S:V70-,S:Y144-	2035834
386	2021-05-02 18:46:51	10	0	33.63	27.83	27.3	Yes	B.1.1.7	99.9966	681.738	C241T,C913T,G960A,C1102T,C3037T,C3267T,C5388A,C5986T,T6954C,T13001C,C14408T,C14676T,C15279T,T16176C,A17615G,C18647T,C19763T,A23063T,C23271A,A23403G,C23604A,C23709T,T24506G,G24914C,G25855T,A26748G,C27972T,G28048T,A28111G,G28280C,A28281T,T28282A,G28881A,G28882A,G28883C,C28977T	11288-11297,21766-21772,21994-21997,28274	M:I76V,N:M1X,N:D3L,N:R203K,N:G204R,N:S235F,ORF1a:R232H,ORF1a:T1001I,ORF1a:A1708D,ORF1a:I2230T,ORF1b:P314L,ORF1b:K1383R,ORF1b:P1727L,ORF1b:T2099I,ORF3a:D155Y,ORF8:Q27*,ORF8:R52I,ORF8:Y73C,S:N501Y,S:A570D,S:D614G,S:P681H,S:T716I,S:S982A,S:D1118H	ORF1a:S3675-,ORF1a:G3676-,ORF1a:F3677-,S:H69-,S:V70-,S:Y144-	2035764
387	2021-05-02 17:51:12	43	1	20.14	9.88	10.43	Yes	B.1.1.7	99.8492	823.061	C241T,C913T,C2453T,C3037T,C3267T,C5388A,C5986T,T6954C,T8545C,C13138T,A14304G,C14408T,C14676T,C15279T,T16176C,C19961T,A23063T,C23271A,A23403G,C23604A,C23709T,T24506G,G24914C,C27972T,G28001A,G28048T,A28111G,G28280C,A28281T,T28282A,G28881A,G28882A,G28883C,C28977T	11288-11297,21766-21772,21994-21997,28274	N:M1X,N:D3L,N:R203K,N:G204R,N:S235F,ORF1a:L730F,ORF1a:T1001I,ORF1a:A1708D,ORF1a:I2230T,ORF1b:P314L,ORF1b:T2165M,ORF8:Q27*,ORF8:R52I,ORF8:Y73C,S:N501Y,S:A570D,S:D614G,S:P681H,S:T716I,S:S982A,S:D1118H	ORF1a:S3675-,ORF1a:G3676-,ORF1a:F3677-,S:H69-,S:V70-,S:Y144-	2035776
388	2021-05-02 11:14:07	30	0	26.03	16.77	16.14	Yes	B.1.1.7	99.9028	844.189	C241T,C913T,C1385T,C3037T,C3267T,C5388A,C5979T,C5986T,T6954C,T8603C,C8683T,C14408T,C14676T,C15279T,T16176C,A17615G,A23063T,C23271A,T23386A,A23403G,C23604A,C23709T,C24023T,T24506G,G24914C,G25437T,T26551C,T27687C,C27972T,G28048T,A28111G,G28280C,A28281T,T28282A,G28881A,G28882A,G28883C,C28977T	11288-11297,21766-21772,21994-21997,28274	M:V10A,N:M1X,N:D3L,N:R203K,N:G204R,N:S235F,ORF1a:H374Y,ORF1a:T1001I,ORF1a:A1708D,ORF1a:S1905F,ORF1a:I2230T,ORF1a:F2780L,ORF1b:P314L,ORF1b:K1383R,ORF3a:L15F,ORF8:Q27*,ORF8:R52I,ORF8:Y73C,S:N501Y,S:A570D,S:D614G,S:P681H,S:T716I,S:S982A,S:D1118H	ORF1a:S3675-,ORF1a:G3676-,ORF1a:F3677-,S:H69-,S:V70-,S:Y144-	2035788
389	2021-05-02 13:17:46	13	1	29.18	22.83	22.72	Yes	B.1.1.7	99.9966	799.876	C241T,C913T,A2810G,C3037T,C3267T,C5388A,C5986T,G6653A,T6954C,A12162G,C12621T,A13409G,C14408T,C14676T,C15279T,C15441T,T16176C,A17615G,C19164T,C19560T,A23063T,C23271A,A23403G,C23604A,C23709T,T24506G,G24914C,A25910G,C27972T,G28048T,A28111G,G28280C,A28281T,T28282A,G28881A,G28882A,G28883C,C28977T	11288-11297,21766-21772,21994-21997,28274	N:M1X,N:D3L,N:R203K,N:G204R,N:S235F,ORF1a:I849V,ORF1a:T1001I,ORF1a:A1708D,ORF1a:V2130I,ORF1a:I2230T,ORF1a:Q3966R,ORF1a:S4119L,ORF1a:S4382G,ORF1b:P314L,ORF1b:K1383R,ORF3a:D173G,ORF8:Q27*,ORF8:R52I,ORF8:Y73C,S:N501Y,S:A570D,S:D614G,S:P681H,S:T716I,S:S982A,S:D1118H	ORF1a:S3675-,ORF1a:G3676-,ORF1a:F3677-,S:H69-,S:V70-,S:Y144-	2035800
390	2021-05-02 14:00:57	62	0	34.68	26.5	25.54	Yes	B.1.1.7	99.9933	846.937	C241T,C913T,G1048T,C3037T,C3267T,C4784T,C5388A,C5986T,T6954C,G7798A,C8950T,C13168T,C14408T,C14676T,C15279T,T16176C,T17826G,C21234T,A23063T,C23271A,A23403G,C23604A,C23709T,T24506G,G24914C,C25355T,C25844T,G25855T,C27577T,C27972T,G28048T,A28111G,G28280C,A28281T,T28282A,G28881A,G28882A,G28883C,C28977T	11288-11297,21766-21772,21994-21997,28274	N:M1X,N:D3L,N:R203K,N:G204R,N:S235F,ORF1a:K261N,ORF1a:T1001I,ORF1a:L1507F,ORF1a:A1708D,ORF1a:I2230T,ORF1b:P314L,ORF3a:T151I,ORF3a:D155Y,ORF7a:Q62*,ORF8:Q27*,ORF8:R52I,ORF8:Y73C,S:N501Y,S:A570D,S:D614G,S:P681H,S:T716I,S:S982A,S:D1118H,S:L1265F	ORF1a:S3675-,ORF1a:G3676-,ORF1a:F3677-,S:H69-,S:V70-,S:Y144-	2035812
391	2021-05-02 13:58:41	17	1	32.57	23.42	22.1	Yes	B.1.1.7	98.9263	811.613	C241T,C913T,C3037T,C3267T,C5388A,C5986T,C6500T,T6954C,T7292G,C7420T,C14408T,T14445C,C14676T,C15279T,T16176C,A23063T,C23271A,A23403G,G23593T,C23604A,C23709T,T24506G,G24914C,G25481T,G26918T,T27410G,C27972T,G28048T,A28111G,G28280C,A28281T,T28282A,G28881A,G28882A,G28883C,C28977T,C29733T	11288-11297,21766-21772,21994-21997,28274	N:M1X,N:D3L,N:R203K,N:G204R,N:S235F,ORF1a:T1001I,ORF1a:A1708D,ORF1a:P2079S,ORF1a:I2230T,ORF1a:L2343V,ORF1b:P314L,ORF3a:R30L,ORF7a:F6C,ORF8:Q27*,ORF8:R52I,ORF8:Y73C,S:N501Y,S:A570D,S:D614G,S:Q677H,S:P681H,S:T716I,S:S982A,S:D1118H	ORF1a:S3675-,ORF1a:G3676-,ORF1a:F3677-,S:H69-,S:V70-,S:Y144-	2035824
392	2021-05-02 18:57:25	59	1	26.58	18.18	18.07	Yes	B.1.1.7	99.9732	818.702	G160T,C241T,C913T,C3037T,C3267T,C5301T,C5388A,C5986T,T6954C,C14408T,C14676T,C14688T,C15279T,T16176C,A23063T,C23271A,A23403G,C23422T,C23604A,C23709T,T24506G,G24914C,C25792T,G26526T,G27517A,C27945T,C27972T,G28048T,A28111G,G28280C,A28281T,T28282A,G28881A,G28882A,G28883C,C28896T,C28977T	11288-11297,21766-21772,21994-21997,28274	M:A2S,N:M1X,N:D3L,N:R203K,N:G204R,N:A208V,N:S235F,ORF1a:T1001I,ORF1a:A1679V,ORF1a:A1708D,ORF1a:I2230T,ORF1b:P314L,ORF3a:R134C,ORF7a:G42S,ORF8:Q18*,ORF8:Q27*,ORF8:R52I,ORF8:Y73C,S:N501Y,S:A570D,S:D614G,S:P681H,S:T716I,S:S982A,S:D1118H	ORF1a:S3675-,ORF1a:G3676-,ORF1a:F3677-,S:H69-,S:V70-,S:Y144-	2035835
393	2021-05-01 14:01:45	15	1	28.31	19.27	20.59	Yes	B.1.1.7	99.9732	710.585	C241T,C913T,G1820A,C3037T,C3267T,C5388A,C5986T,T6954C,C8950T,C14408T,C14676T,C15279T,T16176C,C21234T,A23063T,C23271A,A23403G,C23604A,G23628T,C23709T,T24506G,G24914C,C25844T,T26307A,C27143T,C27577T,C27972T,G28048T,A28111G,G28280C,A28281T,T28282A,G28881A,G28882A,G28883C,C28977T	11288-11297,21766-21772,21994-21997,28274	N:M1X,N:D3L,N:R203K,N:G204R,N:S235F,ORF1a:G519S,ORF1a:T1001I,ORF1a:A1708D,ORF1a:I2230T,ORF1b:P314L,ORF3a:T151I,ORF7a:Q62*,ORF8:Q27*,ORF8:R52I,ORF8:Y73C,S:N501Y,S:A570D,S:D614G,S:P681H,S:S689I,S:T716I,S:S982A,S:D1118H	ORF1a:S3675-,ORF1a:G3676-,ORF1a:F3677-,S:H69-,S:V70-,S:Y144-	2035765
394	2021-05-03 15:24:14	11	1	26.44	18.05	18.21	Yes	B.1.1.7	99.9262	701.348	C241T,C913T,G1820A,C3037T,C3267T,C5388A,C5986T,T6954C,C8950T,C14408T,C14676T,C15279T,T16176C,C21234T,A23063T,C23271A,A23403G,C23604A,C23709T,T24506G,G24914C,C25844T,T26307A,C27143T,C27577T,C27972T,G28048T,A28111G,G28280C,A28281T,T28282A,G28881A,G28882A,G28883C,C28977T	11288-11297,21766-21772,21994-21997,28274	N:M1X,N:D3L,N:R203K,N:G204R,N:S235F,ORF1a:G519S,ORF1a:T1001I,ORF1a:A1708D,ORF1a:I2230T,ORF1b:P314L,ORF3a:T151I,ORF7a:Q62*,ORF8:Q27*,ORF8:R52I,ORF8:Y73C,S:N501Y,S:A570D,S:D614G,S:P681H,S:T716I,S:S982A,S:D1118H	ORF1a:S3675-,ORF1a:G3676-,ORF1a:F3677-,S:H69-,S:V70-,S:Y144-	2035789
395	2021-05-03 12:18:07	58	1	32.08	27.57	26.35	Yes	B.1.1.7	99.9966	738.709	C241T,G347A,C913T,C3037T,C3267T,C5388A,C5986T,T6954C,C12400T,C14408T,C14676T,T14749C,C15279T,T16176C,C20233T,C23271A,A23403G,C23604A,C23709T,T24506G,G24914C,C27972T,G28048T,A28111G,G28280C,A28281T,T28282A,G28881A,G28882A,G28883C,C28977T	11288-11297,21766-21772,21994-21997,28274	N:M1X,N:D3L,N:R203K,N:G204R,N:S235F,ORF1a:V28I,ORF1a:T1001I,ORF1a:A1708D,ORF1a:I2230T,ORF1b:P314L,ORF1b:P2256S,ORF8:Q27*,ORF8:R52I,ORF8:Y73C,S:A570D,S:D614G,S:P681H,S:T716I,S:S982A,S:D1118H	ORF1a:S3675-,ORF1a:G3676-,ORF1a:F3677-,S:H69-,S:V70-,S:Y144-	2035801
396	2021-05-03 14:01:54	17	0	34.21	27.19	26.79	Yes	B.1.1.7	99.9966	789.194	C241T,C913T,C3037T,C3267T,C5388A,C5986T,T6954C,A8658G,C8950T,C14408T,C14676T,C15279T,G15652T,T16176C,C19593T,C21234T,C23271A,A23403G,C23604A,C23709T,T24506G,G24914C,C25844T,C27972T,G28048T,A28111G,G28280C,A28281T,T28282A,G28851C,G28881A,G28882A,G28883C,C28977T	11288-11297,21766-21772,21993-21995,28274	N:M1X,N:D3L,N:S193T,N:R203K,N:G204R,N:S235F,ORF1a:T1001I,ORF1a:A1708D,ORF1a:I2230T,ORF1a:K2798R,ORF1b:P314L,ORF1b:D729Y,ORF3a:T151I,ORF8:Q27*,ORF8:R52I,ORF8:Y73C,S:Y144X,S:A570D,S:D614G,S:P681H,S:T716I,S:S982A,S:D1118H	ORF1a:S3675-,ORF1a:G3676-,ORF1a:F3677-,S:H69-,S:V70-	2035825
397	2021-05-03 15:24:16	61	0	27.55	20.07	19.57	Yes	B.1.1.7	99.9698	747.497	C241T,C913T,G1820A,C3037T,C3267T,C5388A,C5986T,T6954C,C8950T,C14408T,C14676T,C15279T,T16176C,C21234T,A23063T,C23271A,A23403G,C23604A,C23709T,T24506G,G24914C,C25844T,T26307A,C27143T,C27577T,C27972T,G28048T,A28111G,G28280C,A28281T,T28282A,G28881A,G28882A,G28883C,C28977T	11288-11297,21766-21772,21994-21997,28274	N:M1X,N:D3L,N:R203K,N:G204R,N:S235F,ORF1a:G519S,ORF1a:T1001I,ORF1a:A1708D,ORF1a:I2230T,ORF1b:P314L,ORF3a:T151I,ORF7a:Q62*,ORF8:Q27*,ORF8:R52I,ORF8:Y73C,S:N501Y,S:A570D,S:D614G,S:P681H,S:T716I,S:S982A,S:D1118H	ORF1a:S3675-,ORF1a:G3676-,ORF1a:F3677-,S:H69-,S:V70-,S:Y144-	2035755
398	2021-05-03 16:06:46	43	1	22.06	15.31	15.77	Yes	B.1.1.7	99.0658	712.512	C241T,C913T,C3037T,C3267T,C5388A,C5986T,T6954C,C8950T,C14408T,C14676T,C15279T,G15652T,T16176C,C19593T,C21234T,G22799T,A23063T,C23271A,A23403G,C23604A,C23709T,T24506G,G24914C,C25844T,C27972T,G28048T,A28111G,G28280C,A28281T,T28282A,G28851C,G28881A,G28882A,G28883C,C28977T	11288-11297,21766-21772,21994-21997,27577-27622,28274	N:M1X,N:D3L,N:S193T,N:R203K,N:G204R,N:S235F,ORF1a:T1001I,ORF1a:A1708D,ORF1a:I2230T,ORF1b:P314L,ORF1b:D729Y,ORF3a:T151I,ORF8:Q27*,ORF8:R52I,ORF8:Y73C,S:G413W,S:N501Y,S:A570D,S:D614G,S:P681H,S:T716I,S:S982A,S:D1118H	ORF1a:S3675-,ORF1a:G3676-,ORF1a:F3677-,ORF7a:Q62-,ORF7a:F63-,ORF7a:A64-,ORF7a:F65-,ORF7a:A66-,ORF7a:C67-,ORF7a:P68-,ORF7a:D69-,ORF7a:G70-,ORF7a:V71-,ORF7a:K72-,ORF7a:H73-,ORF7a:V74-,ORF7a:Y75-,ORF7a:Q76-,S:H69-,S:V70-,S:Y144-	2035779
399	2021-05-03 16:06:49	15	0	20.34	13.08	11.86	Yes	B.1.1.7	99.9463	753.19	C241T,C913T,C3037T,C3267T,C5388A,C5986T,C6033T,T6954C,C12747A,C14408T,C14676T,C15279T,G15907T,T16176C,A23063T,C23271A,A23403G,C23604A,C23709T,T24506G,G24914C,C27513T,G27706T,C27972T,G28048T,A28111G,G28280C,A28281T,T28282A,G28881A,G28882A,G28883C,C28977T	11288-11297,21766-21772,21994-21997,28274	N:M1X,N:D3L,N:R203K,N:G204R,N:S235F,ORF1a:T1001I,ORF1a:A1708D,ORF1a:A1923V,ORF1a:I2230T,ORF1a:T4161N,ORF1b:P314L,ORF1b:G814C,ORF7a:A105S,ORF8:Q27*,ORF8:R52I,ORF8:Y73C,S:N501Y,S:A570D,S:D614G,S:P681H,S:T716I,S:S982A,S:D1118H	ORF1a:S3675-,ORF1a:G3676-,ORF1a:F3677-,S:H69-,S:V70-,S:Y144-	2035791
400	2021-05-03 12:15:11	65	0	21.68	14.31	14.87	Yes	B.1.1.7	99.9698	897.769	C241T,A257C,C593T,C913T,C2878T,C3037T,C3267T,C5388A,C5986T,C6449T,T6954C,C14408T,C14676T,C15279T,T16176C,T18831C,G21974T,A23063T,C23271A,A23403G,C23604A,C23709T,T24506G,G24914C,T25694G,C27972T,G28048T,A28111G,G28280C,A28281T,T28282A,G28881A,G28882A,G28883C,C28977T,G29402T,C29733T	11288-11297,21766-21772,21994-21997,28274	N:M1X,N:D3L,N:R203K,N:G204R,N:S235F,N:D377Y,ORF1a:H110Y,ORF1a:T1001I,ORF1a:A1708D,ORF1a:L2062F,ORF1a:I2230T,ORF1b:P314L,ORF3a:L101R,ORF8:Q27*,ORF8:R52I,ORF8:Y73C,S:D138Y,S:N501Y,S:A570D,S:D614G,S:P681H,S:T716I,S:S982A,S:D1118H	ORF1a:S3675-,ORF1a:G3676-,ORF1a:F3677-,S:H69-,S:V70-,S:Y144-	2035815
401	2021-05-02 13:15:26	27	1	31.47	25.13	24.21	Yes	B.1.1.7	99.9966	828.636	C241T,C913T,C3037T,C3267T,C5388A,C5986T,T6178C,C6363T,T6954C,C7945T,A11768T,C14408T,C14676T,G14973A,C15279T,T16176C,A23063T,C23271A,A23403G,C23604A,C23709T,T24506G,G24914C,C27513T,T27728G,C27972T,G28048T,A28111G,G28280C,A28281T,T28282A,G28881A,G28882A,G28883C,C28977T	11288-11297,21766-21772,21994-21997,28274	N:M1X,N:D3L,N:R203K,N:G204R,N:S235F,ORF1a:T1001I,ORF1a:A1708D,ORF1a:A2033V,ORF1a:I2230T,ORF1a:I3835L,ORF1b:P314L,ORF7a:L112R,ORF8:Q27*,ORF8:R52I,ORF8:Y73C,S:N501Y,S:A570D,S:D614G,S:P681H,S:T716I,S:S982A,S:D1118H	ORF1a:S3675-,ORF1a:G3676-,ORF1a:F3677-,S:H69-,S:V70-,S:Y144-	2035827
402	2021-05-02 18:48:33	51	0	25.62	16.74	17.07	Yes	B.1.1.7	99.9832	818.985	C241T,C913T,C3037T,C3267T,C5388A,C5986T,T6178C,C6363T,T6954C,A11768T,C12295T,C14408T,C14676T,G14973A,C15279T,T16176C,A23063T,C23271A,A23403G,C23604A,C23709T,T24506G,G24914C,C27513T,T27728G,C27972T,G28048T,A28111G,G28280C,A28281T,T28282A,C28657T,G28881A,G28882A,G28883C,C28977T	11288-11297,21766-21772,21994-21997,28274	N:M1X,N:D3L,N:R203K,N:G204R,N:S235F,ORF1a:T1001I,ORF1a:A1708D,ORF1a:A2033V,ORF1a:I2230T,ORF1a:I3835L,ORF1b:P314L,ORF7a:L112R,ORF8:Q27*,ORF8:R52I,ORF8:Y73C,S:N501Y,S:A570D,S:D614G,S:P681H,S:T716I,S:S982A,S:D1118H	ORF1a:S3675-,ORF1a:G3676-,ORF1a:F3677-,S:H69-,S:V70-,S:Y144-	2035838
403	2021-05-02 14:01:35	51	1	29.07	23.3	22.32	Yes	B.1.1.7	99.9966	698.514	C241T,C913T,C2509T,C3037T,C3267T,G3514T,A4353G,C5388A,C5986T,T6954C,G8144A,C14408T,C14676T,T15096C,C15279T,T16176C,C19593T,G21255C,A23063T,C23271A,A23403G,C23604A,C23709T,T24506G,G24914C,G25785T,C27972T,G28048T,A28111G,G28198T,G28280C,A28281T,T28282A,G28881A,G28882A,G28883C,C28977T	11288-11297,21766-21772,21994-21997,28274	N:M1X,N:D3L,N:R203K,N:G204R,N:S235F,ORF1a:T1001I,ORF1a:M1083I,ORF1a:E1363G,ORF1a:A1708D,ORF1a:I2230T,ORF1a:D2627N,ORF1b:P314L,ORF3a:W131C,ORF8:Q27*,ORF8:R52I,ORF8:Y73C,ORF8:C102F,S:N501Y,S:A570D,S:D614G,S:P681H,S:T716I,S:S982A,S:D1118H	ORF1a:S3675-,ORF1a:G3676-,ORF1a:F3677-,S:H69-,S:V70-,S:Y144-	2035756
404	2021-05-02 18:48:36	14	1	25.11	17.88	17.72	Yes	B.1.1.7	99.8994	791.831	C241T,C913T,C3037T,C3267T,C5388A,C5979T,C5986T,T6954C,T8603C,C8683T,C14408T,C14676T,C15279T,T16176C,A17615G,A23063T,C23271A,T23386A,A23403G,C23604A,C23709T,C24023T,T24506G,G24914C,G25437T,T26551C,T27687C,C27972T,G28048T,A28111G,G28280C,A28281T,T28282A,G28881A,G28882A,G28883C,C28977T	11288-11297,21766-21772,21994-21997,28274	M:V10A,N:M1X,N:D3L,N:R203K,N:G204R,N:S235F,ORF1a:T1001I,ORF1a:A1708D,ORF1a:S1905F,ORF1a:I2230T,ORF1a:F2780L,ORF1b:P314L,ORF1b:K1383R,ORF3a:L15F,ORF8:Q27*,ORF8:R52I,ORF8:Y73C,S:N501Y,S:A570D,S:D614G,S:P681H,S:T716I,S:S982A,S:D1118H	ORF1a:S3675-,ORF1a:G3676-,ORF1a:F3677-,S:H69-,S:V70-,S:Y144-	2035768
405	2021-05-02 14:00:22	21	0	34.67	28.26	26.97	Yes	B.1.1.7	99.9966	649.399	C241T,C913T,G1820A,C3037T,C3267T,C5388A,C5986T,T6954C,C8950T,C14408T,C14676T,C15279T,T16176C,C21234T,C23271A,A23403G,C23604A,C23709T,T24506G,G24914C,C25844T,T26307A,C27143T,C27577T,C27972T,G28048T,A28111G,G28280C,A28281T,T28282A,G28881A,G28882A,G28883C,C28977T	11288-11297,21766-21772,21994-21997,28274	N:M1X,N:D3L,N:R203K,N:G204R,N:S235F,ORF1a:G519S,ORF1a:T1001I,ORF1a:A1708D,ORF1a:I2230T,ORF1b:P314L,ORF3a:T151I,ORF7a:Q62*,ORF8:Q27*,ORF8:R52I,ORF8:Y73C,S:A570D,S:D614G,S:P681H,S:T716I,S:S982A,S:D1118H	ORF1a:S3675-,ORF1a:G3676-,ORF1a:F3677-,S:H69-,S:V70-,S:Y144-	2035780
406	2021-05-02 13:19:00	54	1	28.91	20.63	21.45	Yes	B.1.1.7	99.9966	650.403	C241T,C913T,C3037T,C3267T,C4999T,C5388A,C5986T,G6557T,T6954C,C14408T,C14676T,C15279T,T16176C,A20239T,A23063T,C23271A,A23403G,C23604A,C23709T,T24506G,G24914C,A27507G,C27972T,G28048T,A28111G,G28280C,A28281T,T28282A,G28881A,G28882A,G28883C,C28977T,C29541T	11288-11297,21766-21772,21994-21997,28274	N:M1X,N:D3L,N:R203K,N:G204R,N:S235F,ORF1a:T1001I,ORF1a:A1708D,ORF1a:A2098S,ORF1a:I2230T,ORF1b:P314L,ORF1b:S2258C,ORF8:Q27*,ORF8:R52I,ORF8:Y73C,S:N501Y,S:A570D,S:D614G,S:P681H,S:T716I,S:S982A,S:D1118H	ORF1a:S3675-,ORF1a:G3676-,ORF1a:F3677-,S:H69-,S:V70-,S:Y144-	2035792
407	2021-05-06 20:58:59	56	0	32.45	25.68	25.51	Yes	B.1.1.7	97.4743	1004.2	C241T,C913T,C3037T,C3267T,C5388A,C5986T,C6500T,T6954C,T7292G,C7420T,C12970T,C14408T,T14445C,C14676T,C15279T,T16176C,A23063T,C23271A,A23403G,G23593T,C23604A,C23709T,T24506G,G24914C,G26918T,C27972T,G28048T,A28111G,G28280C,A28281T,T28282A,G28881A,G28882A,G28883C,C28977T,C29733T,C29774T	11288-11297,21766-21772,21994-21997,28274	N:M1X,N:D3L,N:R203K,N:G204R,N:S235F,ORF1a:T1001I,ORF1a:A1708D,ORF1a:P2079S,ORF1a:I2230T,ORF1a:L2343V,ORF1b:P314L,ORF8:Q27*,ORF8:R52I,ORF8:Y73C,S:N501Y,S:A570D,S:D614G,S:Q677H,S:P681H,S:T716I,S:S982A,S:D1118H	ORF1a:S3675-,ORF1a:G3676-,ORF1a:F3677-,S:H69-,S:V70-,S:Y144-	2136878
408	2021-05-04 12:38:04	18	0	29.41	21.66	21.09	Yes	B.1.1.7	99.9966	850.932	C241T,G347A,C913T,C3037T,C3267T,C5388A,C5986T,T6954C,C12400T,C14408T,C14676T,T14749C,C15279T,T16176C,C20233T,A23063T,C23271A,A23403G,C23604A,C23709T,T24506G,G24914C,C27972T,G28048T,A28111G,G28280C,A28281T,T28282A,G28881A,G28882A,G28883C,C28977T	11288-11297,21766-21772,21994-21997,28274	N:M1X,N:D3L,N:R203K,N:G204R,N:S235F,ORF1a:V28I,ORF1a:T1001I,ORF1a:A1708D,ORF1a:I2230T,ORF1b:P314L,ORF1b:P2256S,ORF8:Q27*,ORF8:R52I,ORF8:Y73C,S:N501Y,S:A570D,S:D614G,S:P681H,S:T716I,S:S982A,S:D1118H	ORF1a:S3675-,ORF1a:G3676-,ORF1a:F3677-,S:H69-,S:V70-,S:Y144-	2136914
409	2021-05-04 12:23:04	41	0	27.39	19.46	20.19	Yes	B.1.1.7	99.9966	1048.6	C241T,C913T,C2065T,A2647G,C3037T,C3177T,C3267T,C5388A,C5986T,T6954C,C14408T,C14676T,C15279T,T16176C,C20956T,A23063T,C23271A,A23403G,C23604A,C23709T,T24506G,G24914C,C26028T,T26038C,C27972T,G28048T,A28111G,G28280C,A28281T,T28282A,C28876T,G28881A,G28882A,G28883C,C28977T,G29372C,G29737T	11288-11297,21766-21772,21994-21997,28274	N:M1X,N:D3L,N:R203K,N:G204R,N:S235F,N:E367Q,ORF1a:P971L,ORF1a:T1001I,ORF1a:A1708D,ORF1a:I2230T,ORF1b:P314L,ORF1b:L2497F,ORF3a:S216P,ORF8:Q27*,ORF8:R52I,ORF8:Y73C,S:N501Y,S:A570D,S:D614G,S:P681H,S:T716I,S:S982A,S:D1118H	ORF1a:S3675-,ORF1a:G3676-,ORF1a:F3677-,S:H69-,S:V70-,S:Y144-	2136926
410	2021-05-04 12:18:30	2	1	24.96	15.45	15.54	Yes	B.1.1.7	99.4463	1032.92	C241T,G707A,T899C,C913T,C3037T,C3267T,C5184T,C5388A,C5986T,T6954C,T8815C,G12070T,C14408T,C14676T,T15096C,C15279T,T16176C,T16476C,C19290T,A23063T,C23086T,C23220T,C23248T,C23271A,C23277T,A23403G,C23604A,C23709T,T24506G,G24914C,C27972T,G28048T,G28280C,A28281T,T28282A,G28881A,G28882A,G28883C,G28931T,C28977T	11288-11297,21766-21772,21994-21997,28274	N:M1X,N:D3L,N:R203K,N:G204R,N:A220S,N:S235F,ORF1a:E148K,ORF1a:S212P,ORF1a:T1001I,ORF1a:P1640L,ORF1a:A1708D,ORF1a:I2230T,ORF1b:P314L,ORF8:Q27*,ORF8:R52I,S:N501Y,S:T553I,S:A570D,S:T572I,S:D614G,S:P681H,S:T716I,S:S982A,S:D1118H	ORF1a:S3675-,ORF1a:G3676-,ORF1a:F3677-,S:H69-,S:V70-,S:Y144-	2136937
411	2021-05-04 12:26:00	22	1	27.54	18.58	18.8	Yes	B.1.1.7	99.9966	1035.75	C241T,C913T,C3037T,C3267T,G3403T,C5388A,T5764C,C5986T,T6954C,C6968T,C14408T,C14676T,C15279T,T16176C,C16887T,C21910T,A23063T,C23271A,A23403G,C23604A,C23709T,T24506G,G24914C,C27972T,G28048T,A28111G,G28280C,A28281T,T28282A,C28674T,G28881A,G28882A,G28883C,C28977T,T29589C	11288-11297,21766-21772,21994-21997,28274	N:M1X,N:D3L,N:A134V,N:R203K,N:G204R,N:S235F,ORF1a:T1001I,ORF1a:A1708D,ORF1a:I2230T,ORF1b:P314L,ORF8:Q27*,ORF8:R52I,ORF8:Y73C,S:N501Y,S:A570D,S:D614G,S:P681H,S:T716I,S:S982A,S:D1118H	ORF1a:S3675-,ORF1a:G3676-,ORF1a:F3677-,S:H69-,S:V70-,S:Y144-	2136858
412	2021-05-04 12:19:45	16	0	30.74	23.35	22.58	Yes	B.1.1.7	99.3691	819.539	C241T,C913T,C2453T,C3037T,C3267T,C5388A,C5986T,T6954C,T8545C,C13138T,A14304G,C14408T,C14676T,C15279T,T16176C,C19961T,A23063T,C23271A,A23403G,C23604A,C23709T,T24506G,G24914C,C27972T,G28001A,G28048T,A28111G,G28280C,A28281T,T28282A,G28881A,G28882A,G28883C,C28977T	11288-11297,21766-21772,21994-21997,28274	N:M1X,N:D3L,N:R203K,N:G204R,N:S235F,ORF1a:L730F,ORF1a:T1001I,ORF1a:A1708D,ORF1a:I2230T,ORF1b:P314L,ORF1b:T2165M,ORF8:Q27*,ORF8:R52I,ORF8:Y73C,S:N501Y,S:A570D,S:D614G,S:P681H,S:T716I,S:S982A,S:D1118H	ORF1a:S3675-,ORF1a:G3676-,ORF1a:F3677-,S:H69-,S:V70-,S:Y144-	2136870
413	2021-05-04 13:47:54	42	1	24.64	15.37	15.65	Yes	B.1.1.7	99.4933	978.12	C241T,C913T,C2453T,C3037T,C3267T,G4136T,C5388A,C5986T,T6954C,T7075C,C14408T,C14676T,C15279T,T16176C,T17865C,A21194G,A23063T,C23271A,A23403G,C23604A,C23709T,T24506G,G24914C,C27972T,G28048T,A28111G,G28280C,A28281T,T28282A,G28881A,G28882A,G28883C,C28977T	11288-11297,21766-21772,21994-21997,28274	N:M1X,N:D3L,N:R203K,N:G204R,N:S235F,ORF1a:L730F,ORF1a:T1001I,ORF1a:V1291F,ORF1a:A1708D,ORF1a:I2230T,ORF1b:P314L,ORF1b:D2576G,ORF8:Q27*,ORF8:R52I,ORF8:Y73C,S:N501Y,S:A570D,S:D614G,S:P681H,S:T716I,S:S982A,S:D1118H	ORF1a:S3675-,ORF1a:G3676-,ORF1a:F3677-,S:H69-,S:V70-,S:Y144-	2136882
414	2021-05-04 15:50:11	67	0	31.64	25.18	23.94	Yes	B.1.1.7	99.9966	936.592	C241T,C913T,T2301C,C3037T,C3267T,C5388A,C5986T,T6954C,C14408T,C14676T,T15096C,C15279T,T16176C,G19999T,C21614T,A23063T,C23271A,A23403G,C23604A,C23709T,T24506G,G24914C,G25785T,C27972T,G28048T,A28111G,G28280C,A28281T,T28282A,G28881A,G28882A,G28883C,C28977T,G29764A	11288-11297,21766-21772,21994-21997,28274	N:M1X,N:D3L,N:R203K,N:G204R,N:S235F,ORF1a:F679S,ORF1a:T1001I,ORF1a:A1708D,ORF1a:I2230T,ORF1b:P314L,ORF1b:V2178F,ORF3a:W131C,ORF8:Q27*,ORF8:R52I,ORF8:Y73C,S:L18F,S:N501Y,S:A570D,S:D614G,S:P681H,S:T716I,S:S982A,S:D1118H	ORF1a:S3675-,ORF1a:G3676-,ORF1a:F3677-,S:H69-,S:V70-,S:Y144-	2136906
415	2021-05-04 13:20:26		1	33.76	26.51	25.11	Yes	B.1.1.7	99.5459	1136.79	C241T,C913T,C3037T,C3267T,C5388A,C5986T,T6178C,C6363T,T6954C,A11768T,C14408T,C14676T,G14973A,C15279T,T16176C,A23063T,C23271A,A23403G,C23604A,C23709T,T24506G,G24914C,C27513T,T27728G,C27972T,G28048T,A28111G,G28280C,A28281T,T28282A,C28657T,G28881A,G28882A,G28883C,C28977T,A29507G	11288-11297,21766-21772,21994-21997,28274	N:M1X,N:D3L,N:R203K,N:G204R,N:S235F,N:S412G,ORF1a:T1001I,ORF1a:A1708D,ORF1a:A2033V,ORF1a:I2230T,ORF1a:I3835L,ORF1b:P314L,ORF7a:L112R,ORF8:Q27*,ORF8:R52I,ORF8:Y73C,S:N501Y,S:A570D,S:D614G,S:P681H,S:T716I,S:S982A,S:D1118H	ORF1a:S3675-,ORF1a:G3676-,ORF1a:F3677-,S:H69-,S:V70-,S:Y144-	2136918
416	2021-05-04 13:15:42	11	1	35.28	29.5	28.61	Yes	B.1.1.7	95.3664	984.279	C241T,C913T,C3037T,C3267T,C5388A,C5986T,T6954C,C8950T,G13771A,C14408T,C14676T,C15279T,G15652T,T16176C,C19593T,C21234T,C23271A,A23403G,C23604A,C23709T,T24506G,G24914C,C25844T,C27972T,G28048T,A28111G,G28280C,A28281T,T28282A,G28851C,G28881A,G28882A,G28883C,C28977T	11288-11297,21766-21772,21994-21997,28274	N:M1X,N:D3L,N:S193T,N:R203K,N:G204R,N:S235F,ORF1a:T1001I,ORF1a:A1708D,ORF1a:I2230T,ORF1b:V102I,ORF1b:P314L,ORF1b:D729Y,ORF3a:T151I,ORF8:Q27*,ORF8:R52I,ORF8:Y73C,S:A570D,S:D614G,S:P681H,S:T716I,S:S982A,S:D1118H	ORF1a:S3675-,ORF1a:G3676-,ORF1a:F3677-,S:H69-,S:V70-,S:Y144-	2136929
417	2021-05-04 13:16:45	70	0	35.16	27.99	27.16	Yes	B.1.1.7	98.1676	934.447	G174C,C241T,C913T,C3037T,C3267T,C5388A,C5986T,T6954C,C14408T,C14676T,C15279T,T16176C,C23271A,A23403G,C23604A,C23709T,T24506G,G24914C,C27972T,G28048T,A28111G,G28280C,A28281T,T28282A,G28881A,G28882A,G28883C,C28977T	11288-11297,21766-21772,21994-21997,28274	N:M1X,N:D3L,N:R203K,N:G204R,N:S235F,ORF1a:T1001I,ORF1a:A1708D,ORF1a:I2230T,ORF1b:P314L,ORF8:Q27*,ORF8:R52I,ORF8:Y73C,S:A570D,S:D614G,S:P681H,S:T716I,S:S982A,S:D1118H	ORF1a:S3675-,ORF1a:G3676-,ORF1a:F3677-,S:H69-,S:V70-,S:Y144-	2136941
418	2021-05-04 13:18:34	2	0	33.62	27.55	26.51	Yes	B.1.1.7	98.951	1022.75	C176T,C241T,C913T,C2119T,C3037T,C3267T,C5183T,C5388A,C5986T,T6954C,A7929G,C14408T,G14547A,C14676T,C15279T,T16176C,C18508T,T21537C,G22030A,A23063T,C23271A,A23403G,C23604A,C23709T,T24506G,G24914C,C25413T,G25996T,C27972T,G28048T,A28111G,G28280C,A28281T,T28282A,G28881A,G28882A,G28883C,G28884C,C28977T,G29506T	11288-11297,21994-21997,28274	N:M1X,N:D3L,N:R203K,N:G204P,N:S235F,N:M411I,ORF1a:T1001I,ORF1a:P1640S,ORF1a:A1708D,ORF1a:I2230T,ORF1a:K2555R,ORF1b:P314L,ORF1b:L1681F,ORF3a:V202L,ORF8:Q27*,ORF8:R52I,ORF8:Y73C,S:N501Y,S:A570D,S:D614G,S:P681H,S:T716I,S:S982A,S:D1118H	ORF1a:S3675-,ORF1a:G3676-,ORF1a:F3677-,S:Y144-	2136859
419	2021-05-04 12:31:54	39	0	22.21	13.76	13.96	Yes	B.1.1.7	99.9966	1310.82	C241T,C913T,C3037T,C3267T,C5388A,C5986T,T6954C,C11124T,C14408T,G14547A,C14676T,C15279T,T16176C,G22030A,A23063T,C23271A,A23403G,C23604A,C23709T,T24506G,G24914C,G25947T,G25996T,C27972T,G28048T,A28111G,G28280C,A28281T,T28282A,G28881A,G28882A,G28883C,C28977T	11288-11297,21994-21997,28274	N:M1X,N:D3L,N:R203K,N:G204R,N:S235F,ORF1a:T1001I,ORF1a:A1708D,ORF1a:I2230T,ORF1a:A3620V,ORF1b:P314L,ORF3a:Q185H,ORF3a:V202L,ORF8:Q27*,ORF8:R52I,ORF8:Y73C,S:N501Y,S:A570D,S:D614G,S:P681H,S:T716I,S:S982A,S:D1118H	ORF1a:S3675-,ORF1a:G3676-,ORF1a:F3677-,S:Y144-	2136871
420	2021-05-04 12:25:29	43	1	24.12	18.56	19.14	Yes	B.1.1.7	99.9966	790.168	C241T,C913T,C3037T,C3267T,C5388A,C5986T,T6954C,C8950T,C14408T,C14676T,C15279T,G15652T,T16176C,A19963T,C21234T,A23063T,C23271A,A23403G,C23604A,C23709T,T24506G,G24914C,C25844T,C27972T,G28048T,A28111G,C28164A,G28280C,A28281T,T28282A,G28851C,G28881A,G28882A,G28883C,C28977T	11288-11297,21766-21772,21994-21997,27577-27622,28274	N:M1X,N:D3L,N:S193T,N:R203K,N:G204R,N:S235F,ORF1a:T1001I,ORF1a:A1708D,ORF1a:I2230T,ORF1b:P314L,ORF1b:D729Y,ORF1b:I2166F,ORF3a:T151I,ORF8:Q27*,ORF8:R52I,ORF8:Y73C,ORF8:Q91K,S:N501Y,S:A570D,S:D614G,S:P681H,S:T716I,S:S982A,S:D1118H	ORF1a:S3675-,ORF1a:G3676-,ORF1a:F3677-,ORF7a:Q62-,ORF7a:F63-,ORF7a:A64-,ORF7a:F65-,ORF7a:A66-,ORF7a:C67-,ORF7a:P68-,ORF7a:D69-,ORF7a:G70-,ORF7a:V71-,ORF7a:K72-,ORF7a:H73-,ORF7a:V74-,ORF7a:Y75-,ORF7a:Q76-,S:H69-,S:V70-,S:Y144-	2136883
421	2021-05-04 12:25:27	49	1	23.46	16.26	15.95	Yes	B.1.1.7	99.9966	1124.88	C241T,C913T,C3037T,C3267T,C5388A,C5986T,C6363T,T6954C,C7945T,A11768T,C14408T,C14676T,G14973A,C15279T,T16176C,A23063T,C23271A,A23403G,C23604A,C23709T,T24506G,G24914C,C27513T,T27728G,C27972T,G28048T,A28111G,G28280C,A28281T,T28282A,G28881A,G28882A,G28883C,C28977T	11288-11297,21766-21772,21994-21997,28274	N:M1X,N:D3L,N:R203K,N:G204R,N:S235F,ORF1a:T1001I,ORF1a:A1708D,ORF1a:A2033V,ORF1a:I2230T,ORF1a:I3835L,ORF1b:P314L,ORF7a:L112R,ORF8:Q27*,ORF8:R52I,ORF8:Y73C,S:N501Y,S:A570D,S:D614G,S:P681H,S:T716I,S:S982A,S:D1118H	ORF1a:S3675-,ORF1a:G3676-,ORF1a:F3677-,S:H69-,S:V70-,S:Y144-	2136895
422	2021-05-04 14:04:48	60	1	33.08	25.54	24.84	Yes	B.1.1.7	99.9966	626.578	C241T,C913T,C2453T,C3037T,C3267T,G4136T,C5314T,C5388A,C5986T,T6954C,C14408T,C14676T,C15279T,T16176C,T17865C,A21194G,A21685C,T21991C,A23063T,C23271A,A23403G,C23604A,C23709T,T24506G,G24914C,G25455T,C27145T,C27972T,G28048T,A28111G,G28280C,A28281T,T28282A,G28727T,G28881A,G28882A,G28883C,C28977T	11288-11297,21766-21772,21994-21997,28274	M:T208I,N:M1X,N:D3L,N:A152S,N:R203K,N:G204R,N:S235F,ORF1a:L730F,ORF1a:T1001I,ORF1a:V1291F,ORF1a:A1708D,ORF1a:I2230T,ORF1b:P314L,ORF1b:D2576G,ORF3a:K21N,ORF8:Q27*,ORF8:R52I,ORF8:Y73C,S:K41N,S:N501Y,S:A570D,S:D614G,S:P681H,S:T716I,S:S982A,S:D1118H	ORF1a:S3675-,ORF1a:G3676-,ORF1a:F3677-,S:H69-,S:V70-,S:Y144-	2136907
423	2021-05-04 12:30:45	7	1	36.42	26.16	25.83	Yes	B.1.1.7	99.9966	1105.32	C241T,C913T,C2110T,C2544T,C3037T,C3267T,C3317A,C5388A,A5689G,C5986T,T6954C,C12809T,C14120T,G14400T,C14408T,C14676T,C15279T,C15324T,T16176C,A23063T,C23271A,A23403G,C23604A,C23709T,T24506G,G24914C,T26604C,C27972T,G28048T,A28111G,G28280C,A28281T,T28282A,G28881A,G28882A,G28883C,C28977T	11288-11297,21766-21772,21994-21997,28274	M:F28L,N:M1X,N:D3L,N:R203K,N:G204R,N:S235F,ORF1a:T760I,ORF1a:T1001I,ORF1a:P1018T,ORF1a:A1708D,ORF1a:I2230T,ORF1a:L4182F,ORF1b:P218L,ORF1b:P314L,ORF8:Q27*,ORF8:R52I,ORF8:Y73C,S:N501Y,S:A570D,S:D614G,S:P681H,S:T716I,S:S982A,S:D1118H	ORF1a:S3675-,ORF1a:G3676-,ORF1a:F3677-,S:H69-,S:V70-,S:Y144-	2136919
424	2021-05-04 12:25:59	26	0	35.2	29.28	28.75	Yes	B.1.1.7	99.121	1012.52	A158G,C241T,C913T,C3037T,C3267T,C5388A,C5986T,C6363T,T6954C,C10279T,C12778T,C14408T,C14676T,G14973A,C15279T,T16176C,C17104T,C19145T,C23271A,A23403G,C23604A,C23709T,T24313C,T24506G,G24914C,C27513T,C27972T,G28048T,A28111G,G28280C,A28281T,T28282A,C28977T	11288-11297,21766-21772,21994-21997,28274	N:M1X,N:D3L,N:S235F,ORF1a:T1001I,ORF1a:A1708D,ORF1a:A2033V,ORF1a:I2230T,ORF1b:P314L,ORF1b:H1213Y,ORF1b:S1893F,ORF8:Q27*,ORF8:R52I,ORF8:Y73C,S:A570D,S:D614G,S:P681H,S:T716I,S:S982A,S:D1118H	ORF1a:S3675-,ORF1a:G3676-,ORF1a:F3677-,S:H69-,S:V70-,S:Y144-	2136930
425	2021-05-04 21:27:45	14	0	24.26	16.51	17.3	Yes	B.1.1.7	99.9966	1052.69	C241T,C913T,C3037T,C3267T,C5388A,C5986T,C6363T,T6954C,C7945T,A11768T,C14408T,C14676T,G14973A,C15279T,T16176C,C17766T,A23063T,C23271A,A23403G,C23604A,C23709T,T24506G,G24914C,C27513T,T27728G,C27972T,G28048T,A28111G,G28280C,A28281T,T28282A,G28881A,G28882A,G28883C,C28977T,C29269T	11288-11297,21766-21772,21994-21997,28274	N:M1X,N:D3L,N:R203K,N:G204R,N:S235F,ORF1a:T1001I,ORF1a:A1708D,ORF1a:A2033V,ORF1a:I2230T,ORF1a:I3835L,ORF1b:P314L,ORF7a:L112R,ORF8:Q27*,ORF8:R52I,ORF8:Y73C,S:N501Y,S:A570D,S:D614G,S:P681H,S:T716I,S:S982A,S:D1118H	ORF1a:S3675-,ORF1a:G3676-,ORF1a:F3677-,S:H69-,S:V70-,S:Y144-	2136942
426	2021-05-04 21:26:24	24	1	27.63	20.3	20.12	Yes	B.1.1.7	99.9966	796.257	C241T,C913T,C2453T,C3037T,C3267T,G4136T,C5388A,C5986T,T6954C,T7075C,C14408T,C14676T,C15279T,T16176C,T17865C,A21194G,A23063T,C23271A,A23403G,C23604A,C23709T,T24506G,G24914C,G26068A,C27972T,G28048T,A28111G,G28280C,A28281T,T28282A,G28881A,G28882A,G28883C,C28977T	11288-11297,21766-21772,21994-21997,28274	N:M1X,N:D3L,N:R203K,N:G204R,N:S235F,ORF1a:L730F,ORF1a:T1001I,ORF1a:V1291F,ORF1a:A1708D,ORF1a:I2230T,ORF1b:P314L,ORF1b:D2576G,ORF3a:E226K,ORF8:Q27*,ORF8:R52I,ORF8:Y73C,S:N501Y,S:A570D,S:D614G,S:P681H,S:T716I,S:S982A,S:D1118H	ORF1a:S3675-,ORF1a:G3676-,ORF1a:F3677-,S:H69-,S:V70-,S:Y144-	2136860
427	2021-05-05 12:46:12	3	0	32.77	26.39	27.19	Yes	B.1.1.7	99.6813	1016.32	C241T,C913T,C3037T,C3267T,C4999T,C5388A,C5986T,T6954C,C14408T,C14676T,C15279T,T16176C,A23063T,C23271A,A23403G,C23604A,C23709T,T24506G,G24914C,G25691T,C27972T,G28048T,C28093T,A28111G,G28280C,A28281T,T28282A,G28881A,G28882A,G28883C,C29541T	11288-11297,21766-21772,21994-21997,28274	N:M1X,N:D3L,N:R203K,N:G204R,ORF1a:T1001I,ORF1a:A1708D,ORF1a:I2230T,ORF1b:P314L,ORF3a:G100V,ORF8:Q27*,ORF8:R52I,ORF8:S67F,ORF8:Y73C,S:N501Y,S:A570D,S:D614G,S:P681H,S:T716I,S:S982A,S:D1118H	ORF1a:S3675-,ORF1a:G3676-,ORF1a:F3677-,S:H69-,S:V70-,S:Y144-	2136872
428	2021-05-05 17:58:19	20	1	36.3	27.95	25.38	Yes	B.1.1.7	99.9966	1005.25	C241T,C913T,C2388T,C3037T,C3261T,C3267T,C5388A,C5986T,T6954C,C14408T,C14676T,C15279T,A15641G,T16176C,A17615G,G19891A,G21941T,A23063T,C23271A,A23403G,C23604A,C23709T,T24506G,G24914C,G25690T,T27384C,C27972T,G28048T,A28111G,G28280C,A28281T,T28282A,G28881A,G28882A,G28883C,C28977T	11288-11297,21766-21772,21994-21997,28274	N:M1X,N:D3L,N:R203K,N:G204R,N:S235F,ORF1a:T708I,ORF1a:T999I,ORF1a:T1001I,ORF1a:A1708D,ORF1a:I2230T,ORF1b:P314L,ORF1b:N725S,ORF1b:K1383R,ORF1b:D2142N,ORF3a:G100C,ORF8:Q27*,ORF8:R52I,ORF8:Y73C,S:V127F,S:N501Y,S:A570D,S:D614G,S:P681H,S:T716I,S:S982A,S:D1118H	ORF1a:S3675-,ORF1a:G3676-,ORF1a:F3677-,S:H69-,S:V70-,S:Y144-	2136896
429	2021-05-05 12:45:09	29	1	26.55	17.29	18.39	Yes	B.1.1.7	99.9564	875.862	C241T,C913T,G960A,C1102T,C3037T,C3267T,C5388A,C5986T,T6954C,T13001C,C14408T,C14676T,C15279T,T16176C,C16658T,A17615G,C18647T,C19763T,A23063T,C23271A,A23403G,C23604A,C23709T,T24506G,G24914C,G25855T,A26748G,C27972T,G28048T,A28111G,G28280C,A28281T,T28282A,G28881A,G28882A,G28883C,C28977T	11288-11297,21766-21772,21994-21997,28274	M:I76V,N:M1X,N:D3L,N:R203K,N:G204R,N:S235F,ORF1a:R232H,ORF1a:T1001I,ORF1a:A1708D,ORF1a:I2230T,ORF1b:P314L,ORF1b:T1064I,ORF1b:K1383R,ORF1b:P1727L,ORF1b:T2099I,ORF3a:D155Y,ORF8:Q27*,ORF8:R52I,ORF8:Y73C,S:N501Y,S:A570D,S:D614G,S:P681H,S:T716I,S:S982A,S:D1118H	ORF1a:S3675-,ORF1a:G3676-,ORF1a:F3677-,S:H69-,S:V70-,S:Y144-	2136908
430	2021-05-05 12:31:39	27	1	25.64	17.91	16.87	Yes	B.1.1.7	99.9664	1021.61	C241T,C913T,A2647G,C3037T,C3177T,C3267T,C5388A,C5986T,T6954C,C14408T,C14676T,C15279T,T16176C,A23063T,C23271A,A23403G,C23604A,C23709T,T24506G,G24914C,T26038C,C27972T,G28048T,A28111G,G28280C,A28281T,T28282A,C28876T,G28881A,G28882A,G28883C,C28977T,G29372C,G29737T	11288-11297,21766-21772,21994-21997,28274	N:M1X,N:D3L,N:R203K,N:G204R,N:S235F,N:E367Q,ORF1a:P971L,ORF1a:T1001I,ORF1a:A1708D,ORF1a:I2230T,ORF1b:P314L,ORF3a:S216P,ORF8:Q27*,ORF8:R52I,ORF8:Y73C,S:N501Y,S:A570D,S:D614G,S:P681H,S:T716I,S:S982A,S:D1118H	ORF1a:S3675-,ORF1a:G3676-,ORF1a:F3677-,S:H69-,S:V70-,S:Y144-	2136920
431	2021-05-05 12:35:46	67	1	30.33	25.36	24.9	Yes	B.1.1.7	99.8255	992.935	A158G,C241T,C913T,C3037T,C3267T,C5388A,C5986T,C6363T,T6954C,C10279T,C12778T,C14408T,C14676T,G14973A,C15279T,T16176C,C17104T,C19145T,A23063T,C23271A,A23403G,C23604A,C23709T,T24313C,T24506G,G24914C,C27513T,C27972T,G28048T,A28111G,G28280C,A28281T,T28282A,G28881A,G28882A,G28883C,C28977T	11288-11297,21766-21772,21994-21997,28274	N:M1X,N:D3L,N:R203K,N:G204R,N:S235F,ORF1a:T1001I,ORF1a:A1708D,ORF1a:A2033V,ORF1a:I2230T,ORF1b:P314L,ORF1b:H1213Y,ORF1b:S1893F,ORF8:Q27*,ORF8:R52I,ORF8:Y73C,S:N501Y,S:A570D,S:D614G,S:P681H,S:T716I,S:S982A,S:D1118H	ORF1a:S3675-,ORF1a:G3676-,ORF1a:F3677-,S:H69-,S:V70-,S:Y144-	2136931
432	2021-05-05 20:57:32	53	1	32.7	25.22	24.48	Yes	B.1.1.7	99.3724	936.857	A158G,C241T,C913T,C3037T,C3267T,C5388A,C5986T,C6363T,T6954C,C10279T,C12778T,C14408T,C14676T,G14973A,C15279T,T16176C,C17104T,C19145T,A23063T,C23271A,A23403G,C23604A,C23709T,T24313C,T24506G,G24914C,A25134G,C27513T,C27972T,G28048T,A28111G,G28280C,A28281T,T28282A,G28881A,G28882A,G28883C,C28977T	11288-11297,21766-21772,21994-21997,28274	N:M1X,N:D3L,N:R203K,N:G204R,N:S235F,ORF1a:T1001I,ORF1a:A1708D,ORF1a:A2033V,ORF1a:I2230T,ORF1b:P314L,ORF1b:H1213Y,ORF1b:S1893F,ORF8:Q27*,ORF8:R52I,ORF8:Y73C,S:N501Y,S:A570D,S:D614G,S:P681H,S:T716I,S:S982A,S:D1118H,S:K1191R	ORF1a:S3675-,ORF1a:G3676-,ORF1a:F3677-,S:H69-,S:V70-,S:Y144-	2136943
433	2021-05-05 13:04:26	67	1	33.74	26.05	25.85	Yes	B.1.1.7	98.52	767.333	C241T,C913T,C1480T,C3037T,C3177T,C3267T,C5388A,C5986T,T6954C,C14408T,C14676T,C15279T,T16176C,C19862T,A23063T,C23271A,A23403G,C23604A,C23709T,T24506G,G24914C,C25511T,T27384C,C27972T,G28048T,A28111G,C28236T,G28280C,A28281T,T28282A,G28881A,G28882A,G28883C,C28977T	11288-11297,21766-21772,21994-21997,28274	N:M1X,N:D3L,N:R203K,N:G204R,N:S235F,ORF1a:P971L,ORF1a:T1001I,ORF1a:A1708D,ORF1a:I2230T,ORF1b:P314L,ORF1b:A2132V,ORF3a:S40L,ORF8:Q27*,ORF8:R52I,ORF8:Y73C,ORF8:R115C,S:N501Y,S:A570D,S:D614G,S:P681H,S:T716I,S:S982A,S:D1118H	ORF1a:S3675-,ORF1a:G3676-,ORF1a:F3677-,S:H69-,S:V70-,S:Y144-	2136861
434	2021-05-05 17:51:21	63	0	37.46	28.76	28.25	Yes	B.1.1.7	96.4872	1095.5	C241T,C913T,C3037T,C3267T,C5388A,C5986T,A6217C,T6954C,C14408T,C14676T,C15279T,T16176C,C21855T,A23063T,C23271A,A23403G,C23604A,C23709T,T24506G,G24914C,C27972T,G28048T,A28111G,G28280C,A28281T,T28282A,G28881A,G28882A,G28883C	11288-11297,21766-21772,21993-21995,28274	N:M1X,N:D3L,N:R203K,N:G204R,ORF1a:T1001I,ORF1a:A1708D,ORF1a:K1984N,ORF1a:I2230T,ORF1b:P314L,ORF8:Q27*,ORF8:R52I,ORF8:Y73C,S:S98F,S:Y144X,S:N501Y,S:A570D,S:D614G,S:P681H,S:T716I,S:S982A,S:D1118H	ORF1a:S3675-,ORF1a:G3676-,ORF1a:F3677-,S:H69-,S:V70-	2136873
435	2021-05-05 17:51:56	54	0	27.83	18.84	19.27	Yes	B.1.1.7	99.9966	880.802	C241T,C913T,C3037T,C3267T,C5388A,C5986T,A6217C,T6954C,C14408T,C14676T,C15279T,T16176C,C21855T,A23063T,C23271A,A23403G,C23604A,C23709T,T24506G,G24914C,C27972T,G28048T,A28111G,G28280C,A28281T,T28282A,G28881A,G28882A,G28883C,C28977T	11288-11297,21766-21772,21994-21997,28274	N:M1X,N:D3L,N:R203K,N:G204R,N:S235F,ORF1a:T1001I,ORF1a:A1708D,ORF1a:K1984N,ORF1a:I2230T,ORF1b:P314L,ORF8:Q27*,ORF8:R52I,ORF8:Y73C,S:S98F,S:N501Y,S:A570D,S:D614G,S:P681H,S:T716I,S:S982A,S:D1118H	ORF1a:S3675-,ORF1a:G3676-,ORF1a:F3677-,S:H69-,S:V70-,S:Y144-	2136885
436	2021-05-05 13:04:51	39	0	25.51	18.38	17.95	Yes	B.1.1.7	99.9463	1076.24	C241T,C913T,C1480T,C3037T,C3177T,C3267T,C5388A,C5986T,T6954C,C14408T,C14676T,C15279T,T16176C,C19862T,A23063T,C23271A,A23403G,C23604A,C23709T,T24506G,G24914C,C25511T,T27384C,C27972T,G28048T,A28111G,C28236T,G28280C,A28281T,T28282A,G28881A,G28882A,G28883C,C28977T	11288-11297,21766-21772,21994-21997,28274	N:M1X,N:D3L,N:R203K,N:G204R,N:S235F,ORF1a:P971L,ORF1a:T1001I,ORF1a:A1708D,ORF1a:I2230T,ORF1b:P314L,ORF1b:A2132V,ORF3a:S40L,ORF8:Q27*,ORF8:R52I,ORF8:Y73C,ORF8:R115C,S:N501Y,S:A570D,S:D614G,S:P681H,S:T716I,S:S982A,S:D1118H	ORF1a:S3675-,ORF1a:G3676-,ORF1a:F3677-,S:H69-,S:V70-,S:Y144-	2136897
437	2021-05-06 12:30:50	43	1	33.63	26.2	24.6	Yes	B.1.1.7	99.3724	1014.26	C241T,C913T,C3037T,C3267T,C5388A,C5986T,T6954C,C14408T,C14676T,C15279T,T16176C,A23063T,C23271A,A23403G,C23604A,C23709T,T24506G,G24914C,C27972T,G28048T,A28111G,G28280C,A28281T,T28282A,G28881A,G28882A,G28883C,C28977T	11288-11297,21766-21772,21994-21997,28274	N:M1X,N:D3L,N:R203K,N:G204R,N:S235F,ORF1a:T1001I,ORF1a:A1708D,ORF1a:I2230T,ORF1b:P314L,ORF8:Q27*,ORF8:R52I,ORF8:Y73C,S:N501Y,S:A570D,S:D614G,S:P681H,S:T716I,S:S982A,S:D1118H	ORF1a:S3675-,ORF1a:G3676-,ORF1a:F3677-,S:H69-,S:V70-,S:Y144-	2136932
438	2021-05-06 12:46:33	45	1	22.28	13.48	13.91	Yes	B.1.1.7	99.9664	1109	C241T,C913T,C1102T,C3037T,C3267T,C5388A,C5986T,T6954C,A7257T,C10790A,C14408T,C14676T,C15279T,T16176C,A23063T,C23271A,A23403G,C23604A,C23709T,T24506G,G24914C,C27494T,C27972T,G28048T,A28111G,G28280C,A28281T,T28282A,G28881A,G28882A,G28883C,C28977T	11288-11297,21766-21772,21994-21997,28274	N:M1X,N:D3L,N:R203K,N:G204R,N:S235F,ORF1a:T1001I,ORF1a:A1708D,ORF1a:I2230T,ORF1a:Y2331F,ORF1a:H3509N,ORF1b:P314L,ORF7a:P34L,ORF8:Q27*,ORF8:R52I,ORF8:Y73C,S:N501Y,S:A570D,S:D614G,S:P681H,S:T716I,S:S982A,S:D1118H	ORF1a:S3675-,ORF1a:G3676-,ORF1a:F3677-,S:H69-,S:V70-,S:Y144-	2136874
439	2021-05-06 12:21:35	55	0	29.45	22.16	21.65	Yes	B.1.1.7	99.3558	1040.95	C241T,C913T,C2453T,C3037T,C3267T,G4136T,C5388A,C5986T,T6954C,C14408T,C14676T,C15279T,T16176C,T17865C,A21194G,A23063T,C23271A,A23403G,C23604A,C23709T,T24506G,G24914C,G25455T,C27972T,G28048T,A28111G,G28280C,A28281T,T28282A,G28881A,G28882A,G28883C,C28977T	11288-11297,21766-21772,21994-21997,28274	N:M1X,N:D3L,N:R203K,N:G204R,N:S235F,ORF1a:L730F,ORF1a:T1001I,ORF1a:V1291F,ORF1a:A1708D,ORF1a:I2230T,ORF1b:P314L,ORF1b:D2576G,ORF3a:K21N,ORF8:Q27*,ORF8:R52I,ORF8:Y73C,S:N501Y,S:A570D,S:D614G,S:P681H,S:T716I,S:S982A,S:D1118H	ORF1a:S3675-,ORF1a:G3676-,ORF1a:F3677-,S:H69-,S:V70-,S:Y144-	2136886
440	2021-05-06 12:58:57	15	1	25.06	16.71	17.22	Yes	B.1.1.7	99.9664	981.314	C241T,C913T,G1820A,C3037T,C3267T,C5388A,C5986T,T6954C,C8950T,C14408T,C14676T,C15279T,T16176C,C21234T,A23063T,C23271A,A23403G,C23604A,C23709T,T24506G,G24914C,C25844T,T26307A,C27143T,C27577T,C27972T,G28048T,A28111G,G28280C,A28281T,T28282A,G28881A,G28882A,G28883C,C28977T	11288-11297,21766-21772,21994-21997,28274	N:M1X,N:D3L,N:R203K,N:G204R,N:S235F,ORF1a:G519S,ORF1a:T1001I,ORF1a:A1708D,ORF1a:I2230T,ORF1b:P314L,ORF3a:T151I,ORF7a:Q62*,ORF8:Q27*,ORF8:R52I,ORF8:Y73C,S:N501Y,S:A570D,S:D614G,S:P681H,S:T716I,S:S982A,S:D1118H	ORF1a:S3675-,ORF1a:G3676-,ORF1a:F3677-,S:H69-,S:V70-,S:Y144-	2136898
441	2021-05-06 12:20:27	14	1	34.61	25	24.16	Yes	B.1.1.7	99.9966	1047.35	C241T,C913T,A1643T,A2182G,C2790T,C3037T,C3267T,C5388A,C5512T,C5986T,T6954C,A12634G,C14408T,C14676T,C15279T,T16176C,A23063T,C23271A,A23403G,C23604A,C23709T,C23802T,T24506G,G24914C,C25669T,C27972T,G28048T,A28111G,G28242C,T28245G,G28280C,A28281T,T28282A,G28881A,G28882A,G28883C,C28977T	11288-11297,21766-21772,21994-21997,28254,28274	N:M1X,N:D3L,N:R203K,N:G204R,N:S235F,ORF1a:N460Y,ORF1a:T842I,ORF1a:T1001I,ORF1a:A1708D,ORF1a:I2230T,ORF1b:P314L,ORF3a:H93Y,ORF8:Q27*,ORF8:R52I,ORF8:Y73C,ORF8:V117L,ORF8:L118V,ORF8:I121X,S:N501Y,S:A570D,S:D614G,S:P681H,S:T716I,S:T747I,S:S982A,S:D1118H	ORF1a:S3675-,ORF1a:G3676-,ORF1a:F3677-,S:H69-,S:V70-,S:Y144-	2136910
442	2021-05-05 21:42:53	37	1	31.03	22.86	22.68	Yes	B.1.1.7	99.9396	1010.06	C241T,C913T,C1376T,C3037T,C3267T,C4780A,C5388A,C5986T,T6954C,C14408T,C14676T,C15279T,T16176C,A18366G,G22257T,A23063T,C23271A,A23403G,C23604A,T23650C,C23709T,G23856A,T24506G,G24914C,C27972T,G28048T,A28111G,G28280C,A28281T,T28282A,G28881A,G28882A,G28883C,C28977T	11288-11297,21766-21772,21994-21997,28274	N:M1X,N:D3L,N:R203K,N:G204R,N:S235F,ORF1a:P371S,ORF1a:T1001I,ORF1a:A1708D,ORF1a:I2230T,ORF1b:P314L,ORF8:Q27*,ORF8:R52I,ORF8:Y73C,S:G232V,S:N501Y,S:A570D,S:D614G,S:P681H,S:T716I,S:R765H,S:S982A,S:D1118H	ORF1a:S3675-,ORF1a:G3676-,ORF1a:F3677-,S:H69-,S:V70-,S:Y144-	2136922
443	2021-05-05 12:40:23	64	1	27.62	18.94	18.5	Yes	B.1.1.7	99.9966	1080.3	C241T,C913T,C2110T,C2544T,G2659T,C3037T,C3267T,C5388A,A5689G,C5986T,T6954C,A10317G,C12809T,C14120T,C14408T,C14676T,C15279T,C15324T,T16176C,A23063T,C23271A,A23403G,C23604A,C23709T,T24506G,G24914C,T26604C,C27972T,G28048T,A28111G,G28280C,A28281T,T28282A,G28371T,G28881A,G28882A,G28883C,C28977T,C29545T,C29784T	11288-11297,21766-21772,21994-21997,28274	M:F28L,N:M1X,N:D3L,N:S33I,N:R203K,N:G204R,N:S235F,ORF1a:T760I,ORF1a:K798N,ORF1a:T1001I,ORF1a:A1708D,ORF1a:I2230T,ORF1a:K3351R,ORF1a:L4182F,ORF1b:P218L,ORF1b:P314L,ORF8:Q27*,ORF8:R52I,ORF8:Y73C,ORF9b:V30L,S:N501Y,S:A570D,S:D614G,S:P681H,S:T716I,S:S982A,S:D1118H	ORF1a:S3675-,ORF1a:G3676-,ORF1a:F3677-,S:H69-,S:V70-,S:Y144-	2136933
444	2021-05-05 12:34:01	42	0	26.69	18.91	17.83	Yes	B.1.1.7	99.9698	766.039	C241T,C913T,C3037T,C3267T,G4255A,C5388A,C5986T,T6954C,C7485T,T11210C,G11507A,C14408T,C14676T,C15279T,T16176C,C21575T,A23063T,C23271A,A23403G,C23604A,C23709T,T24506G,G24914C,C25702T,C27972T,G28048T,A28111G,G28280C,A28281T,T28282A,G28881A,G28882A,G28883C,C28977T,C29366A	11288-11297,21766-21772,21994-21997,28274	N:M1X,N:D3L,N:R203K,N:G204R,N:S235F,N:P365T,ORF1a:T1001I,ORF1a:A1708D,ORF1a:I2230T,ORF1a:S2407L,ORF1a:Y3649H,ORF1a:V3748I,ORF1b:P314L,ORF3a:P104S,ORF8:Q27*,ORF8:R52I,ORF8:Y73C,S:L5F,S:N501Y,S:A570D,S:D614G,S:P681H,S:T716I,S:S982A,S:D1118H	ORF1a:S3675-,ORF1a:G3676-,ORF1a:F3677-,S:H69-,S:V70-,S:Y144-	2136945
445	2021-05-04 21:27:34	67	1	29.12	21.7	21.91	Yes	B.1.1.7	99.9832	1103.7	C241T,G252T,C913T,C3037T,C3267T,C5388A,C5986T,T6954C,C14408T,C14676T,C15279T,T16176C,A23063T,C23271A,A23403G,C23604A,C23709T,T24506G,G24914C,T25580C,C25585A,C26256T,C27972T,G28048T,A28111G,G28280C,A28281T,T28282A,G28881A,G28882A,G28883C,C28977T,C29659T	11288-11297,21766-21772,21994-21997,27674-27695,28274	N:M1X,N:D3L,N:R203K,N:G204R,N:S235F,ORF1a:T1001I,ORF1a:A1708D,ORF1a:I2230T,ORF1b:P314L,ORF3a:I63T,ORF3a:L65I,ORF7a:Q94L,ORF8:Q27*,ORF8:R52I,ORF8:Y73C,S:N501Y,S:A570D,S:D614G,S:P681H,S:T716I,S:S982A,S:D1118H	ORF1a:S3675-,ORF1a:G3676-,ORF1a:F3677-,ORF7a:E95-,ORF7a:L96-,ORF7a:Y97-,ORF7a:S98-,ORF7a:P99-,ORF7a:I100-,ORF7a:F101-,S:H69-,S:V70-,S:Y144-	2136863
446	2021-05-06 18:06:53	40	0	27.74	20.73	20.86	Yes	B.1.1.7	99.9966	1185.79	C241T,C913T,C1385T,C3037T,C3267T,C5388A,C5979T,C5986T,T6954C,T8603C,C8683T,C14408T,C14676T,C15279T,T16176C,A17615G,A23063T,C23271A,T23386A,A23403G,C23604A,C23709T,C24023T,T24506G,G24914C,G25437T,T26551C,T27687C,C27972T,G28048T,A28111G,G28280C,A28281T,T28282A,G28881A,G28882A,G28883C,C28977T	11288-11297,21766-21772,21994-21997,28274	M:V10A,N:M1X,N:D3L,N:R203K,N:G204R,N:S235F,ORF1a:H374Y,ORF1a:T1001I,ORF1a:A1708D,ORF1a:S1905F,ORF1a:I2230T,ORF1a:F2780L,ORF1b:P314L,ORF1b:K1383R,ORF3a:L15F,ORF8:Q27*,ORF8:R52I,ORF8:Y73C,S:N501Y,S:A570D,S:D614G,S:P681H,S:T716I,S:S982A,S:D1118H	ORF1a:S3675-,ORF1a:G3676-,ORF1a:F3677-,S:H69-,S:V70-,S:Y144-	2136875
447	2021-05-06 18:05:19	76	1	25.85	17.63	16.39	Yes	B.1.1.7	99.9631	828.398	C241T,C913T,C2143T,C3037T,C3267T,C4331T,C5388A,C5986T,C6231A,T6954C,C8240T,G9841A,C14408T,C14676T,C15279T,T16176C,A17615G,C18747T,A19496G,C20480T,A23063T,C23271A,A23403G,C23604A,C23709T,T24506G,G24914C,T25715A,C27972T,G28048T,A28111G,G28280C,A28281T,T28282A,G28881A,G28882A,G28883C,C28977T,G29513T	11288-11297,21766-21772,21994-21997,28274	N:M1X,N:D3L,N:R203K,N:G204R,N:S235F,N:A414S,ORF1a:T1001I,ORF1a:A1708D,ORF1a:P1989H,ORF1a:I2230T,ORF1a:H2659Y,ORF1b:P314L,ORF1b:K1383R,ORF1b:H2010R,ORF1b:S2338L,ORF3a:L108H,ORF8:Q27*,ORF8:R52I,ORF8:Y73C,S:N501Y,S:A570D,S:D614G,S:P681H,S:T716I,S:S982A,S:D1118H	ORF1a:S3675-,ORF1a:G3676-,ORF1a:F3677-,S:H69-,S:V70-,S:Y144-	2136887
448	2021-05-06 14:04:13	57	0	26.78	19.65	19.05	Yes	B.1.1.7	99.9966	733.349	C241T,C913T,C3037T,C3267T,A5041G,C5388A,C5986T,T6954C,G12070T,C14408T,C14676T,T15096C,C15279T,T16176C,A23063T,C23271A,A23403G,C23604A,C23709T,T24506G,G24914C,A26098T,C27972T,G28048T,A28111G,G28280C,A28281T,T28282A,T28735C,G28881A,G28882A,G28883C,C28977T,G29195T,G29692T	11288-11297,21766-21772,21994-21997,28274	N:M1X,N:D3L,N:R203K,N:G204R,N:S235F,N:A308S,ORF1a:T1001I,ORF1a:A1708D,ORF1a:I2230T,ORF1b:P314L,ORF3a:I236F,ORF8:Q27*,ORF8:R52I,ORF8:Y73C,S:N501Y,S:A570D,S:D614G,S:P681H,S:T716I,S:S982A,S:D1118H	ORF1a:S3675-,ORF1a:G3676-,ORF1a:F3677-,S:H69-,S:V70-,S:Y144-	2136899
449	2021-05-06 18:05:10	45	1	34.41	27.3	26.57	Yes	B.1.1.7	96.3924	807.878	C241T,C913T,C2143T,C3037T,C3267T,C4331T,C5388A,C5986T,C6231A,T6954C,C8240T,C14408T,C14676T,C15279T,T16176C,A17615G,C18747T,A19496G,C20480T,C23271A,A23403G,C23604A,C23709T,T24506G,G24914C,T25715A,C27972T,G28048T,A28111G,G28280C,A28281T,T28282A,G28881A,G28882A,G28883C,C28977T,G29513T	11288-11297,21766-21772,21994-21997,28274	N:M1X,N:D3L,N:R203K,N:G204R,N:S235F,N:A414S,ORF1a:T1001I,ORF1a:A1708D,ORF1a:P1989H,ORF1a:I2230T,ORF1a:H2659Y,ORF1b:P314L,ORF1b:K1383R,ORF1b:H2010R,ORF1b:S2338L,ORF3a:L108H,ORF8:Q27*,ORF8:R52I,ORF8:Y73C,S:A570D,S:D614G,S:P681H,S:T716I,S:S982A,S:D1118H	ORF1a:S3675-,ORF1a:G3676-,ORF1a:F3677-,S:H69-,S:V70-,S:Y144-	2136911
450	2021-05-06 18:06:52	8	0	32.14	26.03	25.31	Yes	B.1.1.7	99.0573	1049.36	C233T,C241T,C913T,C3037T,C3267T,A4964G,C5388A,C5986T,T6954C,A9243G,C10030T,A12162G,C14408T,C14676T,C15279T,T16176C,A17615G,C18329T,A23063T,C23271A,A23403G,C23530T,C23604A,C23709T,T24506G,G24914C,C27972T,G28048T,A28111G,G28280C,A28281T,T28282A,G28881A,G28882A,G28883C,C28977T	11288-11297,21766-21772,21994-21997,28274	N:M1X,N:D3L,N:R203K,N:G204R,N:S235F,ORF1a:T1001I,ORF1a:T1567A,ORF1a:A1708D,ORF1a:I2230T,ORF1a:E2993G,ORF1a:Q3966R,ORF1b:P314L,ORF1b:K1383R,ORF1b:T1621I,ORF8:Q27*,ORF8:R52I,ORF8:Y73C,S:N501Y,S:A570D,S:D614G,S:P681H,S:T716I,S:S982A,S:D1118H	ORF1a:S3675-,ORF1a:G3676-,ORF1a:F3677-,S:H69-,S:V70-,S:Y144-	2136923
451	2021-05-06 18:01:02	46	1	25.41	16.86	16.88	Yes	B.1.1.7	99.9966	641.033	C241T,C913T,C3037T,C3267T,C5388A,C5986T,C6363T,T6954C,C7945T,A11768T,C14408T,C14676T,G14973A,C15279T,T16176C,C17766T,A23063T,C23271A,A23403G,C23604A,C23709T,T24506G,G24914C,C27513T,T27728G,C27972T,G28048T,A28111G,G28280C,A28281T,T28282A,G28881A,G28882A,G28883C,C28977T,C29269T	11288-11297,21766-21772,21994-21997,28274	N:M1X,N:D3L,N:R203K,N:G204R,N:S235F,ORF1a:T1001I,ORF1a:A1708D,ORF1a:A2033V,ORF1a:I2230T,ORF1a:I3835L,ORF1b:P314L,ORF7a:L112R,ORF8:Q27*,ORF8:R52I,ORF8:Y73C,S:N501Y,S:A570D,S:D614G,S:P681H,S:T716I,S:S982A,S:D1118H	ORF1a:S3675-,ORF1a:G3676-,ORF1a:F3677-,S:H69-,S:V70-,S:Y144-	2136946
452	2021-05-04 14:14:49	85	1	26.47	20.87	19.68	Yes	B.1.1.7	99.8961	767.63	A158G,C241T,C913T,C3037T,C3267T,C5388A,C5986T,C6363T,T6954C,C10279T,C12778T,C14408T,C14676T,G14973A,C15279T,T16176C,C17104T,C19145T,A23063T,C23271A,A23403G,C23604A,C23709T,T24313C,T24506G,G24914C,C27513T,C27972T,G28048T,A28111G,G28280C,A28281T,T28282A,G28881A,G28882A,G28883C,C28977T	11288-11297,21766-21772,21994-21997,28274	N:M1X,N:D3L,N:R203K,N:G204R,N:S235F,ORF1a:T1001I,ORF1a:A1708D,ORF1a:A2033V,ORF1a:I2230T,ORF1b:P314L,ORF1b:H1213Y,ORF1b:S1893F,ORF8:Q27*,ORF8:R52I,ORF8:Y73C,S:N501Y,S:A570D,S:D614G,S:P681H,S:T716I,S:S982A,S:D1118H	ORF1a:S3675-,ORF1a:G3676-,ORF1a:F3677-,S:H69-,S:V70-,S:Y144-	2140574
453	2021-04-22 12:19:35	43	1	30.35	23.2	22.33	Yes	B.1.1.7	99.9966	729.437	C241T,C913T,A1846G,C2110T,C3037T,C3267T,C4276T,C4456T,C5388A,C5986T,T6954C,A12271G,C14120T,C14408T,C14676T,C15279T,T16176C,C17550T,A23063T,C23271A,C23277T,A23403G,C23604A,C23709T,T24506G,G24914C,C26873T,C27972T,G28048T,A28111G,G28280C,A28281T,T28282A,G28881A,G28882A,G28883C,C28977T,G29706C	11288-11297,21766-21772,21994-21997,28274	N:M1X,N:D3L,N:R203K,N:G204R,N:S235F,ORF1a:T1001I,ORF1a:A1708D,ORF1a:I2230T,ORF1b:P218L,ORF1b:P314L,ORF8:Q27*,ORF8:R52I,ORF8:Y73C,S:N501Y,S:A570D,S:T572I,S:D614G,S:P681H,S:T716I,S:S982A,S:D1118H	ORF1a:S3675-,ORF1a:G3676-,ORF1a:F3677-,S:H69-,S:V70-,S:Y144-	2140586
454	2021-05-05 12:33:59	86	1	32.4	25.05	23.43	Yes	B.1.1.7	99.9027	694.741	C241T,C913T,C3037T,C3267T,C4999T,C5388A,C5986T,G6557T,T6954C,C14408T,C14676T,C15279T,T16176C,A23063T,C23271A,A23403G,C23604A,C23709T,T24506G,G24914C,C27425T,A27507G,C27972T,G28048T,A28111G,G28280C,A28281T,T28282A,G28881A,G28882A,G28883C,C28977T,C29541T	11288-11297,21766-21772,21994-21997,28274	N:M1X,N:D3L,N:R203K,N:G204R,N:S235F,ORF1a:T1001I,ORF1a:A1708D,ORF1a:A2098S,ORF1a:I2230T,ORF1b:P314L,ORF7a:T11I,ORF8:Q27*,ORF8:R52I,ORF8:Y73C,S:N501Y,S:A570D,S:D614G,S:P681H,S:T716I,S:S982A,S:D1118H	ORF1a:S3675-,ORF1a:G3676-,ORF1a:F3677-,S:H69-,S:V70-,S:Y144-	2140610
455	2021-05-05 12:38:43	83	1	31.57	24.37	23.55	Yes	B.1.1.7	99.9966	748.162	C241T,C913T,C3037T,C3267T,C5388A,C5986T,T6954C,C8950T,C14408T,C14676T,C15279T,G15652T,T16176C,C21234T,A23063T,C23271A,A23403G,C23604A,C23709T,T24506G,G24914C,C25844T,C27577T,C27972T,G28048T,A28111G,G28280C,A28281T,T28282A,G28851C,G28881A,G28882A,G28883C,C28977T	11288-11297,21766-21772,21994-21997,28274	N:M1X,N:D3L,N:S193T,N:R203K,N:G204R,N:S235F,ORF1a:T1001I,ORF1a:A1708D,ORF1a:I2230T,ORF1b:P314L,ORF1b:D729Y,ORF3a:T151I,ORF7a:Q62*,ORF8:Q27*,ORF8:R52I,ORF8:Y73C,S:N501Y,S:A570D,S:D614G,S:P681H,S:T716I,S:S982A,S:D1118H	ORF1a:S3675-,ORF1a:G3676-,ORF1a:F3677-,S:H69-,S:V70-,S:Y144-	2140622
456	2021-05-05 17:58:22	47	1	26.69	21.59	19.84	Yes	B.1.1.7	99.9732	695.046	C241T,C913T,A1230G,C2388T,C3037T,C3261T,C3267T,C5388A,C5986T,T6954C,C14408T,C14676T,C15279T,A15641G,T16050C,T16176C,A17615G,G19891A,G21941T,A23063T,C23271A,A23403G,C23604A,C23709T,T24506G,G24914C,G25690T,T27384C,C27972T,G28048T,A28111G,G28280C,A28281T,T28282A,G28881A,G28882A,G28883C,C28977T	11288-11297,21766-21772,21994-21997,28274	N:M1X,N:D3L,N:R203K,N:G204R,N:S235F,ORF1a:K322R,ORF1a:T708I,ORF1a:T999I,ORF1a:T1001I,ORF1a:A1708D,ORF1a:I2230T,ORF1b:P314L,ORF1b:N725S,ORF1b:K1383R,ORF1b:D2142N,ORF3a:G100C,ORF8:Q27*,ORF8:R52I,ORF8:Y73C,S:V127F,S:N501Y,S:A570D,S:D614G,S:P681H,S:T716I,S:S982A,S:D1118H	ORF1a:S3675-,ORF1a:G3676-,ORF1a:F3677-,S:H69-,S:V70-,S:Y144-	2140633
457	2021-05-05 18:03:01	35	1	31.81	24.96	24.18	Yes	B.1.1.7	99.9866	736.578	C241T,C913T,C1385T,C3037T,C3267T,C5388A,C5979T,C5986T,T6954C,T8603C,C8683T,C14408T,C14676T,C15279T,T16176C,A17615G,A23063T,C23271A,T23386A,A23403G,C23604A,C23709T,C24023T,T24506G,G24914C,G25437T,T26551C,T27687C,C27972T,G28048T,A28111G,G28280C,A28281T,T28282A,G28881A,G28882A,G28883C,C28977T	11288-11297,21766-21772,21994-21997,28274	M:V10A,N:M1X,N:D3L,N:R203K,N:G204R,N:S235F,ORF1a:H374Y,ORF1a:T1001I,ORF1a:A1708D,ORF1a:S1905F,ORF1a:I2230T,ORF1a:F2780L,ORF1b:P314L,ORF1b:K1383R,ORF3a:L15F,ORF8:Q27*,ORF8:R52I,ORF8:Y73C,S:N501Y,S:A570D,S:D614G,S:P681H,S:T716I,S:S982A,S:D1118H	ORF1a:S3675-,ORF1a:G3676-,ORF1a:F3677-,S:H69-,S:V70-,S:Y144-	2140554
458	2021-05-06 12:41:28	49	0	27.55	19.27	19.13	Yes	B.1.1.7	99.6143	806.302	C241T,C913T,C2062T,A2647G,C3037T,C3177T,C3267T,C5388A,C5986T,A6526G,T6691C,T6954C,C14408T,C14676T,C15279T,T16176C,A23063T,C23271A,A23403G,C23604A,C23709T,T24506G,G24914C,T26038C,C27972T,G28048T,A28111G,G28280C,A28281T,T28282A,C28876T,G28881A,G28882A,G28883C,C28977T,G29372C,G29737T	11288-11297,21766-21772,21994-21997,28274	N:M1X,N:D3L,N:R203K,N:G204R,N:S235F,N:E367Q,ORF1a:P971L,ORF1a:T1001I,ORF1a:A1708D,ORF1a:I2230T,ORF1b:P314L,ORF3a:S216P,ORF8:Q27*,ORF8:R52I,ORF8:Y73C,S:N501Y,S:A570D,S:D614G,S:P681H,S:T716I,S:S982A,S:D1118H	ORF1a:S3675-,ORF1a:G3676-,ORF1a:F3677-,S:H69-,S:V70-,S:Y144-	2140578
459	2021-05-05 21:50:29	16	1	25.54	16.26	16.05	Yes	B.1.1.7	99.876	742.816	C241T,C913T,G1820A,C3037T,C3267T,C5388A,C5986T,T6954C,C8950T,C14408T,C14676T,C15279T,T16176C,C21234T,A23063T,C23271A,A23403G,C23604A,C23709T,T24506G,G24914C,C25844T,T26307A,C27143T,C27577T,C27972T,G28048T,A28111G,G28280C,A28281T,T28282A,G28881A,G28882A,G28883C,C28977T	11288-11297,21766-21772,21994-21997,28274	N:M1X,N:D3L,N:R203K,N:G204R,N:S235F,ORF1a:G519S,ORF1a:T1001I,ORF1a:A1708D,ORF1a:I2230T,ORF1b:P314L,ORF3a:T151I,ORF7a:Q62*,ORF8:Q27*,ORF8:R52I,ORF8:Y73C,S:N501Y,S:A570D,S:D614G,S:P681H,S:T716I,S:S982A,S:D1118H	ORF1a:S3675-,ORF1a:G3676-,ORF1a:F3677-,S:H69-,S:V70-,S:Y144-	2140590
460	2021-05-06 18:05:41	9	1	33.41	27.71	27.01	Yes	B.1.1.7	99.4662	743.675	C241T,C913T,C1471T,C2119T,C3037T,C3096T,C3267T,C4543T,C5388A,C5986T,T6954C,C14408T,G14547A,C14676T,C15279T,T16176C,C18508T,G22030A,A23063T,C23271A,A23403G,C23604A,C23709T,T24506G,G24914C,G25996T,C26681T,A27868G,C27972T,G28048T,A28111G,G28280C,A28281T,T28282A,G28881A,G28882A,G28883C,C28977T,G29506T	11288-11297,21766-21772,21994-21997,28274	N:M1X,N:D3L,N:R203K,N:G204R,N:S235F,N:M411I,ORF1a:S944L,ORF1a:T1001I,ORF1a:A1708D,ORF1a:I2230T,ORF1b:P314L,ORF1b:L1681F,ORF3a:V202L,ORF7b:N38S,ORF8:Q27*,ORF8:R52I,ORF8:Y73C,S:N501Y,S:A570D,S:D614G,S:P681H,S:T716I,S:S982A,S:D1118H	ORF1a:S3675-,ORF1a:G3676-,ORF1a:F3677-,S:H69-,S:V70-,S:Y144-	2140602
461	2021-05-06 10:47:05	52	0	23.79	25.27	24.57	Yes	P.1	99.4768	753.949	C241T,T733C,C1420T,C2749T,C3037T,C3828T,G5063A,A5648C,A6319G,G6850A,C8169T,T8392A,C12778T,C13860T,C14408T,G17259T,C17339T,C21614T,C21621A,C21638T,G21974T,G22132T,A22812C,G23012A,A23063T,A23403G,C23525T,C24642T,G25088T,T26149C,T26446G,G27758T,G28167A,C28512G,A28877T,G28878C,G28881A,G28882A,G28883C,T29834A	11288-11297	E:S68A,N:P80R,N:R203K,N:G204R,ORF1a:S1188L,ORF1a:D1600N,ORF1a:K1795Q,ORF1a:S2635L,ORF1b:P314L,ORF1b:E1264D,ORF1b:A1291V,ORF3a:S253P,ORF7a:*122L,ORF7b:M1I,ORF8:E92K,ORF9b:Q77E,S:L18F,S:T20N,S:P26S,S:D138Y,S:R190S,S:K417T,S:E484K,S:N501Y,S:D614G,S:H655Y,S:T1027I,S:V1176F	ORF1a:S3675-,ORF1a:G3676-,ORF1a:F3677-	2140625
462	2021-05-06 12:43:02	46	0	32.44	26.51	25.14	Yes	B.1.1.7	99.3325	679.886	C241T,C913T,C1102T,C3037T,C3267T,C5388A,C5986T,T6954C,A7257T,C10790A,C14408T,C14676T,C15279T,T16176C,A23063T,C23271A,A23403G,C23604A,C23709T,T24506G,G24914C,C27494T,C27972T,G28048T,A28111G,G28280C,A28281T,T28282A,G28881A,G28882A,G28883C,C28977T	11288-11297,21766-21772,21994-21997,28274	N:M1X,N:D3L,N:R203K,N:G204R,N:S235F,ORF1a:T1001I,ORF1a:A1708D,ORF1a:I2230T,ORF1a:Y2331F,ORF1a:H3509N,ORF1b:P314L,ORF7a:P34L,ORF8:Q27*,ORF8:R52I,ORF8:Y73C,S:N501Y,S:A570D,S:D614G,S:P681H,S:T716I,S:S982A,S:D1118H	ORF1a:S3675-,ORF1a:G3676-,ORF1a:F3677-,S:H69-,S:V70-,S:Y144-	2140637
463	2021-05-06 12:40:16	71	1	32.14	23.36	23.33	Yes	B.1.1.7	99.9966	805.588	C241T,C913T,C3037T,C3267T,C5388A,C5986T,T6178C,C6363T,T6954C,C7945T,A11768T,T12457C,C14408T,C14676T,G14973A,C15279T,T16176C,A23063T,C23271A,A23403G,C23604A,C23709T,T24506G,G24914C,C27513T,T27728G,C27972T,G28048T,A28111G,G28280C,A28281T,T28282A,G28881A,G28882A,G28883C,C28977T	11288-11297,21766-21772,21994-21997,28274	N:M1X,N:D3L,N:R203K,N:G204R,N:S235F,ORF1a:T1001I,ORF1a:A1708D,ORF1a:A2033V,ORF1a:I2230T,ORF1a:I3835L,ORF1b:P314L,ORF7a:L112R,ORF8:Q27*,ORF8:R52I,ORF8:Y73C,S:N501Y,S:A570D,S:D614G,S:P681H,S:T716I,S:S982A,S:D1118H	ORF1a:S3675-,ORF1a:G3676-,ORF1a:F3677-,S:H69-,S:V70-,S:Y144-	2140555
464	2021-05-07 12:54:05	46	1	26.7	18.74	22.16	Yes	B.1.1.7	99.9966	835.442	C241T,C913T,C3037T,C3267T,C5388A,C5784T,C5986T,T6954C,C8950T,C14408T,C14676T,C15279T,T16176C,C21234T,A23063T,C23271A,A23403G,C23604A,C23613T,C23709T,T24506G,G24914C,C25844T,C27577T,C27972T,G28048T,A28111G,G28280C,A28281T,T28282A,G28881A,G28882A,G28883C,C28977T	11288-11297,21766-21772,21994-21997,28274	N:M1X,N:D3L,N:R203K,N:G204R,N:S235F,ORF1a:T1001I,ORF1a:A1708D,ORF1a:T1840I,ORF1a:I2230T,ORF1b:P314L,ORF3a:T151I,ORF7a:Q62*,ORF8:Q27*,ORF8:R52I,ORF8:Y73C,S:N501Y,S:A570D,S:D614G,S:P681H,S:A684V,S:T716I,S:S982A,S:D1118H	ORF1a:S3675-,ORF1a:G3676-,ORF1a:F3677-,S:H69-,S:V70-,S:Y144-	2140567
465	2021-05-07 13:00:08	59	1	23.68	24.92	24.27	Yes	B.1.351	99.9966	759.401	G174T,C241T,C1059T,C1884T,C3037T,T4213C,G5230T,C7639T,A10323G,C11812A,C14408T,C15925T,T17970C,C18264T,G21641T,A21801C,A22206G,G22813T,G23012A,A23063T,A23403G,C23664T,A23764T,G25563T,C25904T,C26456T,G27561T,C28253T,T28642C,C28887T	11288-11297,22287-22290	E:P71L,N:T205I,ORF1a:T265I,ORF1a:A540V,ORF1a:K1655N,ORF1a:K3353R,ORF1b:P314L,ORF1b:L820F,ORF3a:Q57H,ORF3a:S171L,S:A27S,S:D80A,S:D215G,S:L242P,S:K417N,S:E484K,S:N501Y,S:D614G,S:A701V	ORF1a:S3675-,ORF1a:G3676-,ORF1a:F3677-,S:A243-	2140591
466	2021-05-06 21:07:39	13	0	28.84	22.86	22.72	Yes	B.1.1.7	99.9966	764.042	C241T,C913T,C2110T,C2544T,C2910T,C3037T,C3267T,C5388A,C5986T,T6954C,C12809T,C14120T,C14408T,C14676T,C15279T,T16176C,C19586T,A23063T,C23271A,A23403G,C23604A,C23709T,T24506G,G24914C,C26058T,T26604C,G26774T,T27940C,C27972T,G28001T,G28048T,G28056T,A28111G,G28280C,A28281T,T28282A,C28706T,G28881A,G28882A,G28883C,C28977T	11288-11297,21766-21772,21994-21997,28274	M:F28L,M:M84I,N:M1X,N:D3L,N:H145Y,N:R203K,N:G204R,N:S235F,ORF1a:T760I,ORF1a:T882I,ORF1a:T1001I,ORF1a:A1708D,ORF1a:I2230T,ORF1a:L4182F,ORF1b:P218L,ORF1b:P314L,ORF1b:T2040I,ORF8:F16S,ORF8:Q27*,ORF8:R52I,ORF8:A55S,ORF8:Y73C,S:N501Y,S:A570D,S:D614G,S:P681H,S:T716I,S:S982A,S:D1118H	ORF1a:S3675-,ORF1a:G3676-,ORF1a:F3677-,S:H69-,S:V70-,S:Y144-	2140615
467	2021-05-07 13:01:31	75	1	34.51	28.02	27.44	Yes	B.1.1.7	99.9966	734.522	C241T,C344T,C913T,C3037T,C3267T,C4586T,C5388A,C5986T,C6636T,T6954C,T8603C,T10711C,C14408T,C14676T,C15279T,T16176C,A17615G,T23030C,A23063T,C23271A,A23403G,C23604A,C23709T,T24506G,G24914C,G25437T,C27972T,G28048T,C28093T,A28111G,G28280C,A28281T,T28282A,G28628T,G28881A,G28882A,G28883C,C28977T,T29682C	515-523,11288-11297,21766-21772,21994-21997,28254,28274	N:M1X,N:D3L,N:A119S,N:R203K,N:G204R,N:S235F,ORF1a:L27F,ORF1a:V86X,ORF1a:T1001I,ORF1a:A1708D,ORF1a:T2124I,ORF1a:I2230T,ORF1a:F2780L,ORF1b:P314L,ORF1b:K1383R,ORF3a:L15F,ORF8:Q27*,ORF8:R52I,ORF8:S67F,ORF8:Y73C,ORF8:I121X,S:F490L,S:N501Y,S:A570D,S:D614G,S:P681H,S:T716I,S:S982A,S:D1118H	ORF1a:V84-,ORF1a:M85-,ORF1a:S3675-,ORF1a:G3676-,ORF1a:F3677-,S:H69-,S:V70-,S:Y144-	2140638
468	2021-05-07 13:00:28	48	1	23.8	14.47	12.47	Yes	B.1.1.7	99.9966	634.478	C241T,C913T,C3037T,C3267T,G4255A,C5388A,C5986T,T6954C,C7485T,T11210C,G11507A,C14408T,C14676T,C15279T,T16176C,C21575T,A23063T,C23271A,A23403G,C23604A,C23709T,T24506G,G24914C,C25702T,C27972T,G28048T,A28111G,G28280C,A28281T,T28282A,G28881A,G28882A,G28883C,C28977T,C29366A	11288-11297,21766-21772,21994-21997,28274	N:M1X,N:D3L,N:R203K,N:G204R,N:S235F,N:P365T,ORF1a:T1001I,ORF1a:A1708D,ORF1a:I2230T,ORF1a:S2407L,ORF1a:Y3649H,ORF1a:V3748I,ORF1b:P314L,ORF3a:P104S,ORF8:Q27*,ORF8:R52I,ORF8:Y73C,S:L5F,S:N501Y,S:A570D,S:D614G,S:P681H,S:T716I,S:S982A,S:D1118H	ORF1a:S3675-,ORF1a:G3676-,ORF1a:F3677-,S:H69-,S:V70-,S:Y144-	2140556
469	2021-05-07 13:33:10	56	1	33.56	25.22	24.55	Yes	B.1.1.7	99.0538	843.907	C241T,C913T,C3037T,C3267T,T4765C,C5388A,C5986T,T6954C,A7025C,A8181G,C12970T,C14408T,C14676T,C15279T,T16176C,C18647T,A23063T,C23271A,A23403G,C23604A,C23709T,A24014G,T24506G,G24914C,G27750T,C27972T,G28048T,A28111G,G28280C,A28281T,T28282A,G28881A,G28882A,G28883C,C28977T	11288-11297,21766-21772,21994-21997,28274	N:M1X,N:D3L,N:R203K,N:G204R,N:S235F,ORF1a:T1001I,ORF1a:A1708D,ORF1a:I2230T,ORF1a:M2254L,ORF1a:Q2639R,ORF1b:P314L,ORF1b:P1727L,ORF7a:K119N,ORF8:Q27*,ORF8:R52I,ORF8:Y73C,S:N501Y,S:A570D,S:D614G,S:P681H,S:T716I,S:I818V,S:S982A,S:D1118H	ORF1a:S3675-,ORF1a:G3676-,ORF1a:F3677-,S:H69-,S:V70-,S:Y144-	2140568
470	2021-05-07 13:04:10	11	0	24.96	16.99	16.85	Yes	B.1.1.7	99.9966	836.136	C241T,C913T,A1486G,A1846G,C2110T,C3037T,C3267T,C4456T,C5388A,C5986T,T6954C,C14120T,C14408T,C14676T,C15279T,T16176C,A23063T,C23271A,C23277T,A23403G,C23604A,C23709T,T24506G,G24914C,C27972T,G28048T,A28111G,G28280C,A28281T,T28282A,G28881A,G28882A,G28883C,C28977T,G29706C	11288-11297,21766-21772,21994-21997,28274	N:M1X,N:D3L,N:R203K,N:G204R,N:S235F,ORF1a:T1001I,ORF1a:A1708D,ORF1a:I2230T,ORF1b:P218L,ORF1b:P314L,ORF8:Q27*,ORF8:R52I,ORF8:Y73C,S:N501Y,S:A570D,S:T572I,S:D614G,S:P681H,S:T716I,S:S982A,S:D1118H	ORF1a:S3675-,ORF1a:G3676-,ORF1a:F3677-,S:H69-,S:V70-,S:Y144-	2140580
471	2021-05-07 13:04:17	50	1	23.11	15.42	15.46	Yes	B.1.1.7	99.9966	810.917	C241T,C913T,A1486G,A1846G,C2110T,C3037T,C3267T,C4456T,C5388A,C5986T,T6954C,C14120T,C14408T,C14676T,C15279T,T16176C,A23063T,C23271A,C23277T,A23403G,C23604A,C23709T,T24506G,G24914C,C27972T,G28048T,A28111G,G28280C,A28281T,T28282A,G28881A,G28882A,G28883C,C28977T,G29706C	11288-11297,21766-21772,21994-21997,28274	N:M1X,N:D3L,N:R203K,N:G204R,N:S235F,ORF1a:T1001I,ORF1a:A1708D,ORF1a:I2230T,ORF1b:P218L,ORF1b:P314L,ORF8:Q27*,ORF8:R52I,ORF8:Y73C,S:N501Y,S:A570D,S:T572I,S:D614G,S:P681H,S:T716I,S:S982A,S:D1118H	ORF1a:S3675-,ORF1a:G3676-,ORF1a:F3677-,S:H69-,S:V70-,S:Y144-	2140592
472	2021-05-07 13:02:41	66	1	34.47	28.14	27.89	Yes	B.1.1.7	99.9966	758.848	C241T,C913T,C2110T,C2544T,C3037T,C3267T,C5388A,A5689G,C5986T,T6954C,C12809T,C14120T,G14400T,C14408T,C14676T,C15279T,C15324T,T16176C,T21601C,A23063T,C23271A,A23403G,C23604A,C23709T,T24506G,G24914C,T26604C,C27389T,C27972T,G28048T,A28111G,G28280C,A28281T,T28282A,G28881A,G28882A,G28883C,C28977T	11288-11297,21766-21772,21994-21997,28274	M:F28L,N:M1X,N:D3L,N:R203K,N:G204R,N:S235F,ORF1a:T760I,ORF1a:T1001I,ORF1a:A1708D,ORF1a:I2230T,ORF1a:L4182F,ORF1b:P218L,ORF1b:P314L,ORF8:Q27*,ORF8:R52I,ORF8:Y73C,S:N501Y,S:A570D,S:D614G,S:P681H,S:T716I,S:S982A,S:D1118H	ORF1a:S3675-,ORF1a:G3676-,ORF1a:F3677-,S:H69-,S:V70-,S:Y144-	2140604
473	2021-05-07 13:21:54	7	1	25.76	18.59	18.03	Yes	B.1.1.7	99.0504	783.946	C241T,C913T,C3037T,C3267T,T4765C,C5388A,C5986T,T6954C,A7025C,A8181G,C11750T,C12970T,C14408T,C14676T,C15279T,T16176C,C18647T,A23063T,C23271A,A23403G,C23604A,C23709T,A24014G,T24506G,G24914C,G27750T,C27972T,G28048T,A28111G,G28280C,A28281T,T28282A,G28881A,G28882A,G28883C,C28977T	11288-11297,21766-21772,21994-21997,28274	N:M1X,N:D3L,N:R203K,N:G204R,N:S235F,ORF1a:T1001I,ORF1a:A1708D,ORF1a:I2230T,ORF1a:M2254L,ORF1a:Q2639R,ORF1a:L3829F,ORF1b:P314L,ORF1b:P1727L,ORF7a:K119N,ORF8:Q27*,ORF8:R52I,ORF8:Y73C,S:N501Y,S:A570D,S:D614G,S:P681H,S:T716I,S:I818V,S:S982A,S:D1118H	ORF1a:S3675-,ORF1a:G3676-,ORF1a:F3677-,S:H69-,S:V70-,S:Y144-	2140616
474	2021-05-07 13:00:17	9	0	25.9	16.82	17.74	Yes	B.1.1.7	99.9664	761.526	C241T,C913T,C3037T,C3267T,C4999T,C5388A,C5986T,T6954C,C14408T,C14676T,C15279T,T16176C,A23063T,C23271A,A23403G,C23604A,C23709T,T24506G,G24914C,C27972T,G28048T,C28093T,A28111G,G28280C,A28281T,T28282A,G28881A,G28882A,G28883C,C28977T,C29541T	11288-11297,21766-21772,21994-21997,28274	N:M1X,N:D3L,N:R203K,N:G204R,N:S235F,ORF1a:T1001I,ORF1a:A1708D,ORF1a:I2230T,ORF1b:P314L,ORF8:Q27*,ORF8:R52I,ORF8:S67F,ORF8:Y73C,S:N501Y,S:A570D,S:D614G,S:P681H,S:T716I,S:S982A,S:D1118H	ORF1a:S3675-,ORF1a:G3676-,ORF1a:F3677-,S:H69-,S:V70-,S:Y144-	2140627
475	2021-05-07 14:37:51	32	1	32.99	25.97	25.19	Yes	B.1.1.7	99.1443	667.716	C241T,C913T,C1263T,C2939T,C3037T,T3100C,C3267T,C5388A,C5986T,T6954C,C11750T,T13210C,C14408T,C14676T,T15096C,C15279T,T16176C,T21745C,A23063T,C23271A,A23403G,C23604A,C23709T,T24506G,G24914C,C27002T,C27972T,G28048T,A28095T,A28111G,G28280C,A28281T,T28282A,G28881A,G28882A,G28883C,C28977T,C28987T	11288-11297,21766-21772,21994-21997,28254,28274	N:M1X,N:D3L,N:R203K,N:G204R,N:S235F,ORF1a:T333M,ORF1a:P892S,ORF1a:T1001I,ORF1a:A1708D,ORF1a:I2230T,ORF1a:L3829F,ORF1b:P314L,ORF8:Q27*,ORF8:R52I,ORF8:K68*,ORF8:Y73C,ORF8:I121X,S:N501Y,S:A570D,S:D614G,S:P681H,S:T716I,S:S982A,S:D1118H	ORF1a:S3675-,ORF1a:G3676-,ORF1a:F3677-,S:H69-,S:V70-,S:Y144-	2140557
476	2021-05-07 13:07:48	52	0	27.67	20.68	20.25	Yes	B.1.1.7	99.9732	753.405	C241T,C913T,C3037T,C3267T,C5388A,C5986T,T6178C,C6363T,T6954C,C7945T,C10908T,A11768T,C14408T,C14676T,G14973A,C15279T,T16176C,A23063T,C23271A,A23403G,C23604A,C23709T,T24506G,G24914C,C27513T,T27728G,C27972T,G28048T,A28111G,G28280C,A28281T,T28282A,G28881A,G28882A,G28883C,C28977T,C29077T	11288-11297,21766-21772,21994-21997,28274	N:M1X,N:D3L,N:R203K,N:G204R,N:S235F,ORF1a:T1001I,ORF1a:A1708D,ORF1a:A2033V,ORF1a:I2230T,ORF1a:A3548V,ORF1a:I3835L,ORF1b:P314L,ORF7a:L112R,ORF8:Q27*,ORF8:R52I,ORF8:Y73C,S:N501Y,S:A570D,S:D614G,S:P681H,S:T716I,S:S982A,S:D1118H	ORF1a:S3675-,ORF1a:G3676-,ORF1a:F3677-,S:H69-,S:V70-,S:Y144-	2140569
477	2021-05-07 13:00:36	23	0	32.66	25.47	24.5	Yes	B.1.1.7	99.9966	806.53	G174C,C241T,C913T,A2647G,C3037T,C3177T,C3267T,C5388A,C5986T,T6954C,C14408T,C14676T,C15279T,T16176C,A23063T,C23271A,A23403G,C23604A,C23709T,T24506G,G24914C,T26038C,C27972T,G28048T,A28111G,G28280C,A28281T,T28282A,C28876T,G28881A,G28882A,G28883C,C28977T,G29372C,G29737T	11288-11297,21766-21772,21994-21997,28274	N:M1X,N:D3L,N:R203K,N:G204R,N:S235F,N:E367Q,ORF1a:P971L,ORF1a:T1001I,ORF1a:A1708D,ORF1a:I2230T,ORF1b:P314L,ORF3a:S216P,ORF8:Q27*,ORF8:R52I,ORF8:Y73C,S:N501Y,S:A570D,S:D614G,S:P681H,S:T716I,S:S982A,S:D1118H	ORF1a:S3675-,ORF1a:G3676-,ORF1a:F3677-,S:H69-,S:V70-,S:Y144-	2140581
478	2021-05-07 13:05:59	52	0	28.37	21.88	21.69	Yes	B.1.1.7	99.953	842.425	A158G,C241T,C913T,C3037T,C3267T,C5388A,C5986T,C6363T,T6954C,C10279T,C12778T,C14408T,C14676T,G14973A,C15279T,T16176C,C17104T,C19145T,A23063T,C23271A,A23403G,C23604A,C23709T,T24313C,T24506G,G24914C,C27513T,C27972T,G28048T,A28111G,G28280C,A28281T,T28282A,G28881A,G28882A,G28883C,C28977T	11288-11297,21766-21772,21994-21997,28274	N:M1X,N:D3L,N:R203K,N:G204R,N:S235F,ORF1a:T1001I,ORF1a:A1708D,ORF1a:A2033V,ORF1a:I2230T,ORF1b:P314L,ORF1b:H1213Y,ORF1b:S1893F,ORF8:Q27*,ORF8:R52I,ORF8:Y73C,S:N501Y,S:A570D,S:D614G,S:P681H,S:T716I,S:S982A,S:D1118H	ORF1a:S3675-,ORF1a:G3676-,ORF1a:F3677-,S:H69-,S:V70-,S:Y144-	2140593
479	2021-05-07 13:07:07	60	1	22.65	14.33	12.13	Yes	B.1.1.7	99.9631	804.966	C241T,C913T,C3037T,C3267T,C5388A,C5986T,T6954C,C7279T,C14408T,C14676T,C15279T,T16176C,A23063T,C23271A,A23403G,C23604A,C23709T,T24506G,G24914C,C27972T,G28048T,A28111G,G28280C,A28281T,T28282A,G28881A,G28882A,G28883C,C28977T	11288-11297,21766-21772,21994-21997,28274	N:M1X,N:D3L,N:R203K,N:G204R,N:S235F,ORF1a:T1001I,ORF1a:A1708D,ORF1a:I2230T,ORF1b:P314L,ORF8:Q27*,ORF8:R52I,ORF8:Y73C,S:N501Y,S:A570D,S:D614G,S:P681H,S:T716I,S:S982A,S:D1118H	ORF1a:S3675-,ORF1a:G3676-,ORF1a:F3677-,S:H69-,S:V70-,S:Y144-	2140605
480	2021-05-07 13:07:32	31	0	26.59	20.48	19.98	Yes	B.1.1.7	99.9966	887.913	C241T,C913T,G1721A,C3037T,C3267T,C5388A,C5986T,T6954C,C7162T,C8950T,C14408T,C14676T,C15279T,G15652T,T16176C,C21234T,G22349T,A23063T,C23271A,A23403G,C23604A,C23709T,T24506G,G24914C,C25844T,C27577T,C27972T,G28048T,A28111G,G28280C,A28281T,T28282A,G28851C,G28881A,G28882A,G28883C,C28977T	11288-11297,21766-21772,21994-21997,28274	N:M1X,N:D3L,N:S193T,N:R203K,N:G204R,N:S235F,ORF1a:A486T,ORF1a:T1001I,ORF1a:A1708D,ORF1a:I2230T,ORF1b:P314L,ORF1b:D729Y,ORF3a:T151I,ORF7a:Q62*,ORF8:Q27*,ORF8:R52I,ORF8:Y73C,S:A263S,S:N501Y,S:A570D,S:D614G,S:P681H,S:T716I,S:S982A,S:D1118H	ORF1a:S3675-,ORF1a:G3676-,ORF1a:F3677-,S:H69-,S:V70-,S:Y144-	2140617
481	2021-05-07 14:41:18	16	0	27.93	20.68	20.18	Yes	B.1.1.7	99.9698	823.129	C241T,C913T,G1820A,C3037T,C3267T,C5388A,C5986T,T6954C,C8950T,C14408T,C14676T,C15279T,T16176C,C21234T,A23063T,C23271A,A23403G,C23604A,C23709T,T24506G,G24914C,C25844T,T26307A,C27143T,C27577T,C27972T,G28048T,A28111G,G28280C,A28281T,T28282A,G28881A,G28882A,G28883C,C28977T	11288-11297,21766-21772,21994-21997,28274	N:M1X,N:D3L,N:R203K,N:G204R,N:S235F,ORF1a:G519S,ORF1a:T1001I,ORF1a:A1708D,ORF1a:I2230T,ORF1b:P314L,ORF3a:T151I,ORF7a:Q62*,ORF8:Q27*,ORF8:R52I,ORF8:Y73C,S:N501Y,S:A570D,S:D614G,S:P681H,S:T716I,S:S982A,S:D1118H	ORF1a:S3675-,ORF1a:G3676-,ORF1a:F3677-,S:H69-,S:V70-,S:Y144-	2140628
482	2021-05-07 13:02:26	72	1	32.38	23.63	29.36	Yes	B.1.1.7	99.8993	836.658	C241T,C913T,C2110T,C3037T,C3267T,C5388A,C5986T,T6954C,C9298T,G11262T,C12809T,C14120T,C14408T,C14676T,C15279T,T16176C,A23063T,C23271A,A23403G,C23604A,G23611T,C23709T,T24506G,G24914C,C27972T,G28048T,A28095T,A28111G,G28280C,A28281T,T28282A,G28881A,G28882A,G28883C,C28977T,C29555T	11288-11297,21766-21772,21994-21997,28274	N:M1X,N:D3L,N:R203K,N:G204R,N:S235F,ORF1a:T1001I,ORF1a:A1708D,ORF1a:I2230T,ORF1a:W3666L,ORF1a:L4182F,ORF1b:P218L,ORF1b:P314L,ORF8:Q27*,ORF8:R52I,ORF8:K68*,ORF8:Y73C,S:N501Y,S:A570D,S:D614G,S:P681H,S:T716I,S:S982A,S:D1118H	ORF1a:S3675-,ORF1a:G3676-,ORF1a:F3677-,S:H69-,S:V70-,S:Y144-	2140640
483	2021-05-07 13:02:37	70	0	31.59	22.34	27.6	Yes	B.1.1.7	99.9966	779.06	C241T,C913T,C2110T,C3037T,C3267T,C5388A,C5986T,T6954C,C9298T,G11262T,C12809T,C14120T,C14408T,C14676T,C15279T,T16176C,A23063T,C23271A,A23403G,C23604A,G23611T,C23709T,T24506G,G24914C,C27972T,G28048T,A28095T,A28111G,G28280C,A28281T,T28282A,G28881A,G28882A,G28883C,C28977T	11288-11297,21766-21772,21994-21997,28274	N:M1X,N:D3L,N:R203K,N:G204R,N:S235F,ORF1a:T1001I,ORF1a:A1708D,ORF1a:I2230T,ORF1a:W3666L,ORF1a:L4182F,ORF1b:P218L,ORF1b:P314L,ORF8:Q27*,ORF8:R52I,ORF8:K68*,ORF8:Y73C,S:N501Y,S:A570D,S:D614G,S:P681H,S:T716I,S:S982A,S:D1118H	ORF1a:S3675-,ORF1a:G3676-,ORF1a:F3677-,S:H69-,S:V70-,S:Y144-	2140558
484	2021-05-08 14:41:41	50	1	23.46	16.52	16.54	Yes	B.1.1.7	99.9966	922.739	C241T,C913T,C3037T,C3267T,C5388A,C5986T,C6363T,T6954C,C7945T,C10908T,A11768T,C14408T,C14676T,G14973A,C15279T,T16176C,A23063T,C23271A,A23403G,C23604A,C23709T,T24506G,G24914C,C27513T,T27728G,C27972T,G28048T,A28111G,G28280C,A28281T,T28282A,G28881A,G28882A,G28883C,C28977T,C29077T	11288-11297,21766-21772,21994-21997,28274	N:M1X,N:D3L,N:R203K,N:G204R,N:S235F,ORF1a:T1001I,ORF1a:A1708D,ORF1a:A2033V,ORF1a:I2230T,ORF1a:A3548V,ORF1a:I3835L,ORF1b:P314L,ORF7a:L112R,ORF8:Q27*,ORF8:R52I,ORF8:Y73C,S:N501Y,S:A570D,S:D614G,S:P681H,S:T716I,S:S982A,S:D1118H	ORF1a:S3675-,ORF1a:G3676-,ORF1a:F3677-,S:H69-,S:V70-,S:Y144-	2140606
485	2021-05-07 21:24:26	71	1	35.94	28.58	28.09	Yes	B.1.1.7	99.9966	765.544	C241T,C913T,C3037T,C3267T,G4255A,C5388A,C5986T,T6954C,C7485T,T11210C,G11507A,C14408T,C14676T,C15279T,T16176C,C21575T,A23063T,C23271A,A23403G,C23604A,C23709T,T24506G,G24914C,C25702T,C27972T,G28048T,A28111G,G28280C,A28281T,T28282A,G28881A,G28882A,G28883C,C28977T	11288-11297,21766-21772,21994-21997,28274	N:M1X,N:D3L,N:R203K,N:G204R,N:S235F,ORF1a:T1001I,ORF1a:A1708D,ORF1a:I2230T,ORF1a:S2407L,ORF1a:Y3649H,ORF1a:V3748I,ORF1b:P314L,ORF3a:P104S,ORF8:Q27*,ORF8:R52I,ORF8:Y73C,S:L5F,S:N501Y,S:A570D,S:D614G,S:P681H,S:T716I,S:S982A,S:D1118H	ORF1a:S3675-,ORF1a:G3676-,ORF1a:F3677-,S:H69-,S:V70-,S:Y144-	2140618
486	2021-05-08 14:50:23	8	1	30.45	23.03	23.02	Yes	B.1.1.7	99.9698	698.958	C241T,C913T,C2453T,C3037T,C3267T,G4136T,C5388A,C5986T,T6954C,C14408T,C14676T,C15279T,T16176C,T17865C,C19718T,A21194G,A23063T,C23271A,A23403G,C23604A,C23709T,T24506G,G24914C,G25455T,T27504C,C27972T,G28048T,A28111G,G28280C,A28281T,T28282A,G28685T,G28881A,G28882A,G28883C,C28977T	11288-11297,21766-21772,21994-21997,28274	N:M1X,N:D3L,N:A138S,N:R203K,N:G204R,N:S235F,ORF1a:L730F,ORF1a:T1001I,ORF1a:V1291F,ORF1a:A1708D,ORF1a:I2230T,ORF1b:P314L,ORF1b:T2084I,ORF1b:D2576G,ORF3a:K21N,ORF8:Q27*,ORF8:R52I,ORF8:Y73C,S:N501Y,S:A570D,S:D614G,S:P681H,S:T716I,S:S982A,S:D1118H	ORF1a:S3675-,ORF1a:G3676-,ORF1a:F3677-,S:H69-,S:V70-,S:Y144-	2140629
487	2021-05-08 14:42:48	26	0	29.48	26.22	26.56	Yes	AY.53	99.9933	875.7	G210T,C241T,C1191T,C1267T,G1738T,C3037T,C5184T,C9891T,T11418C,T12946C,C14408T,G15451A,C16466T,C18176T,C18348T,C20031T,A20262G,C21618G,G21641T,T22917G,C22995A,A23403G,C23604G,C25469T,T26767C,T27638C,C27739T,C27752T,A28461G,G28881T,G29402T,G29742T	22029-22035,28248-28254,28274	M:I82T,N:M1X,N:D63G,N:R203M,N:D377Y,ORF1a:P309L,ORF1a:P1640L,ORF1a:A3209V,ORF1a:V3718A,ORF1b:P314L,ORF1b:G662S,ORF1b:P1000L,ORF1b:P1570L,ORF3a:S26L,ORF7a:V82A,ORF7a:L116F,ORF7a:T120I,ORF9b:T60A,S:T19R,S:A27S,S:E156G,S:L452R,S:T478K,S:D614G,S:P681R	ORF8:D119-,ORF8:F120-,S:F157-,S:R158-	2140641
488	2021-05-08 14:43:25	12	1	22.99	14.61	18.18	Yes	B.1.1.7	99.9966	776.202	C241T,C913T,C3037T,C3267T,C5388A,C5784T,C5986T,T6954C,C8950T,C13329T,C14408T,C14676T,C15279T,T16176C,C21234T,A23063T,C23271A,A23403G,C23604A,C23613T,C23709T,T24506G,G24914C,C25844T,C27577T,C27972T,G28048T,A28111G,G28280C,A28281T,T28282A,G28881A,G28882A,G28883C,C28977T	11288-11297,21766-21772,21994-21997,28274	N:M1X,N:D3L,N:R203K,N:G204R,N:S235F,ORF1a:T1001I,ORF1a:A1708D,ORF1a:T1840I,ORF1a:I2230T,ORF1a:T4355I,ORF1b:P314L,ORF3a:T151I,ORF7a:Q62*,ORF8:Q27*,ORF8:R52I,ORF8:Y73C,S:N501Y,S:A570D,S:D614G,S:P681H,S:A684V,S:T716I,S:S982A,S:D1118H	ORF1a:S3675-,ORF1a:G3676-,ORF1a:F3677-,S:H69-,S:V70-,S:Y144-	2140559
489	2021-05-08 14:43:26	9	1	24.56	16.45	19.85	Yes	B.1.1.7	99.9966	754.271	C241T,C913T,C3037T,C3267T,C5388A,C5784T,C5986T,T6954C,C8950T,C13329T,C14408T,C14676T,C15279T,T16176C,C21234T,A23063T,C23271A,A23403G,C23604A,C23613T,C23709T,T24506G,G24914C,C25844T,C27577T,C27972T,G28048T,A28111G,G28280C,A28281T,T28282A,G28881A,G28882A,G28883C,C28977T	11288-11297,21766-21772,21994-21997,28274	N:M1X,N:D3L,N:R203K,N:G204R,N:S235F,ORF1a:T1001I,ORF1a:A1708D,ORF1a:T1840I,ORF1a:I2230T,ORF1a:T4355I,ORF1b:P314L,ORF3a:T151I,ORF7a:Q62*,ORF8:Q27*,ORF8:R52I,ORF8:Y73C,S:N501Y,S:A570D,S:D614G,S:P681H,S:A684V,S:T716I,S:S982A,S:D1118H	ORF1a:S3675-,ORF1a:G3676-,ORF1a:F3677-,S:H69-,S:V70-,S:Y144-	2140571
490	2021-05-07 16:56:36	24	0	35.15	27.59	27.37	Yes	B.1.1.7	99.9664	823.65	C241T,G252T,C913T,C3037T,C3267T,T5077C,C5388A,C5986T,T6954C,C14408T,C14676T,C15279T,T16176C,A23063T,C23271A,A23403G,C23604A,C23709T,T24506G,G24914C,T25580C,C25585A,C26256T,C27972T,G28048T,A28111G,G28280C,A28281T,T28282A,G28881A,G28882A,G28883C,C28977T,C29659T	11288-11297,21766-21772,21994-21997,27674-27695,28274	N:M1X,N:D3L,N:R203K,N:G204R,N:S235F,ORF1a:T1001I,ORF1a:A1708D,ORF1a:I2230T,ORF1b:P314L,ORF3a:I63T,ORF3a:L65I,ORF7a:Q94L,ORF8:Q27*,ORF8:R52I,ORF8:Y73C,S:N501Y,S:A570D,S:D614G,S:P681H,S:T716I,S:S982A,S:D1118H	ORF1a:S3675-,ORF1a:G3676-,ORF1a:F3677-,ORF7a:E95-,ORF7a:L96-,ORF7a:Y97-,ORF7a:S98-,ORF7a:P99-,ORF7a:I100-,ORF7a:F101-,S:H69-,S:V70-,S:Y144-	2140583
491	2021-05-07 21:54:14	42	1	27.57	18.97	19.58	Yes	B.1.1.7	99.9698	754.063	C241T,C913T,G960A,C1102T,C3037T,C3267T,C5388A,C5986T,T6954C,T13001C,C14408T,C14676T,C15279T,T16176C,A17615G,C18647T,C19763T,A23063T,C23271A,A23403G,C23604A,C23709T,T24506G,G24914C,G25855T,A26748G,C27972T,G28048T,A28111G,G28280C,A28281T,T28282A,G28881A,G28882A,G28883C,C28977T	11288-11297,21766-21772,21994-21997,28274	M:I76V,N:M1X,N:D3L,N:R203K,N:G204R,N:S235F,ORF1a:R232H,ORF1a:T1001I,ORF1a:A1708D,ORF1a:I2230T,ORF1b:P314L,ORF1b:K1383R,ORF1b:P1727L,ORF1b:T2099I,ORF3a:D155Y,ORF8:Q27*,ORF8:R52I,ORF8:Y73C,S:N501Y,S:A570D,S:D614G,S:P681H,S:T716I,S:S982A,S:D1118H	ORF1a:S3675-,ORF1a:G3676-,ORF1a:F3677-,S:H69-,S:V70-,S:Y144-	2140607
492	2021-05-07 21:24:25	9	0	31.28	23.42	22.79	Yes	B.1.1.7	99.9966	809.866	C241T,C913T,C3037T,C3267T,G4255A,C5388A,C5986T,T6954C,C7485T,T11210C,G11507A,C14408T,C14676T,C15279T,T16176C,C21575T,A23063T,C23271A,A23403G,C23604A,C23709T,T24506G,G24914C,C25702T,C27972T,G28048T,A28111G,G28280C,A28281T,T28282A,G28881A,G28882A,G28883C,C28977T	11288-11297,21766-21772,21994-21997,28274	N:M1X,N:D3L,N:R203K,N:G204R,N:S235F,ORF1a:T1001I,ORF1a:A1708D,ORF1a:I2230T,ORF1a:S2407L,ORF1a:Y3649H,ORF1a:V3748I,ORF1b:P314L,ORF3a:P104S,ORF8:Q27*,ORF8:R52I,ORF8:Y73C,S:L5F,S:N501Y,S:A570D,S:D614G,S:P681H,S:T716I,S:S982A,S:D1118H	ORF1a:S3675-,ORF1a:G3676-,ORF1a:F3677-,S:H69-,S:V70-,S:Y144-	2140619
493	2021-05-07 20:58:11	33	1	31.94	24.58	23.7	Yes	B.1.1.7	99.9698	778.361	C241T,C913T,C3037T,C3267T,C5388A,C5986T,T6178C,C6363T,T6954C,A11768T,C14408T,C14676T,G14973A,C15279T,T16176C,C16750T,A23063T,C23271A,A23403G,C23604A,C23709T,T24506G,G24914C,C27513T,T27728G,C27972T,G28048T,A28111G,G28280C,A28281T,T28282A,C28657T,G28881A,G28882A,G28883C,C28977T	11288-11297,21766-21772,21994-21997,28274	N:M1X,N:D3L,N:R203K,N:G204R,N:S235F,ORF1a:T1001I,ORF1a:A1708D,ORF1a:A2033V,ORF1a:I2230T,ORF1a:I3835L,ORF1b:P314L,ORF1b:P1095S,ORF7a:L112R,ORF8:Q27*,ORF8:R52I,ORF8:Y73C,S:N501Y,S:A570D,S:D614G,S:P681H,S:T716I,S:S982A,S:D1118H	ORF1a:S3675-,ORF1a:G3676-,ORF1a:F3677-,S:H69-,S:V70-,S:Y144-	2140630
494	2021-05-07 20:55:19	39	0	30.46	24.55	23.73	Yes	B.1.1.7	99.9698	802.927	C241T,C913T,C3037T,C3267T,C5388A,C5986T,T6178C,C6363T,T6954C,A11768T,C14408T,C14676T,G14973A,C15279T,T16176C,C16750T,A23063T,C23271A,A23403G,C23604A,C23709T,T24506G,G24914C,C27513T,T27728G,C27972T,G28048T,A28111G,G28280C,A28281T,T28282A,C28657T,G28881A,G28882A,G28883C,C28977T	11288-11297,21766-21772,21994-21997,28274	N:M1X,N:D3L,N:R203K,N:G204R,N:S235F,ORF1a:T1001I,ORF1a:A1708D,ORF1a:A2033V,ORF1a:I2230T,ORF1a:I3835L,ORF1b:P314L,ORF1b:P1095S,ORF7a:L112R,ORF8:Q27*,ORF8:R52I,ORF8:Y73C,S:N501Y,S:A570D,S:D614G,S:P681H,S:T716I,S:S982A,S:D1118H	ORF1a:S3675-,ORF1a:G3676-,ORF1a:F3677-,S:H69-,S:V70-,S:Y144-	2140642
495	2021-05-07 17:45:35	45	1	22.96	14.71	14.79	Yes	B.1.1.7	99.9832	821.563	C241T,C494A,C913T,G1157A,C1314T,C3037T,C3177T,C3267T,C5388A,C5986T,T6954C,C14408T,C14676T,C15279T,T16176C,G18624T,A23063T,C23271A,A23403G,C23604A,C23709T,G24390T,T24506G,C24904T,G24914C,C27972T,G28048T,A28111G,G28280C,A28281T,T28282A,G28881A,G28882A,G28883C,C28977T	11288-11297,21766-21772,21994-21997,28274	N:M1X,N:D3L,N:R203K,N:G204R,N:S235F,ORF1a:G298S,ORF1a:T350I,ORF1a:P971L,ORF1a:T1001I,ORF1a:A1708D,ORF1a:I2230T,ORF1b:P314L,ORF1b:M1719I,ORF8:Q27*,ORF8:R52I,ORF8:Y73C,S:N501Y,S:A570D,S:D614G,S:P681H,S:T716I,S:S943I,S:S982A,S:D1118H	ORF1a:S3675-,ORF1a:G3676-,ORF1a:F3677-,S:H69-,S:V70-,S:Y144-	2140560
496	2021-05-07 17:45:40	53	1	24.91	17.04	17.2	Yes	B.1.1.7	98.517	725.93	C241T,C913T,C3037T,C3267T,A4964G,C5388A,C5986T,T6954C,C10449T,A12162G,C14408T,C14676T,C15279T,T16176C,A17615G,G18546T,A23063T,C23271A,A23403G,C23604A,C23709T,T24506G,G24914C,C27735T,C27972T,G28048T,A28111G,G28280C,A28281T,T28282A,G28881A,G28882A,G28883C,C28977T,C29095T,C29627T	11288-11297,21766-21772,21994-21997,28274	N:M1X,N:D3L,N:R203K,N:G204R,N:S235F,ORF1a:T1001I,ORF1a:T1567A,ORF1a:A1708D,ORF1a:I2230T,ORF1a:P3395L,ORF1a:Q3966R,ORF1b:P314L,ORF1b:K1383R,ORF1b:M1693I,ORF8:Q27*,ORF8:R52I,ORF8:Y73C,S:N501Y,S:A570D,S:D614G,S:P681H,S:T716I,S:S982A,S:D1118H	ORF1a:S3675-,ORF1a:G3676-,ORF1a:F3677-,S:H69-,S:V70-,S:Y144-	2140572
497	2021-05-07 22:31:29	10	1	34.63	29.39	27.93	Yes	B.1.1.7	99.9966	804.657	C241T,C913T,C3037T,C3267T,G4255A,C5388A,C5986T,T6954C,C7485T,T11210C,G11507A,C14408T,C14676T,C15279T,T16176C,C21575T,A23063T,C23271A,A23403G,C23604A,C23709T,T24506G,G24914C,C25702T,C27972T,G28048T,A28111G,G28280C,A28281T,T28282A,G28881A,G28882A,G28883C,C28977T	11288-11297,21766-21772,21994-21997,28274	N:M1X,N:D3L,N:R203K,N:G204R,N:S235F,ORF1a:T1001I,ORF1a:A1708D,ORF1a:I2230T,ORF1a:S2407L,ORF1a:Y3649H,ORF1a:V3748I,ORF1b:P314L,ORF3a:P104S,ORF8:Q27*,ORF8:R52I,ORF8:Y73C,S:L5F,S:N501Y,S:A570D,S:D614G,S:P681H,S:T716I,S:S982A,S:D1118H	ORF1a:S3675-,ORF1a:G3676-,ORF1a:F3677-,S:H69-,S:V70-,S:Y144-	2140584
498	2021-05-07 16:56:35	16	0	35.8	29.48	28.7	Yes	B.1.1.7	99.594	635.631	C241T,C913T,C1102T,C3037T,C3267T,C5388A,C5986T,T6954C,C14408T,C14676T,C15279T,T16176C,A23063T,C23191T,C23271A,A23403G,C23604A,C23709T,T24506G,G24914C,G25563T,C25624T,C27972T,G28048T,G28086T,A28111G,G28280C,A28281T,T28282A,G28881A,G28882A,G28883C,C28977T,C29541T	11288-11297,21766-21772,21994-21997,28274	N:M1X,N:D3L,N:R203K,N:G204R,N:S235F,ORF1a:T1001I,ORF1a:A1708D,ORF1a:I2230T,ORF1b:P314L,ORF3a:Q57H,ORF3a:H78Y,ORF8:Q27*,ORF8:R52I,ORF8:A65S,ORF8:Y73C,S:N501Y,S:A570D,S:D614G,S:P681H,S:T716I,S:S982A,S:D1118H	ORF1a:S3675-,ORF1a:G3676-,ORF1a:F3677-,S:H69-,S:V70-,S:Y144-	2140596
499	2021-05-07 17:45:39	71	0	27.6	20.33	20.32	Yes	B.1.1.7	99.9966	821.459	C241T,C913T,C3037T,C3267T,A4964G,C5388A,C5986T,T6954C,A12162G,C13009T,C14408T,C14676T,C15279T,T16176C,A17615G,A23063T,C23271A,A23403G,C23604A,C23709T,T24397G,T24506G,G24914C,G26976T,C27972T,G28048T,A28111G,G28280C,A28281T,T28282A,G28881A,G28882A,G28883C,C28977T	11288-11297,21766-21772,21994-21997,28274	M:A152S,N:M1X,N:D3L,N:R203K,N:G204R,N:S235F,ORF1a:T1001I,ORF1a:T1567A,ORF1a:A1708D,ORF1a:I2230T,ORF1a:Q3966R,ORF1b:P314L,ORF1b:K1383R,ORF8:Q27*,ORF8:R52I,ORF8:Y73C,S:N501Y,S:A570D,S:D614G,S:P681H,S:T716I,S:S982A,S:D1118H	ORF1a:S3675-,ORF1a:G3676-,ORF1a:F3677-,S:H69-,S:V70-,S:Y144-	2140608
500	2021-05-07 21:20:21	53	1	28.18	20.73	20.63	Yes	B.1.1.7	99.9664	770.241	C241T,C913T,C3037T,C3267T,C3369T,T4765C,C5388A,C5986T,T6954C,A7025C,A8181G,G11083T,C12970T,C14408T,C14676T,C15279T,T16176C,A19864G,A23063T,C23271A,A23403G,C23604A,C23709T,C23929T,A24014G,T24506G,G24914C,G27750T,C27972T,G28048T,A28111G,G28280C,A28281T,T28282A,G28881A,G28882A,G28883C,C28977T	11288-11297,21766-21772,21994-21997,28274	N:M1X,N:D3L,N:R203K,N:G204R,N:S235F,ORF1a:T1001I,ORF1a:T1035I,ORF1a:A1708D,ORF1a:I2230T,ORF1a:M2254L,ORF1a:Q2639R,ORF1a:L3606F,ORF1b:P314L,ORF1b:N2133D,ORF7a:K119N,ORF8:Q27*,ORF8:R52I,ORF8:Y73C,S:N501Y,S:A570D,S:D614G,S:P681H,S:T716I,S:I818V,S:S982A,S:D1118H	ORF1a:S3675-,ORF1a:G3676-,ORF1a:F3677-,S:H69-,S:V70-,S:Y144-	2140620
501	2021-05-07 21:24:58	51	0	20.68	12.53	11.55	Yes	B.1.1.7	99.9497	757.275	C241T,C913T,C3037T,C3267T,G4255A,C5388A,C5986T,T6954C,C7485T,T11210C,G11507A,C14408T,C14676T,C15279T,T16176C,C21575T,A23063T,C23271A,A23403G,C23604A,C23709T,T24506G,G24914C,C25702T,C27972T,G28048T,A28111G,G28280C,A28281T,T28282A,G28881A,G28882A,G28883C,C28977T,C29366A	11288-11297,21766-21772,21994-21997,28274	N:M1X,N:D3L,N:R203K,N:G204R,N:S235F,N:P365T,ORF1a:T1001I,ORF1a:A1708D,ORF1a:I2230T,ORF1a:S2407L,ORF1a:Y3649H,ORF1a:V3748I,ORF1b:P314L,ORF3a:P104S,ORF8:Q27*,ORF8:R52I,ORF8:Y73C,S:L5F,S:N501Y,S:A570D,S:D614G,S:P681H,S:T716I,S:S982A,S:D1118H	ORF1a:S3675-,ORF1a:G3676-,ORF1a:F3677-,S:H69-,S:V70-,S:Y144-	2140631
502	2021-05-07 21:05:43	39	0	30.48	23.36	22.92	Yes	B.1.1.7	99.9966	784.4	C241T,C913T,G960A,C1102T,C3037T,C3267T,C5388A,C5986T,T6954C,T13001C,C14408T,C14676T,C15279T,T16176C,A17615G,C18647T,C18885A,C18886A,C19763T,A23063T,C23271A,A23403G,C23604A,C23709T,T24506G,G24914C,G25855T,A26748G,C27972T,G28048T,A28111G,G28280C,A28281T,T28282A,G28881A,G28882A,G28883C,C28977T	11288-11297,21766-21772,21994-21997,28274	M:I76V,N:M1X,N:D3L,N:R203K,N:G204R,N:S235F,ORF1a:R232H,ORF1a:T1001I,ORF1a:A1708D,ORF1a:I2230T,ORF1b:P314L,ORF1b:K1383R,ORF1b:P1727L,ORF1b:H1807N,ORF1b:T2099I,ORF3a:D155Y,ORF8:Q27*,ORF8:R52I,ORF8:Y73C,S:N501Y,S:A570D,S:D614G,S:P681H,S:T716I,S:S982A,S:D1118H	ORF1a:S3675-,ORF1a:G3676-,ORF1a:F3677-,S:H69-,S:V70-,S:Y144-	2140643
503	2021-05-07 21:04:34	49	0	24.43	16.43	15.87	Yes	B.1.1.7	99.9497	730.891	C241T,C913T,G960A,C1102T,C3037T,C3267T,C5388A,C5986T,T6954C,T13001C,C14408T,C14676T,C15279T,T16176C,A17615G,C18647T,C18885A,C18886A,C19763T,A23063T,C23271A,A23403G,C23604A,C23709T,T24506G,G24914C,G25855T,A26748G,C27972T,G28048T,A28111G,G28280C,A28281T,T28282A,G28881A,G28882A,G28883C,C28977T	11288-11297,21766-21772,21994-21997,28274	M:I76V,N:M1X,N:D3L,N:R203K,N:G204R,N:S235F,ORF1a:R232H,ORF1a:T1001I,ORF1a:A1708D,ORF1a:I2230T,ORF1b:P314L,ORF1b:K1383R,ORF1b:P1727L,ORF1b:H1807N,ORF1b:T2099I,ORF3a:D155Y,ORF8:Q27*,ORF8:R52I,ORF8:Y73C,S:N501Y,S:A570D,S:D614G,S:P681H,S:T716I,S:S982A,S:D1118H	ORF1a:S3675-,ORF1a:G3676-,ORF1a:F3677-,S:H69-,S:V70-,S:Y144-	2140561
504	2021-05-07 21:05:42	4	1	28.87	23.41	22.28	Yes	B.1.1.7	99.8626	720.312	C241T,C913T,G960A,C1102T,C3037T,C3267T,C5388A,C5986T,T6954C,T13001C,C14408T,C14676T,C15279T,T16176C,A17615G,C18647T,C19763T,A23063T,C23271A,A23403G,C23604A,C23709T,T24506G,G24914C,G25855T,A26748G,C27972T,G28048T,A28111G,G28280C,A28281T,T28282A,G28881A,G28882A,G28883C,C28977T	11288-11297,21766-21772,21994-21997,28274	M:I76V,N:M1X,N:D3L,N:R203K,N:G204R,N:S235F,ORF1a:R232H,ORF1a:T1001I,ORF1a:A1708D,ORF1a:I2230T,ORF1b:P314L,ORF1b:K1383R,ORF1b:P1727L,ORF1b:T2099I,ORF3a:D155Y,ORF8:Q27*,ORF8:R52I,ORF8:Y73C,S:N501Y,S:A570D,S:D614G,S:P681H,S:T716I,S:S982A,S:D1118H	ORF1a:S3675-,ORF1a:G3676-,ORF1a:F3677-,S:H69-,S:V70-,S:Y144-	2140573
505	2021-05-07 21:05:44	14	1	25.24	17.13	17	Yes	B.1.1.7	99.9799	797.559	C241T,C913T,G960A,C1102T,C1722T,C3037T,C3267T,C5388A,C5986T,T6954C,C12484T,T13001C,C14408T,C14676T,C15279T,T16176C,A17615G,C18647T,C19763T,A23063T,C23271A,A23403G,C23604A,C23709T,T24506G,G24914C,G25855T,A26748G,C27972T,G28048T,A28111G,G28280C,A28281T,T28282A,G28881A,G28882A,G28883C,C28977T	11288-11297,21766-21772,21994-21997,28274	M:I76V,N:M1X,N:D3L,N:R203K,N:G204R,N:S235F,ORF1a:R232H,ORF1a:A486V,ORF1a:T1001I,ORF1a:A1708D,ORF1a:I2230T,ORF1b:P314L,ORF1b:K1383R,ORF1b:P1727L,ORF1b:T2099I,ORF3a:D155Y,ORF8:Q27*,ORF8:R52I,ORF8:Y73C,S:N501Y,S:A570D,S:D614G,S:P681H,S:T716I,S:S982A,S:D1118H	ORF1a:S3675-,ORF1a:G3676-,ORF1a:F3677-,S:H69-,S:V70-,S:Y144-	2140585
506	2021-05-07 21:04:33	61	1	35.3	27.52	27.22	Yes	B.1.1.7	99.6476	743.32	C241T,C913T,G960A,C1102T,C3037T,C3267T,C5388A,C5986T,T6954C,T13001C,C14408T,C14676T,C15279T,T16176C,A17615G,C18647T,C19763T,A23063T,C23271A,A23403G,C23604A,C23709T,T24506G,G24914C,G25855T,A26748G,C27972T,G28048T,A28111G,G28280C,A28281T,T28282A,G28881A,G28882A,G28883C,C28977T	11288-11297,21766-21772,21994-21997,28274	M:I76V,N:M1X,N:D3L,N:R203K,N:G204R,N:S235F,ORF1a:R232H,ORF1a:T1001I,ORF1a:A1708D,ORF1a:I2230T,ORF1b:P314L,ORF1b:K1383R,ORF1b:P1727L,ORF1b:T2099I,ORF3a:D155Y,ORF8:Q27*,ORF8:R52I,ORF8:Y73C,S:N501Y,S:A570D,S:D614G,S:P681H,S:T716I,S:S982A,S:D1118H	ORF1a:S3675-,ORF1a:G3676-,ORF1a:F3677-,S:H69-,S:V70-,S:Y144-	2140597
507	2021-05-07 21:07:31	40	0	25.95	17.31	17.26	Yes	B.1.1.7	99.9966	794.464	C241T,C913T,C1471T,C3037T,C3267T,C5388A,C5986T,A6072G,C6363T,T6954C,C7945T,C14408T,C14676T,G14973A,C15279T,T16176C,T16742C,C21110T,A23063T,C23271A,A23403G,C23604A,C23709T,T24506G,G24914C,C25961T,C27513T,C27972T,G28048T,A28111G,G28280C,A28281T,T28282A,G28881A,G28882A,G28883C,C28977T	11288-11297,21766-21772,21994-21997,28274	N:M1X,N:D3L,N:R203K,N:G204R,N:S235F,ORF1a:T1001I,ORF1a:A1708D,ORF1a:K1936R,ORF1a:A2033V,ORF1a:I2230T,ORF1b:P314L,ORF1b:V1092A,ORF1b:T2548I,ORF3a:T190I,ORF8:Q27*,ORF8:R52I,ORF8:Y73C,S:N501Y,S:A570D,S:D614G,S:P681H,S:T716I,S:S982A,S:D1118H	ORF1a:S3675-,ORF1a:G3676-,ORF1a:F3677-,S:H69-,S:V70-,S:Y144-	2140609
508	2021-05-07 21:26:46	46	1	27.59	20.12	20.16	Yes	B.1.1.7	99.1375	813.708	C241T,G347A,C913T,C3037T,C3267T,C5388A,C5986T,T6954C,C12400T,C14408T,C14676T,T14749C,C15279T,T16176C,C20233T,A23063T,C23271A,A23403G,C23604A,C23709T,T24506G,G24914C,C27972T,G28048T,A28111G,G28280C,A28281T,T28282A,G28881A,G28882A,G28883C,C28977T	11288-11297,21766-21772,21994-21997,28274	N:M1X,N:D3L,N:R203K,N:G204R,N:S235F,ORF1a:V28I,ORF1a:T1001I,ORF1a:A1708D,ORF1a:I2230T,ORF1b:P314L,ORF1b:P2256S,ORF8:Q27*,ORF8:R52I,ORF8:Y73C,S:N501Y,S:A570D,S:D614G,S:P681H,S:T716I,S:S982A,S:D1118H	ORF1a:S3675-,ORF1a:G3676-,ORF1a:F3677-,S:H69-,S:V70-,S:Y144-	2140621
509	2021-05-07 21:54:44	79	0	31.42	28.13	26.9	Yes	B.1.525	99.8121	852.895	C241T,C1498T,A1807G,G2659A,C3037T,C6285T,C6896T,T7126A,T8593C,C9565T,C12253T,C12623T,C14407T,C14408T,C18171T,C19374T,A20724G,A21717G,C21762T,G23012A,A23403G,G23593C,T24224C,C24748T,C25626T,C26305T,T26767C,C28308G,G28314T,T28340C,A28699G,C28887T,G29543T	11288-11297,21766-21772,21994-21997,27205-27208,28278-28281	E:L21F,M:I82T,N:S2Y,N:A12G,N:R14L,N:S23P,N:T205I,ORF1a:T2007I,ORF1a:P4120S,ORF1b:P314F,ORF9b:H9D,ORF9b:A11S,S:Q52R,S:A67V,S:E484K,S:D614G,S:Q677H,S:F888L	N:D3-,ORF1a:S3675-,ORF1a:G3676-,ORF1a:F3677-,ORF6:F2-,S:H69-,S:V70-,S:Y144-	2140632
510	2021-05-07 16:56:03	55	1	23	15.57	15.23	Yes	B.1.1.7	99.9631	914.674	C241T,G252T,C913T,C3037T,C3267T,T5077C,C5388A,C5986T,T6954C,C14408T,C14676T,C15279T,T16176C,A23063T,C23271A,A23403G,C23604A,C23709T,T24506G,G24914C,T25580C,C25585A,C26256T,C27972T,G28048T,A28111G,G28280C,A28281T,T28282A,G28881A,G28882A,G28883C,C28977T,C29659T	11288-11297,21766-21772,21994-21997,27674-27695,28274	N:M1X,N:D3L,N:R203K,N:G204R,N:S235F,ORF1a:T1001I,ORF1a:A1708D,ORF1a:I2230T,ORF1b:P314L,ORF3a:I63T,ORF3a:L65I,ORF7a:Q94L,ORF8:Q27*,ORF8:R52I,ORF8:Y73C,S:N501Y,S:A570D,S:D614G,S:P681H,S:T716I,S:S982A,S:D1118H	ORF1a:S3675-,ORF1a:G3676-,ORF1a:F3677-,ORF7a:E95-,ORF7a:L96-,ORF7a:Y97-,ORF7a:S98-,ORF7a:P99-,ORF7a:I100-,ORF7a:F101-,S:H69-,S:V70-,S:Y144-	2140644
511	2021-05-07 16:56:04	21	1	35.99	28.85	27.85	Yes	B.1.1.7	99.9966	639.267	C241T,C913T,C1102T,C3037T,C3267T,C5388A,C5986T,T6954C,C14408T,C14676T,C15279T,T16176C,C23191T,C23271A,A23403G,C23604A,C23709T,T24506G,G24914C,G25563T,C25624T,C27972T,G28048T,G28086T,A28111G,G28280C,A28281T,T28282A,G28881A,G28882A,G28883C,C28977T,C29541T	11288-11297,21766-21772,21994-21997,28274	N:M1X,N:D3L,N:R203K,N:G204R,N:S235F,ORF1a:T1001I,ORF1a:A1708D,ORF1a:I2230T,ORF1b:P314L,ORF3a:Q57H,ORF3a:H78Y,ORF8:Q27*,ORF8:R52I,ORF8:A65S,ORF8:Y73C,S:A570D,S:D614G,S:P681H,S:T716I,S:S982A,S:D1118H	ORF1a:S3675-,ORF1a:G3676-,ORF1a:F3677-,S:H69-,S:V70-,S:Y144-	2140551
512	2021-05-07 21:04:32	60	1	24.38	16.78	16.83	Yes	B.1.1.7	99.9396	725.925	C241T,C913T,G960A,C1102T,C3037T,C3267T,C5388A,C5986T,T6954C,T13001C,C14408T,C14676T,C15279T,T16176C,A17615G,C18647T,C19763T,A23063T,C23271A,A23403G,C23604A,C23709T,T24506G,G24914C,G25855T,A26748G,C27972T,G28048T,A28111G,G28280C,A28281T,T28282A,G28881A,G28882A,G28883C,C28977T	11288-11297,21766-21772,21994-21997,28274	M:I76V,N:M1X,N:D3L,N:R203K,N:G204R,N:S235F,ORF1a:R232H,ORF1a:T1001I,ORF1a:A1708D,ORF1a:I2230T,ORF1b:P314L,ORF1b:K1383R,ORF1b:P1727L,ORF1b:T2099I,ORF3a:D155Y,ORF8:Q27*,ORF8:R52I,ORF8:Y73C,S:N501Y,S:A570D,S:D614G,S:P681H,S:T716I,S:S982A,S:D1118H	ORF1a:S3675-,ORF1a:G3676-,ORF1a:F3677-,S:H69-,S:V70-,S:Y144-	2140563
513	2021-05-07 21:06:56	9	0	31.49	25.05	24.51	Yes	B.1.1.7	99.9966	701.104	C241T,C913T,C1471T,C3037T,C3267T,C5388A,C5986T,A6072G,C6363T,T6954C,C7945T,C14408T,C14676T,G14973A,C15279T,T16176C,T16742C,C21110T,A23063T,C23271A,A23403G,C23604A,C23709T,T24506G,G24914C,C25961T,C27513T,C27972T,G28048T,A28111G,G28280C,A28281T,T28282A,G28881A,G28882A,G28883C,C28977T	11288-11297,21766-21772,21994-21997,28274	N:M1X,N:D3L,N:R203K,N:G204R,N:S235F,ORF1a:T1001I,ORF1a:A1708D,ORF1a:K1936R,ORF1a:A2033V,ORF1a:I2230T,ORF1b:P314L,ORF1b:V1092A,ORF1b:T2548I,ORF3a:T190I,ORF8:Q27*,ORF8:R52I,ORF8:Y73C,S:N501Y,S:A570D,S:D614G,S:P681H,S:T716I,S:S982A,S:D1118H	ORF1a:S3675-,ORF1a:G3676-,ORF1a:F3677-,S:H69-,S:V70-,S:Y144-	2140575
514	2021-05-08 14:53:55	49	0	27.98	19.63	23.3	Yes	B.1.1.7	99.9966	810.702	G61T,C241T,C913T,C3037T,C3267T,C5388A,C5784T,C5986T,T6954C,C8950T,C14408T,C14676T,C15279T,T16176C,C17288T,C21234T,G22988A,A23063T,C23271A,A23403G,C23604A,C23613T,C23709T,T24506G,G24914C,C25844T,C27577T,C27972T,G28048T,A28111G,G28280C,A28281T,T28282A,G28881A,G28882A,G28883C,C28977T	11288-11297,21766-21772,21994-21997,28274	N:M1X,N:D3L,N:R203K,N:G204R,N:S235F,ORF1a:T1001I,ORF1a:A1708D,ORF1a:T1840I,ORF1a:I2230T,ORF1b:P314L,ORF1b:T1274I,ORF3a:T151I,ORF7a:Q62*,ORF8:Q27*,ORF8:R52I,ORF8:Y73C,S:G476S,S:N501Y,S:A570D,S:D614G,S:P681H,S:A684V,S:T716I,S:S982A,S:D1118H	ORF1a:S3675-,ORF1a:G3676-,ORF1a:F3677-,S:H69-,S:V70-,S:Y144-	2140587
515	2021-05-08 18:38:28	15	1	26.31	18.32	18.83	Yes	B.1.1.7	99.8926	762.166	C241T,C913T,C1471T,C3037T,C3267T,C5388A,C5986T,A6072G,C6363T,T6954C,C7945T,C13335T,C14408T,C14599T,C14676T,G14973A,C15212T,C15279T,T16176C,C21110T,A23063T,C23271A,A23403G,C23604A,C23709T,T24506G,G24914C,C25961T,C27513T,C27972T,G28048T,A28111G,G28239T,G28280C,A28281T,T28282A,G28881A,G28882A,G28883C,C28977T	11288-11297,21766-21772,21994-21997,28274	N:M1X,N:D3L,N:R203K,N:G204R,N:S235F,ORF1a:T1001I,ORF1a:A1708D,ORF1a:K1936R,ORF1a:A2033V,ORF1a:I2230T,ORF1a:A4357V,ORF1b:P314L,ORF1b:T582I,ORF1b:T2548I,ORF3a:T190I,ORF8:Q27*,ORF8:R52I,ORF8:Y73C,ORF8:V116F,S:N501Y,S:A570D,S:D614G,S:P681H,S:T716I,S:S982A,S:D1118H	ORF1a:S3675-,ORF1a:G3676-,ORF1a:F3677-,S:H69-,S:V70-,S:Y144-	2140599
516	2021-05-08 14:43:28	25	1	23.03	19.36	18.97	Yes	AY.53	99.9966	789.361	G210T,C241T,C1191T,C1267T,G1738T,C3037T,C5184T,C9891T,T11418C,T12946C,C14408T,G15451A,C16466T,C18176T,C18348T,C20031T,A20262G,C21618G,G21641T,T22917G,C22995A,A23403G,C23604G,C25469T,T26767C,T27638C,C27739T,C27752T,A28461G,G28881T,G29402T,G29742T	22029-22035,28248-28254,28274	M:I82T,N:M1X,N:D63G,N:R203M,N:D377Y,ORF1a:P309L,ORF1a:P1640L,ORF1a:A3209V,ORF1a:V3718A,ORF1b:P314L,ORF1b:G662S,ORF1b:P1000L,ORF1b:P1570L,ORF3a:S26L,ORF7a:V82A,ORF7a:L116F,ORF7a:T120I,ORF9b:T60A,S:T19R,S:A27S,S:E156G,S:L452R,S:T478K,S:D614G,S:P681R	ORF8:D119-,ORF8:F120-,S:F157-,S:R158-	2140611
517	2021-05-07 21:26:22	79	0	26.58	18.75	18.83	Yes	B.1.1.7	99.0636	745.231	C241T,C913T,C3037T,C3267T,C5388A,C5986T,T6954C,C8092T,C12815T,C14408T,C14676T,T15096C,C15279T,T16176C,A23063T,C23271A,A23403G,C23604A,C23709T,T24506G,G24914C,G28280C,A28281T,T28282A,G28881A,G28882A,G28883C,C28957T,C28977T	11288-11297,21766-21772,21994-21997,28242-28245,28274	N:M1X,N:D3L,N:R203K,N:G204R,N:S235F,ORF1a:T1001I,ORF1a:A1708D,ORF1a:I2230T,ORF1b:P314L,S:N501Y,S:A570D,S:D614G,S:P681H,S:T716I,S:S982A,S:D1118H	ORF1a:S3675-,ORF1a:G3676-,ORF1a:F3677-,ORF8:V117-,S:H69-,S:V70-,S:Y144-	2140634
518	2021-05-07 21:27:51	30	1	23.87	16.39	16.58	Yes	B.1.1.7	99.9966	719.112	C241T,C913T,C3037T,C3267T,C5388A,C5986T,T6954C,C14408T,C14676T,C15279T,T16176C,A17615G,G18782T,G21295A,A23063T,C23271A,A23403G,C23604A,C23709T,T24506G,G24914C,C27972T,G28048T,A28111G,G28280C,A28281T,T28282A,G28881A,G28882A,G28883C,C28977T	11288-11297,21766-21772,21994-21997,28274	N:M1X,N:D3L,N:R203K,N:G204R,N:S235F,ORF1a:T1001I,ORF1a:A1708D,ORF1a:I2230T,ORF1b:P314L,ORF1b:K1383R,ORF1b:G1772V,ORF1b:G2610S,ORF8:Q27*,ORF8:R52I,ORF8:Y73C,S:N501Y,S:A570D,S:D614G,S:P681H,S:T716I,S:S982A,S:D1118H	ORF1a:S3675-,ORF1a:G3676-,ORF1a:F3677-,S:H69-,S:V70-,S:Y144-	2140552
519	2021-05-08 14:35:04	67	1	30.23	22.08	21.9	Yes	B.1.1.7	99.9899	756.774	C241T,C913T,A2647G,C3037T,C3267T,C3736T,C5388A,C5986T,T6954C,C14408T,C14676T,C15279T,T16176C,C16887T,C17134T,A17615G,C21621T,A23063T,C23271A,A23403G,C23604A,C23709T,C24026T,T24506G,G24914C,T25818A,C25904T,C27972T,G28048T,A28111G,G28280C,A28281T,T28282A,A28865G,G28881A,G28882A,G28883C,C28977T	11288-11297,21766-21772,21994-21997,27702-27742,28274	N:M1X,N:D3L,N:T198A,N:R203K,N:G204R,N:S235F,ORF1a:T1001I,ORF1a:A1708D,ORF1a:I2230T,ORF1b:P314L,ORF1b:P1223S,ORF1b:K1383R,ORF3a:D142E,ORF3a:S171L,ORF7a:I103X,ORF8:Q27*,ORF8:R52I,ORF8:Y73C,S:T20I,S:N501Y,S:A570D,S:D614G,S:P681H,S:T716I,S:L822F,S:S982A,S:D1118H	ORF1a:S3675-,ORF1a:G3676-,ORF1a:F3677-,ORF7a:V104-,ORF7a:A105-,ORF7a:A106-,ORF7a:I107-,ORF7a:V108-,ORF7a:F109-,ORF7a:I110-,ORF7a:T111-,ORF7a:L112-,ORF7a:C113-,ORF7a:F114-,ORF7a:T115-,ORF7a:L116-,S:H69-,S:V70-,S:Y144-	2140564
520	2021-05-08 18:39:04	12	1	31.01	24.41	23.72	Yes	B.1.1.7	99.9765	736.756	C241T,C913T,C1471T,C3037T,C3267T,C5388A,C5986T,A6072G,C6363T,T6954C,C7945T,C13335T,C14408T,C14599T,C14676T,G14973A,C15279T,T16176C,C21110T,A23063T,C23271A,A23403G,C23604A,C23709T,T24506G,G24914C,C25961T,C27513T,C27972T,G28048T,A28111G,G28239T,G28280C,A28281T,T28282A,G28881A,G28882A,G28883C,C28977T	11288-11297,21766-21772,21994-21997,28274	N:M1X,N:D3L,N:R203K,N:G204R,N:S235F,ORF1a:T1001I,ORF1a:A1708D,ORF1a:K1936R,ORF1a:A2033V,ORF1a:I2230T,ORF1a:A4357V,ORF1b:P314L,ORF1b:T2548I,ORF3a:T190I,ORF8:Q27*,ORF8:R52I,ORF8:Y73C,ORF8:V116F,S:N501Y,S:A570D,S:D614G,S:P681H,S:T716I,S:S982A,S:D1118H	ORF1a:S3675-,ORF1a:G3676-,ORF1a:F3677-,S:H69-,S:V70-,S:Y144-	2140576
521	2021-05-08 18:39:03	31	1	27.77	21.16	20.5	Yes	B.1.1.7	99.9966	778.774	C241T,C913T,C1471T,C3037T,C3267T,C5388A,C5986T,A6072G,C6363T,T6954C,C7945T,C13335T,C14408T,C14599T,C14676T,G14973A,C15279T,T16176C,C21110T,A23063T,C23271A,A23403G,C23604A,C23709T,T24506G,G24914C,C25961T,C27513T,C27972T,G28048T,A28111G,G28239T,G28280C,A28281T,T28282A,G28881A,G28882A,G28883C,C28977T	11288-11297,21766-21772,21994-21997,28274	N:M1X,N:D3L,N:R203K,N:G204R,N:S235F,ORF1a:T1001I,ORF1a:A1708D,ORF1a:K1936R,ORF1a:A2033V,ORF1a:I2230T,ORF1a:A4357V,ORF1b:P314L,ORF1b:T2548I,ORF3a:T190I,ORF8:Q27*,ORF8:R52I,ORF8:Y73C,ORF8:V116F,S:N501Y,S:A570D,S:D614G,S:P681H,S:T716I,S:S982A,S:D1118H	ORF1a:S3675-,ORF1a:G3676-,ORF1a:F3677-,S:H69-,S:V70-,S:Y144-	2140588
522	2021-05-08 14:45:07	42	1	26.84	17.96	20.79	Yes	B.1.1.7	99.9966	758.396	C241T,C913T,C3037T,C3267T,C5388A,C5784T,C5986T,T6954C,C8950T,C13329T,C14408T,C14676T,C15279T,T16176C,C21234T,A23063T,C23271A,A23403G,C23604A,C23613T,C23709T,T24506G,G24914C,C25844T,C27577T,C27972T,G28048T,A28111G,G28280C,A28281T,T28282A,G28881A,G28882A,G28883C,C28977T	11288-11297,21766-21772,21994-21997,28274	N:M1X,N:D3L,N:R203K,N:G204R,N:S235F,ORF1a:T1001I,ORF1a:A1708D,ORF1a:T1840I,ORF1a:I2230T,ORF1a:T4355I,ORF1b:P314L,ORF3a:T151I,ORF7a:Q62*,ORF8:Q27*,ORF8:R52I,ORF8:Y73C,S:N501Y,S:A570D,S:D614G,S:P681H,S:A684V,S:T716I,S:S982A,S:D1118H	ORF1a:S3675-,ORF1a:G3676-,ORF1a:F3677-,S:H69-,S:V70-,S:Y144-	2140600
523	2021-05-09 09:53:37	73	0	28.23	20.05	19.99	Yes	B.1.1.7	99.9966	629.985	C241T,C913T,C1263T,C3037T,T3100C,C3267T,C5388A,C5986T,T6954C,G11083T,A12061C,C14408T,C14676T,T15096C,C15279T,T16176C,C17977T,A21683C,A23063T,C23271A,A23403G,C23604A,C23709T,T24506G,G24914C,C27972T,G28048T,A28111G,G28280C,A28281T,T28282A,G28881A,G28882A,G28883C,C28977T,C28987T	11288-11297,21766-21772,21994-21997,27270-27278,27281-27291,28068,28274	N:M1X,N:D3L,N:R203K,N:G204R,N:S235F,ORF1a:T333M,ORF1a:T1001I,ORF1a:A1708D,ORF1a:I2230T,ORF1a:L3606F,ORF1a:E3932D,ORF1b:P314L,ORF1b:L1504F,ORF6:K23X,ORF6:I26X,ORF6:W27X,ORF6:D30X,ORF8:Q27*,ORF8:R52I,ORF8:E59X,ORF8:Y73C,S:K41Q,S:N501Y,S:A570D,S:D614G,S:P681H,S:T716I,S:S982A,S:D1118H	ORF1a:S3675-,ORF1a:G3676-,ORF1a:F3677-,ORF6:V24-,ORF6:S25-,ORF6:N28-,ORF6:L29-,S:H69-,S:V70-,S:Y144-	2140612
524	2021-05-09 10:18:20	75	0	33.41	26.79	27.08	Yes	B.1.1.7	99.9966	742.484	C241T,C913T,C3037T,C5388A,C5986T,T6954C,C14408T,C14676T,C15279T,T16176C,G18186T,C23271A,A23403G,C23604A,C23709T,T24506G,G24914C,C26208T,C27972T,G28048T,A28111G,G28280C,A28281T,T28282A,G28881A,G28882A,G28883C,C28977T	28274	N:M1X,N:D3L,N:R203K,N:G204R,N:S235F,ORF1a:A1708D,ORF1a:I2230T,ORF1b:P314L,ORF1b:M1573I,ORF8:Q27*,ORF8:R52I,ORF8:Y73C,S:A570D,S:D614G,S:P681H,S:T716I,S:S982A,S:D1118H		2140624
525	2021-05-09 13:57:10	8	0	30.88	22.63	21.02	Yes	B.1.1.7	99.9966	749.498	C233T,C241T,C913T,C3037T,C3267T,A4964G,C5388A,C5986T,T6954C,C10030T,A12162G,C12459T,C14408T,C14676T,C15279T,T16176C,A17615G,C18329T,A23063T,C23271A,A23403G,C23530T,C23604A,C23709T,T24506G,G24914C,C27972T,G28048T,A28111G,G28280C,A28281T,T28282A,G28881A,G28882A,G28883C,C28977T	11288-11297,21766-21772,21994-21997,28274	N:M1X,N:D3L,N:R203K,N:G204R,N:S235F,ORF1a:T1001I,ORF1a:T1567A,ORF1a:A1708D,ORF1a:I2230T,ORF1a:Q3966R,ORF1a:T4065I,ORF1b:P314L,ORF1b:K1383R,ORF1b:T1621I,ORF8:Q27*,ORF8:R52I,ORF8:Y73C,S:N501Y,S:A570D,S:D614G,S:P681H,S:T716I,S:S982A,S:D1118H	ORF1a:S3675-,ORF1a:G3676-,ORF1a:F3677-,S:H69-,S:V70-,S:Y144-	2140635
526	2021-05-09 14:02:52	7	0	22.95	14.36	14.29	Yes	B.1.1.7	99.1275	718.061	C233T,C241T,C913T,C3037T,C3267T,A4964G,C5388A,C5986T,T6954C,C10030T,A12162G,C12459T,C14408T,C14676T,C15279T,T16176C,A17615G,C18329T,A23063T,C23271A,A23403G,C23530T,C23604A,C23709T,T24506G,G24914C,C27972T,G28048T,A28111G,G28280C,A28281T,T28282A,G28881A,G28882A,G28883C,C28977T	11288-11297,21766-21772,21994-21997,28274	N:M1X,N:D3L,N:R203K,N:G204R,N:S235F,ORF1a:T1001I,ORF1a:T1567A,ORF1a:A1708D,ORF1a:I2230T,ORF1a:Q3966R,ORF1a:T4065I,ORF1b:P314L,ORF1b:K1383R,ORF1b:T1621I,ORF8:Q27*,ORF8:R52I,ORF8:Y73C,S:N501Y,S:A570D,S:D614G,S:P681H,S:T716I,S:S982A,S:D1118H	ORF1a:S3675-,ORF1a:G3676-,ORF1a:F3677-,S:H69-,S:V70-,S:Y144-	2140553
527	2021-04-26 12:53:37	1	0	27.83	20.42	20.34	Yes	B.1.1.7	99.9966	763.669	C241T,C913T,G1738T,C3037T,C3267T,C5388A,C5986T,T6954C,C12970T,A14058G,C14408T,C14676T,C15279T,T16176C,C21762A,A23063T,C23271A,A23403G,C23604A,C23709T,T24506G,G24914C,C27972T,G28028T,G28048T,A28111G,G28280C,A28281T,T28282A,G28881A,G28882A,G28883C,C28977T	11288-11297,21766-21772,21994-21997,28274	N:M1X,N:D3L,N:R203K,N:G204R,N:S235F,ORF1a:T1001I,ORF1a:A1708D,ORF1a:I2230T,ORF1b:P314L,ORF8:Q27*,ORF8:W45C,ORF8:R52I,ORF8:Y73C,S:A67D,S:N501Y,S:A570D,S:D614G,S:P681H,S:T716I,S:S982A,S:D1118H	ORF1a:S3675-,ORF1a:G3676-,ORF1a:F3677-,S:H69-,S:V70-,S:Y144-	2140565
528	2021-04-26 12:51:46	21	1	33.99	28	26.14	Yes	B.1.1.7	99.9966	1147.49	C241T,C913T,C2644T,A2689G,C3037T,C3267T,C5388A,C5986T,T6954C,C7844T,C11824T,C14408T,C14676T,C15279T,T16176C,G19525T,A23063T,C23271A,A23403G,C23604A,C23709T,T24506G,G24914C,C27972T,G28048T,A28111G,G28280C,A28281T,T28282A	11288-11297,21766-21772,21993-21995,28274	N:M1X,N:D3L,ORF1a:T1001I,ORF1a:A1708D,ORF1a:I2230T,ORF1b:P314L,ORF1b:D2020Y,ORF8:Q27*,ORF8:R52I,ORF8:Y73C,S:Y144X,S:N501Y,S:A570D,S:D614G,S:P681H,S:T716I,S:S982A,S:D1118H	ORF1a:S3675-,ORF1a:G3676-,ORF1a:F3677-,S:H69-,S:V70-	2254216
529	2021-05-11 18:13:51	43	0	28.69	21.9	21.63	Yes	B.1.1.7	99.3424	666.859	C241T,C913T,C3037T,C3267T,C5388A,C5986T,T6178C,C6363T,T6954C,C7945T,A11768T,C14408T,C14676T,G14973A,C15279T,T16176C,A23063T,C23271A,A23403G,C23604A,C23709T,T24506G,G24914C,C27513T,T27728G,C27972T,G28048T,A28111G,G28280C,A28281T,T28282A,C28313T,G28881A,G28882A,G28883C,C28977T	11288-11297,21766-21772,21994-21997,28274	N:M1X,N:D3L,N:R14C,N:R203K,N:G204R,N:S235F,ORF1a:T1001I,ORF1a:A1708D,ORF1a:A2033V,ORF1a:I2230T,ORF1a:I3835L,ORF1b:P314L,ORF7a:L112R,ORF8:Q27*,ORF8:R52I,ORF8:Y73C,S:N501Y,S:A570D,S:D614G,S:P681H,S:T716I,S:S982A,S:D1118H	ORF1a:S3675-,ORF1a:G3676-,ORF1a:F3677-,S:H69-,S:V70-,S:Y144-	2254185
530	2021-05-11 18:13:38	39	0	29.93	23.32	22.36	Yes	B.1.1.7	97.8529	820.749	C241T,C823T,C913T,G2078T,C3037T,C3267T,C3784T,C4194T,C5388A,C5986T,T6954C,G8353T,C12789T,C14408T,C14676T,C15279T,T16176C,A17615G,C21676T,T22726C,A23063T,C23271A,A23403G,C23604A,C23709T,T24506G,G24914C,C27972T,G28048T,G28089T,A28111G,G28280C,A28281T,T28282A,G28881A,G28882A,G28883C,C28977T	11288-11297,21994-21997,28274	N:M1X,N:D3L,N:R203K,N:G204R,N:S235F,ORF1a:V605F,ORF1a:T1001I,ORF1a:T1310I,ORF1a:A1708D,ORF1a:I2230T,ORF1a:T4175I,ORF1b:P314L,ORF1b:K1383R,ORF8:Q27*,ORF8:R52I,ORF8:G66C,ORF8:Y73C,S:N501Y,S:A570D,S:D614G,S:P681H,S:T716I,S:S982A,S:D1118H	ORF1a:S3675-,ORF1a:G3676-,ORF1a:F3677-,S:Y144-	2254196
531	2021-05-02 13:17:49	37	1	34.71	29.11	30.45	Yes	B.1.1.7	97.0405	896.062	C241T,C913T,C3037T,C3267T,C5388A,C5986T,T6178C,C6363T,T6954C,C7945T,A11768T,C14408T,C14676T,G14973A,C15279T,T16176C,A23063T,C23271A,A23403G,C23577T,C23604A,C23709T,T24506G,G24914C,C27513T,T27728G,C27972T,G28048T,A28111G,G28280C,A28281T,T28282A,G28881A,G28882A,G28883C,C28977T	11288-11297,21766-21772,21994-21997,28274	N:M1X,N:D3L,N:R203K,N:G204R,N:S235F,ORF1a:T1001I,ORF1a:A1708D,ORF1a:A2033V,ORF1a:I2230T,ORF1a:I3835L,ORF1b:P314L,ORF7a:L112R,ORF8:Q27*,ORF8:R52I,ORF8:Y73C,S:N501Y,S:A570D,S:D614G,S:A672V,S:P681H,S:T716I,S:S982A,S:D1118H	ORF1a:S3675-,ORF1a:G3676-,ORF1a:F3677-,S:H69-,S:V70-,S:Y144-	2254232
532	2021-04-30 12:07:46	30	0	28.97	20.96	20.68	Yes	B.1.1.7	99.9966	808.285	C241T,C913T,A1643T,C2395T,T2454G,C3037T,C3267T,C5388A,C5986T,T6954C,C14408T,C14676T,C15279T,T16176C,T16706C,A23063T,C23271A,A23403G,C23604A,C23709T,T24506G,G24914C,C26039T,C27972T,G28048T,A28111G,T28245G,G28280C,A28281T,T28282A,G28881A,G28882A,G28883C,C28977T	11288-11297,21766-21772,21994-21997,28254,28274	N:M1X,N:D3L,N:R203K,N:G204R,N:S235F,ORF1a:N460Y,ORF1a:L730R,ORF1a:T1001I,ORF1a:A1708D,ORF1a:I2230T,ORF1b:P314L,ORF1b:V1080A,ORF3a:S216L,ORF8:Q27*,ORF8:R52I,ORF8:Y73C,ORF8:L118V,ORF8:I121X,S:N501Y,S:A570D,S:D614G,S:P681H,S:T716I,S:S982A,S:D1118H	ORF1a:S3675-,ORF1a:G3676-,ORF1a:F3677-,S:H69-,S:V70-,S:Y144-	2254243
533	2021-05-13 12:45:34	84	1	30.83	24.18	23.11	Yes	B.1.1.7	98.7352	932.859	C241T,C913T,C3037T,C3267T,A4485G,C5388A,C5986T,T6954C,C14408T,C14676T,C15279T,T16176C,T21024C,A23063T,C23271A,A23403G,C23604A,C23709T,T24506G,C24912G,G24914C,C27972T,G28048T,A28111G,G28280C,A28281T,T28282A,G28881A,G28882A,G28883C,C28977T	11288-11297,21766-21772,21994-21997,28274	N:M1X,N:D3L,N:R203K,N:G204R,N:S235F,ORF1a:T1001I,ORF1a:K1407R,ORF1a:A1708D,ORF1a:I2230T,ORF1b:P314L,ORF8:Q27*,ORF8:R52I,ORF8:Y73C,S:N501Y,S:A570D,S:D614G,S:P681H,S:T716I,S:S982A,S:T1117R,S:D1118H	ORF1a:S3675-,ORF1a:G3676-,ORF1a:F3677-,S:H69-,S:V70-,S:Y144-	2254255
534	2021-05-12 12:30:29	18	0	26.57	20	19.98	Yes	B.1.1.7	99.8391	1005.42	C241T,C913T,C2110T,C2544T,C2910T,C3037T,C3267T,C5388A,C5986T,T6954C,C12809T,C14120T,C14408T,C14676T,C15279T,T16176C,C19586T,A23063T,C23271A,A23403G,C23604A,C23709T,T24506G,G24914C,T25139C,C26058T,T26604C,G26774T,T27940C,C27972T,G28001T,G28048T,G28056T,A28095T,A28111G,G28280C,A28281T,T28282A,C28706T,G28881A,G28882A,G28883C,C28977T,C29363T	11288-11297,21766-21772,21994-21997,28274	M:F28L,M:M84I,N:M1X,N:D3L,N:H145Y,N:R203K,N:G204R,N:S235F,N:P364S,ORF1a:T760I,ORF1a:T882I,ORF1a:T1001I,ORF1a:A1708D,ORF1a:I2230T,ORF1a:L4182F,ORF1b:P218L,ORF1b:P314L,ORF1b:T2040I,ORF8:F16S,ORF8:Q27*,ORF8:R52I,ORF8:A55S,ORF8:K68*,ORF8:Y73C,S:N501Y,S:A570D,S:D614G,S:P681H,S:T716I,S:S982A,S:D1118H	ORF1a:S3675-,ORF1a:G3676-,ORF1a:F3677-,S:H69-,S:V70-,S:Y144-	2254174
535	2021-05-10 21:31:53	16	0	25.16	17.44	17.38	Yes	B.1.1.7	99.3624	872.785	C241T,C913T,C3037T,C3267T,C3369T,T4765C,C5388A,C5986T,T6954C,A7025C,A8181G,G11083T,C12970T,C14408T,C14676T,C15279T,T16176C,A19864G,A23063T,C23271A,A23403G,C23604A,C23709T,C23929T,A24014G,T24506G,G24914C,G27750T,C27972T,G28048T,A28111G,G28280C,A28281T,T28282A,G28881A,G28882A,G28883C,C28977T	11288-11297,21766-21772,21994-21997,28274	N:M1X,N:D3L,N:R203K,N:G204R,N:S235F,ORF1a:T1001I,ORF1a:T1035I,ORF1a:A1708D,ORF1a:I2230T,ORF1a:M2254L,ORF1a:Q2639R,ORF1a:L3606F,ORF1b:P314L,ORF1b:N2133D,ORF7a:K119N,ORF8:Q27*,ORF8:R52I,ORF8:Y73C,S:N501Y,S:A570D,S:D614G,S:P681H,S:T716I,S:I818V,S:S982A,S:D1118H	ORF1a:S3675-,ORF1a:G3676-,ORF1a:F3677-,S:H69-,S:V70-,S:Y144-	2254186
536	2021-05-10 21:25:26	60	0	21.71	14.57	14.44	Yes	B.1.1.7	99.9966	953.924	C241T,C913T,C1102T,C3037T,C3267T,C5388A,C5986T,T6954C,C14408T,C14676T,C15279T,T16176C,A23063T,C23191T,C23271A,A23403G,C23604A,C23709T,T24506G,G24914C,C25624T,C27972T,G28048T,G28086T,A28111G,G28280C,A28281T,T28282A,G28881A,G28882A,G28883C,C28977T,C29541T	11288-11297,21766-21772,21994-21997,28274	N:M1X,N:D3L,N:R203K,N:G204R,N:S235F,ORF1a:T1001I,ORF1a:A1708D,ORF1a:I2230T,ORF1b:P314L,ORF3a:H78Y,ORF8:Q27*,ORF8:R52I,ORF8:A65S,ORF8:Y73C,S:N501Y,S:A570D,S:D614G,S:P681H,S:T716I,S:S982A,S:D1118H	ORF1a:S3675-,ORF1a:G3676-,ORF1a:F3677-,S:H69-,S:V70-,S:Y144-	2254197
537	2021-05-10 22:17:21	34	1	35.73	29.27	28.77	Yes	B.1.1.7	99.9966	789.07	C186T,C241T,C913T,C3037T,C3267T,A4840G,C5388A,C5986T,T6954C,C14408T,C14676T,C15279T,T16176C,C23271A,A23403G,C23604A,C23709T,T24506G,G24914C,G25785T,C27972T,G28048T,A28111G,G28280C,A28281T,T28282A	11288-11297,21766-21772,21994-21997,28274	N:M1X,N:D3L,ORF1a:T1001I,ORF1a:I1525M,ORF1a:A1708D,ORF1a:I2230T,ORF1b:P314L,ORF3a:W131C,ORF8:Q27*,ORF8:R52I,ORF8:Y73C,S:A570D,S:D614G,S:P681H,S:T716I,S:S982A,S:D1118H	ORF1a:S3675-,ORF1a:G3676-,ORF1a:F3677-,S:H69-,S:V70-,S:Y144-	2254209
538	2021-05-10 22:14:26	28	1	23.34	15.15	15.24	Yes	B.1.1.7	99.9966	889.848	C241T,C913T,C2453T,C3037T,C3267T,G4148T,C5388A,C5986T,T6954C,G12892A,C12933T,G13723T,C14408T,C14676T,C15279T,T16176C,A23063T,C23271A,A23403G,C23604A,C23709T,T24506G,G24914C,C27972T,G28048T,A28111G,G28280C,A28281T,T28282A,G28881A,G28882A,G28883C,C28977T,C29784T	11288-11297,21766-21772,21994-21997,28274	N:M1X,N:D3L,N:R203K,N:G204R,N:S235F,ORF1a:L730F,ORF1a:T1001I,ORF1a:V1295F,ORF1a:A1708D,ORF1a:I2230T,ORF1a:P4223L,ORF1b:A86S,ORF1b:P314L,ORF8:Q27*,ORF8:R52I,ORF8:Y73C,S:N501Y,S:A570D,S:D614G,S:P681H,S:T716I,S:S982A,S:D1118H	ORF1a:S3675-,ORF1a:G3676-,ORF1a:F3677-,S:H69-,S:V70-,S:Y144-	2254221
539	2021-05-10 21:24:59	62	0	21.87	15.21	14.98	Yes	B.1.525	99.5268	896.261	C241T,C1498T,A1807G,G2659A,C3037T,C4456T,C6285T,C7299T,T8593C,C9195T,C9565T,C14407T,C14408T,C18171T,A20724G,A21717G,C21762T,G23012A,A23403G,G23593C,T24224C,C24748T,G25906T,C26305T,T26767C,C28308G,A28699G,C28887T,C29144T,G29543T	11288-11297,21766-21772,21994-21997,27205-27208,28278-28281	E:L21F,M:I82T,N:S2Y,N:A12G,N:T205I,ORF1a:T2007I,ORF1a:A2345V,ORF1a:T2977I,ORF1b:P314F,ORF3a:G172C,ORF9b:H9D,S:Q52R,S:A67V,S:E484K,S:D614G,S:Q677H,S:F888L	N:D3-,ORF1a:S3675-,ORF1a:G3676-,ORF1a:F3677-,ORF6:F2-,S:H69-,S:V70-,S:Y144-	2254233
540	2021-05-10 21:31:51	43	1	24.14	15.59	16.01	Yes	B.1.1.7	99.9866	967.417	C241T,C913T,C3037T,C3267T,C3369T,T4765C,C5388A,C5986T,T6954C,A7025C,A8181G,G11083T,C12970T,C14408T,C14676T,C15279T,T16176C,A19864G,A23063T,C23271A,A23403G,C23604A,C23709T,C23929T,A24014G,T24506G,G24914C,G27750T,C27972T,G28048T,A28111G,G28280C,A28281T,T28282A,G28881A,G28882A,G28883C,C28977T	11288-11297,21766-21772,21994-21997,28274	N:M1X,N:D3L,N:R203K,N:G204R,N:S235F,ORF1a:T1001I,ORF1a:T1035I,ORF1a:A1708D,ORF1a:I2230T,ORF1a:M2254L,ORF1a:Q2639R,ORF1a:L3606F,ORF1b:P314L,ORF1b:N2133D,ORF7a:K119N,ORF8:Q27*,ORF8:R52I,ORF8:Y73C,S:N501Y,S:A570D,S:D614G,S:P681H,S:T716I,S:I818V,S:S982A,S:D1118H	ORF1a:S3675-,ORF1a:G3676-,ORF1a:F3677-,S:H69-,S:V70-,S:Y144-	2254244
541	2021-05-10 11:57:29	46	1	23.74	14.95	14.87	Yes	B.1.1.7	99.943	1085.42	C241T,C913T,C3037T,C3267T,A3979T,A4855G,C5388A,C5986T,T6736C,T6954C,C10543T,C14408T,C14676T,C15279T,T16176C,C21575T,C22414T,A23063T,C23271A,A23403G,C23604A,C23709T,T24506G,G24914C,G26814A,C27972T,G28048T,A28111G,G28280C,A28281T,T28282A,G28881A,G28882A,G28883C,C28977T	11288-11297,21766-21772,21994-21997,28244-28247,28274	M:A98T,N:M1X,N:D3L,N:R203K,N:G204R,N:S235F,ORF1a:T1001I,ORF1a:E1238D,ORF1a:A1708D,ORF1a:I2230T,ORF1b:P314L,ORF8:Q27*,ORF8:R52I,ORF8:Y73C,S:L5F,S:N501Y,S:A570D,S:D614G,S:P681H,S:T716I,S:S982A,S:D1118H	ORF1a:S3675-,ORF1a:G3676-,ORF1a:F3677-,ORF8:L118-,S:H69-,S:V70-,S:Y144-	2254256
542	2021-05-10 21:30:44	75	0	22.4	14.7	14.6	Yes	B.1.1.7	99.0437	639.281	C241T,C913T,C3037T,C3267T,C5388A,C5986T,T6954C,C7279T,C14408T,G14547A,C14676T,C15279T,T16176C,G22030A,A23063T,C23271A,A23403G,C23604A,C23709T,T24506G,G24914C,G25996T,C27972T,G28048T,A28111G,G28280C,A28281T,T28282A,G28881A,G28882A,G28883C,C28977T	11288-11297,21994-21997,28274	N:M1X,N:D3L,N:R203K,N:G204R,N:S235F,ORF1a:T1001I,ORF1a:A1708D,ORF1a:I2230T,ORF1b:P314L,ORF3a:V202L,ORF8:Q27*,ORF8:R52I,ORF8:Y73C,S:N501Y,S:A570D,S:D614G,S:P681H,S:T716I,S:S982A,S:D1118H	ORF1a:S3675-,ORF1a:G3676-,ORF1a:F3677-,S:Y144-	2254175
543	2021-05-10 14:10:49	57	1	21.96	13.95	12.29	Yes	B.1.1.7	99.9597	843.786	C241T,C913T,G1820A,C3037T,C3267T,C5388A,C5986T,T6954C,C8950T,C14408T,C14676T,C15279T,T16176C,C21234T,A23063T,C23271A,A23403G,C23604A,C23709T,T24506G,G24914C,C25844T,T26307A,C27143T,C27577T,C27972T,G28048T,A28111G,T28218C,G28280C,A28281T,T28282A,G28881A,G28882A,G28883C,C28977T	11288-11297,21766-21772,21994-21997,28274	N:M1X,N:D3L,N:R203K,N:G204R,N:S235F,ORF1a:G519S,ORF1a:T1001I,ORF1a:A1708D,ORF1a:I2230T,ORF1b:P314L,ORF3a:T151I,ORF7a:Q62*,ORF8:Q27*,ORF8:R52I,ORF8:Y73C,S:N501Y,S:A570D,S:D614G,S:P681H,S:T716I,S:S982A,S:D1118H	ORF1a:S3675-,ORF1a:G3676-,ORF1a:F3677-,S:H69-,S:V70-,S:Y144-	2254187
544	2021-05-10 14:28:56	31	0	31.91	26.09	24.71	Yes	B.1.1.7	99.3624	858.781	C241T,C913T,C3037T,C3267T,C5388A,C5544T,C5986T,T6954C,T8941C,C8950T,C14408T,C14676T,C15279T,G15652T,T16176C,C21234T,A23063T,C23271A,A23403G,C23604A,C23709T,A23974G,T24506G,G24914C,C25844T,C27577T,C27972T,G28048T,A28111G,G28280C,A28281T,T28282A,G28851C,G28881A,G28882A,G28883C,C28977T	11288-11297,21766-21772,21994-21997,28274	N:M1X,N:D3L,N:S193T,N:R203K,N:G204R,N:S235F,ORF1a:T1001I,ORF1a:A1708D,ORF1a:T1760I,ORF1a:I2230T,ORF1b:P314L,ORF1b:D729Y,ORF3a:T151I,ORF7a:Q62*,ORF8:Q27*,ORF8:R52I,ORF8:Y73C,S:N501Y,S:A570D,S:D614G,S:P681H,S:T716I,S:S982A,S:D1118H	ORF1a:S3675-,ORF1a:G3676-,ORF1a:F3677-,S:H69-,S:V70-,S:Y144-	2254198
545	2021-05-10 14:07:26	50	1	20.76	12.4	12.48	Yes	B.1.1.7	99.2852	189.655	A158G,C241T,C913T,C3037T,C3267T,C5388A,C5986T,C6363T,T6954C,C10279T,C12778T,C14408T,C14676T,G14973A,C15279T,T16176C,C17104T,C19145T,A23063T,C23271A,A23403G,C23604A,C23709T,T24313C,T24506G,G24914C,C27513T,C27972T,G28048T,A28111G,G28280C,A28281T,T28282A,G28881A,G28882A,G28883C,C28977T	11288-11297,21766-21772,21994-21997,28274	N:M1X,N:D3L,N:R203K,N:G204R,N:S235F,ORF1a:T1001I,ORF1a:A1708D,ORF1a:A2033V,ORF1a:I2230T,ORF1b:P314L,ORF1b:H1213Y,ORF1b:S1893F,ORF8:Q27*,ORF8:R52I,ORF8:Y73C,S:N501Y,S:A570D,S:D614G,S:P681H,S:T716I,S:S982A,S:D1118H	ORF1a:S3675-,ORF1a:G3676-,ORF1a:F3677-,S:H69-,S:V70-,S:Y144-	2254210
546	2021-05-10 14:03:13	14	0	33.61	25.26	25.93	Yes	B.1.1.7	96.9966	576.141	C241T,C913T,C2110T,C2544T,C3037T,C3267T,C3317A,C3990T,C5388A,A5689G,C5986T,T6954C,C12809T,C14120T,G14400T,C14408T,C14676T,C15279T,C15324T,T16176C,A23063T,C23271A,A23403G,C23604A,C23709T,T24506G,G24914C,T26604C,C27972T,G28048T,A28095T,A28111G,G28280C,A28281T,T28282A	11288-11297,21766-21772,21994-21997,28274	M:F28L,N:M1X,N:D3L,ORF1a:T760I,ORF1a:T1001I,ORF1a:P1018T,ORF1a:T1242I,ORF1a:A1708D,ORF1a:I2230T,ORF1a:L4182F,ORF1b:P218L,ORF1b:P314L,ORF8:Q27*,ORF8:R52I,ORF8:K68*,ORF8:Y73C,S:N501Y,S:A570D,S:D614G,S:P681H,S:T716I,S:S982A,S:D1118H	ORF1a:S3675-,ORF1a:G3676-,ORF1a:F3677-,S:H69-,S:V70-,S:Y144-	2254222
547	2021-05-10 21:15:34	7	0	31.25	24.09	23.89	Yes	B.1.1.7	99.9966	959.847	C241T,C913T,C3037T,C3267T,C5388A,C5979T,C5986T,T6954C,T8603C,C8683T,C14408T,C14676T,C15279T,T16176C,A17615G,A23063T,C23271A,T23386A,A23403G,C23604A,C23709T,C24023T,T24506G,G24914C,G25437T,T26551C,T27687C,C27972T,G28048T,A28111G,G28280C,A28281T,T28282A,G28881A,G28882A,G28883C,C28977T	11288-11297,21766-21772,21994-21997,28274	M:V10A,N:M1X,N:D3L,N:R203K,N:G204R,N:S235F,ORF1a:T1001I,ORF1a:A1708D,ORF1a:S1905F,ORF1a:I2230T,ORF1a:F2780L,ORF1b:P314L,ORF1b:K1383R,ORF3a:L15F,ORF8:Q27*,ORF8:R52I,ORF8:Y73C,S:N501Y,S:A570D,S:D614G,S:P681H,S:T716I,S:S982A,S:D1118H	ORF1a:S3675-,ORF1a:G3676-,ORF1a:F3677-,S:H69-,S:V70-,S:Y144-	2254234
548	2021-05-10 12:40:59	39	0	26.19	17.93	18.94	Yes	B.1.1.7	99.4631	733.293	C241T,C913T,G1820A,C3037T,C3267T,C5388A,C5986T,T6954C,C8950T,C14408T,C14676T,C15279T,T16176C,C21234T,A23063T,C23271A,A23403G,C23604A,C23709T,T24506G,G24914C,C25844T,T26307A,C27143T,C27577T,C27972T,G28048T,A28111G,G28280C,A28281T,T28282A,G28881A,G28882A,G28883C,C28977T	11288-11297,21766-21772,21994-21997,28274	N:M1X,N:D3L,N:R203K,N:G204R,N:S235F,ORF1a:G519S,ORF1a:T1001I,ORF1a:A1708D,ORF1a:I2230T,ORF1b:P314L,ORF3a:T151I,ORF7a:Q62*,ORF8:Q27*,ORF8:R52I,ORF8:Y73C,S:N501Y,S:A570D,S:D614G,S:P681H,S:T716I,S:S982A,S:D1118H	ORF1a:S3675-,ORF1a:G3676-,ORF1a:F3677-,S:H69-,S:V70-,S:Y144-	2254245
549	2021-05-10 12:41:34	19	1	26.64	18.65	18.87	Yes	B.1.1.7	97.4863	488.319	C241T,C913T,C3037T,C3267T,T4765C,C5388A,C5986T,T6954C,A7025C,A8181G,C12970T,C14408T,C14676T,C15279T,T16176C,C18647T,A23063T,C23271A,A23403G,C23604A,C23709T,A24014G,T24506G,G24914C,C27972T,G28048T,A28111G,G28280C,A28281T,T28282A,G28881A,G28882A,G28883C,C28977T	11288-11297,21766-21772,21994-21997,28274	N:M1X,N:D3L,N:R203K,N:G204R,N:S235F,ORF1a:T1001I,ORF1a:A1708D,ORF1a:I2230T,ORF1a:M2254L,ORF1a:Q2639R,ORF1b:P314L,ORF1b:P1727L,ORF8:Q27*,ORF8:R52I,ORF8:Y73C,S:N501Y,S:A570D,S:D614G,S:P681H,S:T716I,S:I818V,S:S982A,S:D1118H	ORF1a:S3675-,ORF1a:G3676-,ORF1a:F3677-,S:H69-,S:V70-,S:Y144-	2254257
550	2021-05-10 21:34:49	71	0	32.07	24.04	23.61	Yes	B.1.1.7	99.9966	890.346	C241T,C913T,C2110T,C2544T,C3037T,C3267T,C4206T,C5388A,A5689G,A5875G,C5986T,T6954C,C11750T,C12809T,C14120T,C14408T,C14676T,C15279T,C15324T,T16176C,C22624T,A23063T,C23271A,A23403G,C23604A,C23709T,T24506G,G24914C,T26604C,C27972T,G28048T,A28111G,G28280C,A28281T,T28282A,G28881A,G28882A,G28883C,C28905T,C28977T,G29027T	11288-11297,21766-21772,21994-21997,28274	M:F28L,N:M1X,N:D3L,N:R203K,N:G204R,N:A211V,N:S235F,N:A252S,ORF1a:T760I,ORF1a:T1001I,ORF1a:A1314V,ORF1a:A1708D,ORF1a:I2230T,ORF1a:L3829F,ORF1a:L4182F,ORF1b:P218L,ORF1b:P314L,ORF8:Q27*,ORF8:R52I,ORF8:Y73C,S:N501Y,S:A570D,S:D614G,S:P681H,S:T716I,S:S982A,S:D1118H	ORF1a:S3675-,ORF1a:G3676-,ORF1a:F3677-,S:H69-,S:V70-,S:Y144-	2254176
551	2021-05-10 21:17:25	17	1	32.85	26.43	25.45	Yes	B.1.1.7	97.3763	893.534	C241T,C913T,C3037T,C3267T,C5388A,C5986T,C6500T,T6954C,T7292G,C7420T,C14408T,T14445C,C14676T,C15279T,T16176C,A23063T,C23271A,A23403G,G23593T,C23604A,C23709T,T24506G,G24914C,G26918T,C27972T,G28048T,A28111G,G28198T,G28280C,A28281T,T28282A,G28881A,G28882A,G28883C,C28977T,C29733T,C29774T	11288-11297,21766-21772,21994-21997,28274	N:M1X,N:D3L,N:R203K,N:G204R,N:S235F,ORF1a:T1001I,ORF1a:A1708D,ORF1a:P2079S,ORF1a:I2230T,ORF1a:L2343V,ORF1b:P314L,ORF8:Q27*,ORF8:R52I,ORF8:Y73C,ORF8:C102F,S:N501Y,S:A570D,S:D614G,S:Q677H,S:P681H,S:T716I,S:S982A,S:D1118H	ORF1a:S3675-,ORF1a:G3676-,ORF1a:F3677-,S:H69-,S:V70-,S:Y144-	2254211
552	2021-05-10 14:09:38	11	1	23.06	14.05	14.26	Yes	B.1.1.7	99.9329	901.499	C241T,A257C,C913T,C2445T,C2878T,C3037T,C3267T,C5388A,C5806T,C5986T,C6449T,T6954C,C14408T,C14676T,C15279T,T16176C,T18831C,G21974T,A23063T,C23271A,A23403G,C23604A,C23709T,T24506G,G24914C,T25694G,C27972T,G28048T,A28111G,G28280C,A28281T,T28282A,G28881A,G28882A,G28883C,C28977T,C29733T	11288-11297,21766-21772,28274	N:M1X,N:D3L,N:R203K,N:G204R,N:S235F,ORF1a:T727I,ORF1a:T1001I,ORF1a:A1708D,ORF1a:L2062F,ORF1a:I2230T,ORF1b:P314L,ORF3a:L101R,ORF8:Q27*,ORF8:R52I,ORF8:Y73C,S:D138Y,S:N501Y,S:A570D,S:D614G,S:P681H,S:T716I,S:S982A,S:D1118H	ORF1a:S3675-,ORF1a:G3676-,ORF1a:F3677-,S:H69-,S:V70-	2254235
553	2021-05-11 13:33:16	8	0	23.17	14.1	14.32	Yes	B.1.1.7	99.953	923.558	C241T,C913T,C2453T,G2494T,C3037T,C3267T,C5388A,C5986T,T6954C,A8512G,C12114T,C14408T,C14676T,C15279T,T16176C,A23063T,C23271A,A23403G,C23604A,C23709T,T24506G,G24914C,A25946G,A27403G,C27972T,G28048T,A28111G,G28280C,A28281T,T28282A,G28881A,G28882A,G28883C,C28977T	11288-11297,21766-21772,21994-21997,28274,29738-29759	N:M1X,N:D3L,N:R203K,N:G204R,N:S235F,ORF1a:L730F,ORF1a:E743D,ORF1a:T1001I,ORF1a:A1708D,ORF1a:I2230T,ORF1a:S3950F,ORF1b:P314L,ORF3a:Q185R,ORF7a:I4V,ORF8:Q27*,ORF8:R52I,ORF8:Y73C,S:N501Y,S:A570D,S:D614G,S:P681H,S:T716I,S:S982A,S:D1118H	ORF1a:S3675-,ORF1a:G3676-,ORF1a:F3677-,S:H69-,S:V70-,S:Y144-	2254258
554	2021-05-11 13:28:39	16	0	32.86	28.1	27.92	Yes	B.1.1.7	99.9966	716.467	C241T,C913T,C3037T,C3267T,C5388A,C5986T,T6954C,C8097T,C14408T,C14676T,C15279T,T16176C,C23271A,A23403G,C23604A,C23709T,T24506G,G24914C,C25516T,A25596T,C27972T,G28048T,A28111G,G28280C,A28281T,T28282A	11288-11297,21766-21772,28274	N:M1X,N:D3L,ORF1a:T1001I,ORF1a:A1708D,ORF1a:I2230T,ORF1a:T2611I,ORF1b:P314L,ORF3a:P42S,ORF3a:R68S,ORF8:Q27*,ORF8:R52I,ORF8:Y73C,S:A570D,S:D614G,S:P681H,S:T716I,S:S982A,S:D1118H	ORF1a:S3675-,ORF1a:G3676-,ORF1a:F3677-,S:H69-,S:V70-	2254177
555	2021-05-11 12:12:47	29	0	26.24	18.27	18.04	Yes	B.1.1.7	99.3691	669.778	A158G,C241T,C913T,C3037T,C3267T,C5388A,C5986T,C6363T,T6954C,C10279T,C12778T,C14408T,C14676T,G14973A,C15279T,T16176C,C17104T,C19145T,A23063T,C23271A,A23403G,C23604A,C23709T,T24313C,T24506G,G24914C,C27513T,C27972T,G28048T,A28111G,G28280C,A28281T,T28282A,G28881A,G28882A,G28883C,C28977T	11288-11297,21766-21772,21994-21997,28274	N:M1X,N:D3L,N:R203K,N:G204R,N:S235F,ORF1a:T1001I,ORF1a:A1708D,ORF1a:A2033V,ORF1a:I2230T,ORF1b:P314L,ORF1b:H1213Y,ORF1b:S1893F,ORF8:Q27*,ORF8:R52I,ORF8:Y73C,S:N501Y,S:A570D,S:D614G,S:P681H,S:T716I,S:S982A,S:D1118H	ORF1a:S3675-,ORF1a:G3676-,ORF1a:F3677-,S:H69-,S:V70-,S:Y144-	2254188
556	2021-05-11 14:01:12	60	1	26.53	20.15	19.98	Yes	B.1.1.7	98.5442	804.183	C241T,C913T,C3037T,C3267T,C5183A,C5388A,C5806T,C5986T,C6380T,T6954C,G7675A,G10310A,C14408T,G14430T,C14676T,C15279T,T16176C,A17615G,G18781T,A21137G,T21973A,A23063T,C23271A,A23403G,C23604A,C23709T,T24506G,G24914C,G25677T,C27972T,G28048T,A28111G,G28280C,A28281T,T28282A,G28881A,G28882A,G28883C,C28977T,G29081T,C29144T	11288-11297,21766-21772,21994-21997,28274	N:M1X,N:D3L,N:R203K,N:G204R,N:S235F,N:V270L,ORF1a:T1001I,ORF1a:P1640T,ORF1a:A1708D,ORF1a:L2039F,ORF1a:I2230T,ORF1a:V3349I,ORF1b:P314L,ORF1b:K1383R,ORF1b:G1772C,ORF1b:K2557R,ORF3a:L95F,ORF8:Q27*,ORF8:R52I,ORF8:Y73C,S:N137K,S:N501Y,S:A570D,S:D614G,S:P681H,S:T716I,S:S982A,S:D1118H	ORF1a:S3675-,ORF1a:G3676-,ORF1a:F3677-,S:H69-,S:V70-,S:Y144-	2254200
557	2021-05-11 12:15:39	87	1	23.82	15.47	15.55	Yes	B.1.1.7	99.943	682.452	C241T,C913T,A2810G,C3037T,C3267T,C5144T,C5388A,C5986T,T6954C,C9700T,A12162G,C12621T,A13409G,C14408T,C14676T,C15279T,C15441T,T16176C,A17615G,C19164T,A23063T,C23271A,A23403G,C23604A,C23709T,T24506G,G24914C,A25910G,C27972T,G28048T,A28111G,G28280C,A28281T,T28282A,G28881A,G28882A,G28883C,C28977T	11288-11297,21766-21772,21994-21997,28274	N:M1X,N:D3L,N:R203K,N:G204R,N:S235F,ORF1a:I849V,ORF1a:T1001I,ORF1a:A1708D,ORF1a:I2230T,ORF1a:Q3966R,ORF1a:S4119L,ORF1a:S4382G,ORF1b:P314L,ORF1b:K1383R,ORF3a:D173G,ORF8:Q27*,ORF8:R52I,ORF8:Y73C,S:N501Y,S:A570D,S:D614G,S:P681H,S:T716I,S:S982A,S:D1118H	ORF1a:S3675-,ORF1a:G3676-,ORF1a:F3677-,S:H69-,S:V70-,S:Y144-	2254212
558	2021-05-11 12:11:35	64	0	32.9	24.95	24.5	Yes	B.1.1.7	99.9966	764.713	C241T,C913T,C3037T,C3267T,C3646T,C4815T,A5041G,C5388A,C5986T,T6954C,T7621C,C10369T,A12498G,C14408T,C14676T,T15096C,C15279T,T16176C,C21762T,G22104T,A23063T,C23271A,A23403G,C23604A,C23709T,T24506G,G24914C,C27972T,G28048T,A28111G,G28280C,A28281T,T28282A,C28977T	11288-11297,21766-21772,21994-21997,28274	N:M1X,N:D3L,N:S235F,ORF1a:T1001I,ORF1a:S1517F,ORF1a:A1708D,ORF1a:I2230T,ORF1a:N4078S,ORF1b:P314L,ORF8:Q27*,ORF8:R52I,ORF8:Y73C,S:A67V,S:G181V,S:N501Y,S:A570D,S:D614G,S:P681H,S:T716I,S:S982A,S:D1118H	ORF1a:S3675-,ORF1a:G3676-,ORF1a:F3677-,S:H69-,S:V70-,S:Y144-	2254247
559	2021-05-11 12:12:43	48	0	31.71	24.98	24.31	Yes	B.1.1.7	99.3591	816.168	C241T,C913T,C3037T,G3230T,C3267T,C5388A,C5986T,T6954C,C12970T,C14408T,C14676T,C15279T,T16176C,A23063T,C23271A,A23403G,C23604A,C23709T,T24506G,G24914C,T25496C,C27972T,G28048T,A28111G,G28280C,A28281T,T28282A,G28881A,G28882A,G28883C,C28977T	11288-11297,21766-21772,21994-21997,28274	N:M1X,N:D3L,N:R203K,N:G204R,N:S235F,ORF1a:G989C,ORF1a:T1001I,ORF1a:A1708D,ORF1a:I2230T,ORF1b:P314L,ORF3a:I35T,ORF8:Q27*,ORF8:R52I,ORF8:Y73C,S:N501Y,S:A570D,S:D614G,S:P681H,S:T716I,S:S982A,S:D1118H	ORF1a:S3675-,ORF1a:G3676-,ORF1a:F3677-,S:H69-,S:V70-,S:Y144-	2254259
560	2021-05-11 12:13:18	40	1	30.39	22.21	21.91	Yes	B.1.1.7	99.0705	742.967	C241T,C913T,A2810G,C3037T,C5388A,C5986T,T6954C,A12162G,C12621T,A13409G,C14408T,C14676T,C15279T,C15441T,T16176C,A17615G,C19164T,A23063T,C23271A,A23403G,C23604A,C23709T,T24506G,G24914C,C26082T,C27972T,G28048T,A28111G,G28280C,A28281T,T28282A,G28881A,G28882A,G28883C,C28977T	11288-11297,21766-21772,21994-21997,28274	N:M1X,N:D3L,N:R203K,N:G204R,N:S235F,ORF1a:I849V,ORF1a:A1708D,ORF1a:I2230T,ORF1a:Q3966R,ORF1a:S4119L,ORF1a:S4382G,ORF1b:P314L,ORF1b:K1383R,ORF8:Q27*,ORF8:R52I,ORF8:Y73C,S:N501Y,S:A570D,S:D614G,S:P681H,S:T716I,S:S982A,S:D1118H	ORF1a:S3675-,ORF1a:G3676-,ORF1a:F3677-,S:H69-,S:V70-,S:Y144-	2254178
561	2021-05-11 10:34:45	29	1	33.61	24.59	24.46	Yes	B.1.1.7	99.9966	790.254	C241T,C913T,C1385T,C3037T,C3267T,C4069T,C5388A,C5979T,C5986T,T6954C,T8603C,C14408T,C14676T,C15279T,T16176C,A17615G,A23063T,C23271A,T23386A,A23403G,C23604A,C23709T,C24023T,T24506G,G24914C,G25437T,C25919T,T26551C,T27687C,C27972T,G28048T,A28111G,G28280C,A28281T,T28282A,G28881A,G28882A,G28883C,C28977T	11288-11297,21766-21772,21993-21995,28274	M:V10A,N:M1X,N:D3L,N:R203K,N:G204R,N:S235F,ORF1a:H374Y,ORF1a:T1001I,ORF1a:A1708D,ORF1a:S1905F,ORF1a:I2230T,ORF1a:F2780L,ORF1b:P314L,ORF1b:K1383R,ORF3a:L15F,ORF3a:T176I,ORF8:Q27*,ORF8:R52I,ORF8:Y73C,S:Y144X,S:N501Y,S:A570D,S:D614G,S:P681H,S:T716I,S:S982A,S:D1118H	ORF1a:S3675-,ORF1a:G3676-,ORF1a:F3677-,S:H69-,S:V70-	2254213
562	2021-05-11 12:17:59	45	0	33.79	29.07	27.98	Yes	B.1.1.7	99.9966	759.487	C241T,C913T,C3037T,C3267T,C5388A,C5986T,T6954C,C14408T,G14547A,C14676T,C15279T,T16176C,C20703T,C21855T,A23063T,C23271A,A23403G,C23604A,C23709T,T24506G,G24914C,C26060T,C27972T,G28048T,A28111G,C28269T,G28280C,A28281T,T28282A,G28881A,G28882A,G28883C	11288-11297,21766-21772,21993,28274	N:M1X,N:D3L,N:R203K,N:G204R,ORF1a:T1001I,ORF1a:A1708D,ORF1a:I2230T,ORF1b:P314L,ORF3a:T223I,ORF8:Q27*,ORF8:R52I,ORF8:Y73C,S:S98F,S:Y144X,S:N501Y,S:A570D,S:D614G,S:P681H,S:T716I,S:S982A,S:D1118H	ORF1a:S3675-,ORF1a:G3676-,ORF1a:F3677-,S:H69-,S:V70-	2254225
563	2021-05-11 12:15:06	37	1	23.44	15.3	14.69	Yes	B.1.1.7	99.9899	933.142	C241T,C913T,A2510G,C3037T,C3267T,C5388A,C5986T,T6954C,C7749T,A9796G,C14408T,C14676T,C15279T,T16176C,A17615G,C22208T,A23063T,C23271A,A23403G,C23520T,C23604A,C23709T,T24506G,G24914C,C27972T,G28048T,A28111G,G28280C,A28281T,T28282A,C28706T,G28881A,G28882A,G28883C,C28977T,G29779T	11288-11297,21766-21772,21994-21997,28274	N:M1X,N:D3L,N:H145Y,N:R203K,N:G204R,N:S235F,ORF1a:T749A,ORF1a:T1001I,ORF1a:A1708D,ORF1a:I2230T,ORF1a:T2495I,ORF1b:P314L,ORF1b:K1383R,ORF8:Q27*,ORF8:R52I,ORF8:Y73C,S:L216F,S:N501Y,S:A570D,S:D614G,S:A653V,S:P681H,S:T716I,S:S982A,S:D1118H	ORF1a:S3675-,ORF1a:G3676-,ORF1a:F3677-,S:H69-,S:V70-,S:Y144-	2254248
564	2021-05-11 13:29:08	61	0	26.23	17.17	16.61	Yes	B.1.1.7	98.7855	892.037	C241T,C913T,C3037T,C3267T,C5183A,C5388A,C5986T,C6380T,T6954C,G7675A,G10310A,C14408T,G14430T,C14676T,C15279T,T16176C,A17615G,G18781T,T19587G,A21137G,T21973A,A23063T,C23271A,A23403G,C23604A,C23709T,T24506G,G24914C,G25677T,C27972T,G28048T,A28111G,G28280C,A28281T,T28282A,G28881A,G28882A,G28883C,C28977T,G29081T	11288-11297,21766-21772,21994-21997,28274	N:M1X,N:D3L,N:R203K,N:G204R,N:S235F,N:V270L,ORF1a:T1001I,ORF1a:P1640T,ORF1a:A1708D,ORF1a:L2039F,ORF1a:I2230T,ORF1a:V3349I,ORF1b:P314L,ORF1b:K1383R,ORF1b:G1772C,ORF1b:K2557R,ORF3a:L95F,ORF8:Q27*,ORF8:R52I,ORF8:Y73C,S:N137K,S:N501Y,S:A570D,S:D614G,S:P681H,S:T716I,S:S982A,S:D1118H	ORF1a:S3675-,ORF1a:G3676-,ORF1a:F3677-,S:H69-,S:V70-,S:Y144-	2254260
565	2021-05-11 12:21:30	33	1	28.84	21.06	20.89	Yes	B.1.1.7	98.564	714.827	C241T,C913T,C3037T,C3267T,C5388A,C5986T,T6954C,G11876A,C14408T,G14547A,C14676T,C15279T,T16176C,G18525T,G22030A,A23063T,C23271A,A23403G,C23604A,C23709T,T24506G,G24914C,C25904T,G25996T,C27972T,G28048T,A28111G,G28280C,A28281T,T28282A,G28881A,G28882A,G28883C,C28977T,G29449T	11288-11297,21994-21997,28274	N:M1X,N:D3L,N:R203K,N:G204R,N:S235F,ORF1a:T1001I,ORF1a:A1708D,ORF1a:I2230T,ORF1a:V3871I,ORF1b:P314L,ORF3a:S171L,ORF3a:V202L,ORF8:Q27*,ORF8:R52I,ORF8:Y73C,S:N501Y,S:A570D,S:D614G,S:P681H,S:T716I,S:S982A,S:D1118H	ORF1a:S3675-,ORF1a:G3676-,ORF1a:F3677-,S:Y144-	2254179
566	2021-05-11 18:13:50	26	0	28.23	21.32	21.07	Yes	B.1.1.7	99.6711	878.187	C241T,C913T,C1102T,C3037T,C3267T,C5388A,C5986T,T6954C,C14408T,C14676T,C15279T,T16176C,A23063T,C23191T,C23271A,A23403G,C23604A,C23709T,T24506G,G24914C,C25624T,C26256T,C27972T,G28048T,G28086T,A28111G,G28280C,A28281T,T28282A,G28881A,G28882A,G28883C,C28977T,C29541T	11288-11297,21766-21772,21994-21997,28274	N:M1X,N:D3L,N:R203K,N:G204R,N:S235F,ORF1a:T1001I,ORF1a:A1708D,ORF1a:I2230T,ORF1b:P314L,ORF3a:H78Y,ORF8:Q27*,ORF8:R52I,ORF8:A65S,ORF8:Y73C,S:N501Y,S:A570D,S:D614G,S:P681H,S:T716I,S:S982A,S:D1118H	ORF1a:S3675-,ORF1a:G3676-,ORF1a:F3677-,S:H69-,S:V70-,S:Y144-	2254202
567	2021-05-11 10:35:53	65	1	27.76	19.07	18.88	Yes	B.1.1.7	99.7417	791.316	C241T,C913T,C3037T,C3267T,C5388A,C5986T,T6954C,C11750T,C14408T,C14676T,C15279T,T16176C,A23063T,C23191T,C23271A,A23403G,C23604A,C23709T,T24506G,G24914C,C27972T,G28048T,G28086T,A28111G,G28280C,A28281T,T28282A,G28817A,G28881A,G28882A,G28883C,C28977T,C29541T,C29708T	11288-11297,21766-21772,21994-21997,28274	N:M1X,N:D3L,N:A182T,N:R203K,N:G204R,N:S235F,ORF1a:T1001I,ORF1a:A1708D,ORF1a:I2230T,ORF1a:L3829F,ORF1b:P314L,ORF8:Q27*,ORF8:R52I,ORF8:A65S,ORF8:Y73C,S:N501Y,S:A570D,S:D614G,S:P681H,S:T716I,S:S982A,S:D1118H	ORF1a:S3675-,ORF1a:G3676-,ORF1a:F3677-,S:H69-,S:V70-,S:Y144-	2254226
568	2021-05-11 14:19:55	46	0	33.02	24.28	24.39	Yes	B.1.1.7	97.8324	684.319	C241T,C913T,C3037T,C3267T,C5388A,C5986T,T6954C,C8092T,C14408T,C14676T,T15096C,C15279T,T16176C,A23063T,C23271A,A23403G,C23604A,C23709T,T24506G,G24914C,C27807T,G28280C,A28281T,T28282A,G28881A,G28882A,G28883C,C28977T	11288-11297,21766-21772,21994-21997,28242-28245,28274	N:M1X,N:D3L,N:R203K,N:G204R,N:S235F,ORF1a:T1001I,ORF1a:A1708D,ORF1a:I2230T,ORF1b:P314L,S:N501Y,S:A570D,S:D614G,S:P681H,S:T716I,S:S982A,S:D1118H	ORF1a:S3675-,ORF1a:G3676-,ORF1a:F3677-,ORF8:V117-,S:H69-,S:V70-,S:Y144-	2254249
569	2021-05-12 21:40:09	9	1	25.68	17.66	18.41	Yes	B.1.1.7	99.6511	956.763	C241T,C913T,G1048T,C3037T,C3267T,C4784T,C5388A,C5986T,T6954C,G7798A,C8950T,C13168T,C14408T,C14676T,C15279T,T16176C,T17826G,G20568A,C21234T,A23063T,C23271A,C23381A,A23403G,C23604A,C23709T,T24506G,G24914C,C25355T,C25844T,G25855T,C27577T,C27737T,C27972T,G28048T,A28111G,G28280C,A28281T,T28282A,G28881A,G28882A,G28883C,C28977T	11288-11297,21766-21772,21994-21997,28274	N:M1X,N:D3L,N:R203K,N:G204R,N:S235F,ORF1a:K261N,ORF1a:T1001I,ORF1a:L1507F,ORF1a:A1708D,ORF1a:I2230T,ORF1b:P314L,ORF3a:T151I,ORF3a:D155Y,ORF7a:Q62*,ORF7a:T115I,ORF8:Q27*,ORF8:R52I,ORF8:Y73C,S:N501Y,S:A570D,S:Q607K,S:D614G,S:P681H,S:T716I,S:S982A,S:D1118H,S:L1265F	ORF1a:S3675-,ORF1a:G3676-,ORF1a:F3677-,S:H69-,S:V70-,S:Y144-	2254261
570	2021-05-12 21:37:18	13	1	32.78	25.65	26.16	Yes	B.1.1.7	99.157	693.785	C241T,G252T,C913T,C3037T,C3267T,T5077C,C5388A,C5986T,T6954C,C14408T,C14676T,C15279T,T16176C,A23063T,C23271A,A23403G,C23604A,C23709T,T24506G,G24914C,T25580C,C25585A,C26256T,C27972T,G28048T,A28111G,G28280C,A28281T,T28282A,G28881A,G28882A,G28883C,C28977T,C29659T	11288-11297,21766-21772,21994-21997,27674-27695,28274	N:M1X,N:D3L,N:R203K,N:G204R,N:S235F,ORF1a:T1001I,ORF1a:A1708D,ORF1a:I2230T,ORF1b:P314L,ORF3a:I63T,ORF3a:L65I,ORF7a:Q94L,ORF8:Q27*,ORF8:R52I,ORF8:Y73C,S:N501Y,S:A570D,S:D614G,S:P681H,S:T716I,S:S982A,S:D1118H	ORF1a:S3675-,ORF1a:G3676-,ORF1a:F3677-,ORF7a:E95-,ORF7a:L96-,ORF7a:Y97-,ORF7a:S98-,ORF7a:P99-,ORF7a:I100-,ORF7a:F101-,S:H69-,S:V70-,S:Y144-	2254180
571	2021-05-12 21:39:59	37	0	29.58	21.24	21.62	Yes	B.1.1.7	99.9966	746.832	C241T,C913T,C2509T,T2785C,C3037T,C3267T,A4353G,C5388A,C5986T,T6954C,G8144A,C14408T,C14676T,T15096C,C15279T,T16176C,G21255C,A23063T,C23271A,A23403G,C23604A,C23709T,T24506G,G24914C,G25785T,C27972T,G28048T,A28111G,G28198T,G28280C,A28281T,T28282A,G28881A,G28882A,G28883C,C28977T	11288-11297,21766-21772,21994-21997,28274	N:M1X,N:D3L,N:R203K,N:G204R,N:S235F,ORF1a:T1001I,ORF1a:E1363G,ORF1a:A1708D,ORF1a:I2230T,ORF1a:D2627N,ORF1b:P314L,ORF3a:W131C,ORF8:Q27*,ORF8:R52I,ORF8:Y73C,ORF8:C102F,S:N501Y,S:A570D,S:D614G,S:P681H,S:T716I,S:S982A,S:D1118H	ORF1a:S3675-,ORF1a:G3676-,ORF1a:F3677-,S:H69-,S:V70-,S:Y144-	2254203
572	2021-05-12 17:49:42	70	0	26.5	19.7	19.6	Yes	B.1.1.7	98.7956	638.674	C241T,C913T,C1473T,C3037T,C3267T,C5184T,C5388A,C5986T,T6954C,C12970T,C14408T,G14547A,C14676T,C15279T,T16176C,G22030A,A23063T,C23271A,A23403G,C23604A,C23709T,T24506G,T24763C,G24914C,G25996T,C27972T,G28048T,A28111G,G28280C,A28281T,T28282A,G28881A,G28882A,G28883C,C28977T,C29640T	11288-11297,21994-21997,28274	N:M1X,N:D3L,N:R203K,N:G204R,N:S235F,ORF1a:T403I,ORF1a:T1001I,ORF1a:P1640L,ORF1a:A1708D,ORF1a:I2230T,ORF1b:P314L,ORF3a:V202L,ORF8:Q27*,ORF8:R52I,ORF8:Y73C,S:N501Y,S:A570D,S:D614G,S:P681H,S:T716I,S:S982A,S:D1118H	ORF1a:S3675-,ORF1a:G3676-,ORF1a:F3677-,S:Y144-	2254215
573	2021-05-12 22:11:05	72	1	28.81	21.24	21.59	Yes	B.1.1.7	98.5368	178.049	C241T,C913T,C3037T,C3267T,C4891T,C5388A,C5986T,T6954C,C14408T,C14676T,C15279T,T16176C,A23063T,C23271A,A23403G,C23604A,C23709T,T24506G,G24914C,C27513T,C27972T,G28048T,A28111G,G28280C,A28281T,T28282A	11288-11297,21766-21772,21994-21997,28274	N:M1X,N:D3L,ORF1a:T1001I,ORF1a:A1708D,ORF1a:I2230T,ORF1b:P314L,ORF8:Q27*,ORF8:R52I,ORF8:Y73C,S:N501Y,S:A570D,S:D614G,S:P681H,S:T716I,S:S982A,S:D1118H	ORF1a:S3675-,ORF1a:G3676-,ORF1a:F3677-,S:H69-,S:V70-,S:Y144-	2254227
574	2021-05-12 21:42:08	4	1	32.85	24.94	25.21	Yes	B.1.1.7	99.9933	796.41	C241T,G890A,C913T,C1348T,C3037T,C3267T,C4999T,C5388A,C5986T,G6557T,T6954C,C9611T,C14408T,C14676T,C15279T,G15429A,T16176C,A23063T,C23271A,A23403G,C23604A,C23709T,T24506G,G24914C,A27507G,A27550G,C27972T,G28048T,A28111G,G28280C,A28281T,T28282A,A28381C,G28881A,G28882A,G28883C,C28977T,C29541T	11288-11297,21766-21772,21994-21997,28274	N:M1X,N:D3L,N:R203K,N:G204R,N:S235F,ORF1a:G209S,ORF1a:T1001I,ORF1a:A1708D,ORF1a:A2098S,ORF1a:I2230T,ORF1a:L3116F,ORF1b:P314L,ORF7a:K53E,ORF8:Q27*,ORF8:R52I,ORF8:Y73C,ORF9b:D33A,S:N501Y,S:A570D,S:D614G,S:P681H,S:T716I,S:S982A,S:D1118H	ORF1a:S3675-,ORF1a:G3676-,ORF1a:F3677-,S:H69-,S:V70-,S:Y144-	2254250
575	2021-05-12 14:01:36	59	0	26.59	16.98	16.9	Yes	B.1.1.7	99.9966	796.137	C222T,C241T,C913T,C2110T,C2724T,C3037T,C3267T,C5388A,C5986T,T6954C,A7933G,T9127C,C12473T,C12809T,C14120T,C14408T,C14676T,C15279T,C16017T,T16176C,C19763T,T20256C,A23063T,C23271A,A23403G,C23604A,C23709T,T24506G,G24914C,C27972T,G28048T,A28111G,G28280C,A28281T,T28282A,G28881A,G28882A,G28883C,C28977T	11288-11297,21766-21772,21994-21997,28274	N:M1X,N:D3L,N:R203K,N:G204R,N:S235F,ORF1a:P820L,ORF1a:T1001I,ORF1a:A1708D,ORF1a:I2230T,ORF1a:L4182F,ORF1b:P218L,ORF1b:P314L,ORF1b:T2099I,ORF8:Q27*,ORF8:R52I,ORF8:Y73C,S:N501Y,S:A570D,S:D614G,S:P681H,S:T716I,S:S982A,S:D1118H	ORF1a:S3675-,ORF1a:G3676-,ORF1a:F3677-,S:H69-,S:V70-,S:Y144-	2254262
576	2021-05-12 14:44:14	11	1	27.62	17.86	19.09	Yes	B.1.1.7	99.9966	351.148	C241T,C913T,A1486G,A1846G,C2110T,C3037T,C3267T,C4456T,C5388A,C5986T,T6954C,C14120T,C14408T,C14676T,C15279T,T16176C,A23063T,C23271A,C23277T,A23403G,C23604A,C23709T,T24506G,G24914C,C27972T,G28048T,A28111G,G28280C,A28281T,T28282A,G28881A,G28882A,G28883C,C28977T,G29706C	11288-11297,21766-21772,21994-21997,28274	N:M1X,N:D3L,N:R203K,N:G204R,N:S235F,ORF1a:T1001I,ORF1a:A1708D,ORF1a:I2230T,ORF1b:P218L,ORF1b:P314L,ORF8:Q27*,ORF8:R52I,ORF8:Y73C,S:N501Y,S:A570D,S:T572I,S:D614G,S:P681H,S:T716I,S:S982A,S:D1118H	ORF1a:S3675-,ORF1a:G3676-,ORF1a:F3677-,S:H69-,S:V70-,S:Y144-	2254193
577	2021-05-12 14:44:12	11	0	26.39	16.65	18.03	Yes	B.1.1.7	99.3556	628.273	C241T,C913T,C3037T,C3267T,C4543T,C5388A,C5986T,T6954C,C8950T,C10615T,C12357T,A13711G,C14408T,C14676T,C15279T,T16176C,C21234T,G21989T,A23063T,C23271A,A23403G,C23604A,C23709T,T24506G,G24914C,C25844T,C27577T,C27972T,G28048T,A28111G,G28280C,A28281T,T28282A,G28881A,G28882A,G28883C,C28977T,G29751T	11288-11297,21766-21772,21994-21997,28274	N:M1X,N:D3L,N:R203K,N:G204R,N:S235F,ORF1a:T1001I,ORF1a:A1708D,ORF1a:I2230T,ORF1a:T4031I,ORF1b:K82E,ORF1b:P314L,ORF3a:T151I,ORF7a:Q62*,ORF8:Q27*,ORF8:R52I,ORF8:Y73C,S:V143F,S:N501Y,S:A570D,S:D614G,S:P681H,S:T716I,S:S982A,S:D1118H	ORF1a:S3675-,ORF1a:G3676-,ORF1a:F3677-,S:H69-,S:V70-,S:Y144-	2254205
578	2021-05-12 14:43:18	48	1	32.28	23.71	23.37	Yes	B.1.1.7	99.3658	708.816	C241T,C913T,A2810G,C3037T,C3267T,C5388A,C5986T,T6954C,C7267T,A12162G,C12621T,A13409G,C14408T,C14676T,C15279T,C15441T,T16176C,A17615G,C19164T,C21306T,A23063T,C23271A,A23403G,C23604A,C23709T,T24506G,G24914C,A25910G,C27972T,G28048T,A28111G,G28280C,A28281T,T28282A,G28881A,G28882A,G28883C,C28977T,C29167T	11288-11297,21766-21772,21994-21997,28274	N:M1X,N:D3L,N:R203K,N:G204R,N:S235F,ORF1a:I849V,ORF1a:T1001I,ORF1a:A1708D,ORF1a:I2230T,ORF1a:Q3966R,ORF1a:S4119L,ORF1a:S4382G,ORF1b:P314L,ORF1b:K1383R,ORF3a:D173G,ORF8:Q27*,ORF8:R52I,ORF8:Y73C,S:N501Y,S:A570D,S:D614G,S:P681H,S:T716I,S:S982A,S:D1118H	ORF1a:S3675-,ORF1a:G3676-,ORF1a:F3677-,S:H69-,S:V70-,S:Y144-	2254217
579	2021-05-12 14:40:49	11	0	26.42	17.27	18.43	Yes	B.1.1.7	99.9966	941.816	C241T,C913T,A1486G,A1846G,C2110T,C3037T,C3267T,C4456T,C5388A,C5986T,T6954C,C14120T,C14408T,C14676T,C15279T,T16176C,A23063T,C23271A,C23277T,A23403G,C23604A,C23709T,T24506G,G24914C,C27972T,G28048T,A28111G,G28280C,A28281T,T28282A,G28881A,G28882A,G28883C,C28977T,G29706C	11288-11297,21766-21772,21994-21997,28274	N:M1X,N:D3L,N:R203K,N:G204R,N:S235F,ORF1a:T1001I,ORF1a:A1708D,ORF1a:I2230T,ORF1b:P218L,ORF1b:P314L,ORF8:Q27*,ORF8:R52I,ORF8:Y73C,S:N501Y,S:A570D,S:T572I,S:D614G,S:P681H,S:T716I,S:S982A,S:D1118H	ORF1a:S3675-,ORF1a:G3676-,ORF1a:F3677-,S:H69-,S:V70-,S:Y144-	2254229
580	2021-05-12 12:33:36	41	1	34	27.06	26.57	Yes	B.1.1.7	99.0739	775.912	C241T,C913T,C3037T,C3267T,C5388A,C5986T,T6954C,C8950T,C14408T,C14676T,C15279T,G15652T,T16176C,A20364G,T20401C,C21234T,A23063T,C23271A,A23403G,C23604A,C23709T,T24506G,G24914C,C25844T,C27577T,C27972T,G28048T,A28111G,G28280C,A28281T,T28282A,G28851C,G28881A,G28882A,G28883C	11288-11297,21766-21772,21994-21997,28274	N:M1X,N:D3L,N:S193T,N:R203K,N:G204R,ORF1a:T1001I,ORF1a:A1708D,ORF1a:I2230T,ORF1b:P314L,ORF1b:D729Y,ORF1b:S2312P,ORF3a:T151I,ORF7a:Q62*,ORF8:Q27*,ORF8:R52I,ORF8:Y73C,S:N501Y,S:A570D,S:D614G,S:P681H,S:T716I,S:S982A,S:D1118H	ORF1a:S3675-,ORF1a:G3676-,ORF1a:F3677-,S:H69-,S:V70-,S:Y144-	2254171
581	2021-05-12 14:41:19	58	0	24.63	14.25	14.6	Yes	B.1.1.7	98.9899	826.176	C241T,C913T,C2453T,C3037T,C3267T,G4148T,C5388A,C5986T,T6954C,C7101T,C12374T,G12892A,C12933T,A13522G,G13723T,C14408T,C14676T,C15279T,T16176C,A23063T,C23271A,A23403G,C23604A,C23709T,T24506G,G24914C,C27972T,G28048T,A28111G,G28280C,A28281T,T28282A,G28881A,G28882A,G28883C,C28977T	11288-11297,21766-21772,21994-21997,28274	N:M1X,N:D3L,N:R203K,N:G204R,N:S235F,ORF1a:L730F,ORF1a:T1001I,ORF1a:V1295F,ORF1a:A1708D,ORF1a:I2230T,ORF1a:A2279V,ORF1a:L4037F,ORF1a:P4223L,ORF1b:T19A,ORF1b:A86S,ORF1b:P314L,ORF8:Q27*,ORF8:R52I,ORF8:Y73C,S:N501Y,S:A570D,S:D614G,S:P681H,S:T716I,S:S982A,S:D1118H	ORF1a:S3675-,ORF1a:G3676-,ORF1a:F3677-,S:H69-,S:V70-,S:Y144-	2254183
582	2021-05-12 12:39:20	68	1	29.96	22.53	23.2	Yes	B.1.1.7	99.9966	897.058	C203T,C241T,C913T,C3037T,C3267T,C5239T,C5388A,C5986T,T6954C,G8353A,G11250A,T13899G,G14277A,C14408T,C14676T,T15096C,C15279T,T16176C,T16461C,G19872T,A23063T,C23271A,C23277T,A23403G,C23604A,C23709T,A24178G,T24506G,G24914C,G25352T,G25785T,C27972T,G28048T,A28111G,G28280C,A28281T,T28282A,C28791T,G28881A,G28882A,G28883C,C28977T,G29751A	11288-11297,21766-21772,21994-21997,28274	N:M1X,N:D3L,N:A173V,N:R203K,N:G204R,N:S235F,ORF1a:T1001I,ORF1a:A1708D,ORF1a:I2230T,ORF1a:R3662H,ORF1b:D144E,ORF1b:P314L,ORF3a:W131C,ORF8:Q27*,ORF8:R52I,ORF8:Y73C,S:N501Y,S:A570D,S:T572I,S:D614G,S:P681H,S:T716I,S:S982A,S:D1118H,S:V1264L	ORF1a:S3675-,ORF1a:G3676-,ORF1a:F3677-,S:H69-,S:V70-,S:Y144-	2254194
583	2021-05-12 12:28:54	9	0	35.47	27.86	27.54	Yes	B.1.1.7	96.9567	752.609	C241T,C913T,C1385T,C3037T,C3267T,C5388A,C5979T,C5986T,T6954C,T8603C,C14408T,C14676T,C15279T,T16176C,A17615G,A23063T,C23271A,T23386A,A23403G,C23604A,C23709T,C24023T,T24506G,G24914C,G25437T,T26551C,T27687C,C27972T,G28048T,A28111G,G28280C,A28281T,T28282A	11288-11297,21766-21772,21993-21995,28274	M:V10A,N:M1X,N:D3L,ORF1a:H374Y,ORF1a:T1001I,ORF1a:A1708D,ORF1a:S1905F,ORF1a:I2230T,ORF1a:F2780L,ORF1b:P314L,ORF1b:K1383R,ORF3a:L15F,ORF8:Q27*,ORF8:R52I,ORF8:Y73C,S:Y144X,S:N501Y,S:A570D,S:D614G,S:P681H,S:T716I,S:S982A,S:D1118H	ORF1a:S3675-,ORF1a:G3676-,ORF1a:F3677-,S:H69-,S:V70-	2254206
584	2021-05-11 23:19:39	48	1	35.56	27.9	26.97	Yes	B.1.1.7	99.9966	777.859	G219T,C241T,C913T,C3037T,C3267T,C4456T,C5388A,C5986T,T6954C,C14408T,G14547A,C14676T,C15279T,T16176C,G18397A,C20703T,A23063T,C23271A,A23403G,C23604A,C23709T,T24506G,G24914C,C26060T,C27972T,G28048T,A28111G,G28280C,A28281T,T28282A	11288-11297,21766-21772,28274	N:M1X,N:D3L,ORF1a:T1001I,ORF1a:A1708D,ORF1a:I2230T,ORF1b:P314L,ORF1b:V1644I,ORF3a:T223I,ORF8:Q27*,ORF8:R52I,ORF8:Y73C,S:N501Y,S:A570D,S:D614G,S:P681H,S:T716I,S:S982A,S:D1118H	ORF1a:S3675-,ORF1a:G3676-,ORF1a:F3677-,S:H69-,S:V70-	2254218
[truncated: 14,670 more rows]
